# Supplementary material for: Crystal structure and Hirshfeld surface analysis of (E)-4-chloro-N-{2-[2-(4-nitro­benzyl­idene)hydrazin-1-yl]-2-oxoeth­yl}benzene­sulfonamide N,N-di­methyl­formamide monosolvate
Source: Acta Crystallogr E Crystallogr Commun. 2018 Feb 23;74(Pt 3):394–9. doi: 10.1107/S205698901800292X (PMC5947811; doi:10.1107/S205698901800292X)
Supplement: Supplementary file 1 [file e-74-00394-sup1.cif]

##############################################################################
#                                                                            #
# This CIF contains the data in a paper accepted for publication in          #
# Acta Crystallographica Section E. It conforms to the requirements of       #
# Notes for Authors for Acta Crystallographica Section E, and has been       #
# peer reviewed under the auspices of the IUCr Commission on Journals.       #
#                                                                            #
# Full details of the Crystallographic Information File format               #
# are given in the paper "The Crystallographic Information File (CIF):       #
# a New Standard Archive File for Crystallography" by S. R. Hall, F. H.      #
# Allen and I. D. Brown [Acta Cryst. (1991), A47, 655-685].                  #
#                                                                            #
# The current version of the core CIF dictionary is obtainable from          #
# ftp://ftp.iucr.org/pub/cif_core.dic.                                       #
#                                                                            #
# Software is freely available for graphical display of the structure(s)     #
# in this CIF. For information consult the CIF software page                 #
# http://www.iucr.org/resources/cif/software.                                #
#                                                                            #
# This file may be used for bona fide research purposes within the           #
# scientific community so long as proper attribution is given to the journal # 
# article from which it was obtained.                                        #
#                                                                            #
##############################################################################
data_I
_audit_creation_method     SHELXL-2014/6
_journal_date_recd_electronic     2018-02-09
_journal_date_accepted     2018-02-19
_journal_name_full     'Acta Crystallographica, Section E'
_journal_year     2018
_journal_volume     74
_journal_issue      3
_journal_page_first     394
_journal_page_last     399
_journal_paper_category     GO
_journal_paper_doi     10.1107/S205698901800292X
_journal_coeditor_code     RZ5227
_publ_contact_author_name     'B. Thimme Gowda'
_publ_contact_author_address
;
Department of Chemistry, Mangalore University, Mangalagangotri 574 199,
Mangalore, India
;
_publ_contact_author_email     'gowdabt@yahoo.com'
_publ_contact_author_fax     ?
_publ_contact_author_phone     ?
_publ_section_title
;\
Crystal structure and Hirshfeld surface analysis of
(<i>E</i>)-4-chloro-<i>N</i>-{2-[2-(4-nitrobenzylidene)hydrazin-1-yl]-2-\
oxoethyl}benzenesulfonamide <i>N</i>,<i>N</i>-dimethylformamide monosolvate
;
_publ_section_title_footnote     .
loop_
    _publ_author_name
    _publ_author_footnote
    _publ_author_address
    'Purandara, H.' .
;
Department of Chemistry, Mangalore University, Mangalagangotri 574 199,
Mangalore, India
Department of Chemistry, Sri Dharmasthala Manjunatheshwara College (Autonomous),
Ujire 574 240, India
;
    'Foro, S.' .
;
Institute of Materials Science, Darmstadt University of Technology,
Alarich-Weiss-Str. 2, D-64287, Darmstadt, Germany
;
    'Thimme Gowda, B.' .
;
Department of Chemistry, Mangalore University, Mangalagangotri 574 199,
Mangalore, India
Karnataka State Rural Development and Panchayat Raj University, Gadag 582 101,
Karnataka, India
;
_publ_section_synopsis
;
Reaction of <i>N</i>-(4-chlorobenzenesulfonyl)glycinyl hydrazide with
4-nitrobenzaldehyde gives the <i>N</i>,<i>N</i>-dimethylformamide monosolvated
<i>N</i>-acylhydrazone derivative,
(<i>E</i>)-<i>N</i>-{2-[2-(4-nitrobenzylidene)-
hydrazine-1-yl]-2-oxoethyl}-4-\chlorobenzenesulfonamide. Rings of
<i>R</i>~2~^2^(10) and <i>R</i>~3~^3^(11) graph-set motifs are formed in the
crystal structure by N---H...O and C---H...O hydrogen bonds. The
two-dimensional fingerprint (FP) plots for significant intermolecular
interactions indicate that the greatest contribution is from the O...H/H...O
contacts (31.3%), corresponding to N...H...O/C...H...O interactions.
;
_chemical_name_systematic
;\
(<i>E</i>)-4-Chloro-<i>N</i>-{2-[2-(4-nitrobenzylidene)hydrazin-1-yl]-\
2-oxoethyl}benzenesulfonamide <i>N</i>,<i>N</i>-dimethylformamide
monosolvate
;
_chemical_name_common     ?
_chemical_formula_moiety     'C15 H13 Cl N4 O5 S, C3 H7 N O'
_chemical_formula_sum     'C18 H20 Cl N5 O6 S'
_chemical_formula_iupac     'C15 H13 Cl N4 O5 S, C3 H7 N O'
_chemical_formula_weight     469.90
_chemical_melting_point     ?
_shelx_space_group_comment
;
The symmetry employed for this shelxl refinement is uniquely defined
by the following loop, which should always be used as a source of
symmetry information in preference to the above space-group names.
They are only intended as comments.
;
_space_group_crystal_system     triclinic
_space_group_name_H-M_alt     'P -1'
_space_group_name_Hall     '-P 1'
loop_
    _space_group_symop_operation_xyz
    'x, y, z'
    '-x, -y, -z'
_cell_length_a     8.2400(10)
_cell_length_b     10.6310(10)
_cell_length_c     13.720(2)
_cell_angle_alpha     108.150(10)
_cell_angle_beta     98.360(10)
_cell_angle_gamma     105.070(10)
_cell_volume     1068.7(2)
_cell_formula_units_Z     2
_cell_measurement_reflns_used     1907
_cell_measurement_theta_min     2.64
_cell_measurement_theta_max     27.96
_cell_measurement_temperature     293(2)
_exptl_crystal_description     plate
_exptl_crystal_colour     yellow
_exptl_crystal_size_max     0.460
_exptl_crystal_size_mid     0.220
_exptl_crystal_size_min     0.080
_exptl_crystal_density_diffrn     1.460
_exptl_crystal_density_meas     ?
_exptl_crystal_density_method     ?
_exptl_crystal_F_000     488
_exptl_absorpt_coefficient_mu     0.322
_exptl_absorpt_correction_type     multi-scan
_exptl_absorpt_process_details
;
(CrysAlis RED; Oxford Diffraction, 2009)
;
_shelx_estimated_absorpt_T_min     0.866
_shelx_estimated_absorpt_T_max     0.975
_exptl_absorpt_correction_T_min     0.866
_exptl_absorpt_correction_T_max     0.975
_diffrn_ambient_temperature     293(2)
_diffrn_radiation_type     MoK\a
_diffrn_radiation_wavelength     0.71073
_diffrn_measurement_device_type
;
Oxford Diffraction Xcalibur diffractometer
with Sapphire CCD detector
;
_diffrn_measurement_method
;
Rotation method data acquisition using omega scans.
;
_diffrn_detector_area_resol_mean     ?
_diffrn_reflns_number     6809
_diffrn_reflns_av_R_equivalents     0.0269
_diffrn_reflns_theta_min     2.642
_diffrn_reflns_theta_max     25.350
_diffrn_reflns_theta_full     25.242
_diffrn_measured_fraction_theta_max     0.985
_diffrn_measured_fraction_theta_full     0.986
_diffrn_reflns_limit_h_min     -9
_diffrn_reflns_limit_h_max     8
_diffrn_reflns_limit_k_min     -12
_diffrn_reflns_limit_k_max     12
_diffrn_reflns_limit_l_min     -14
_diffrn_reflns_limit_l_max     16
_refine_special_details     ?
_reflns_number_total     3847
_reflns_number_gt     2623
_reflns_threshold_expression     'I > 2\s(I)'
_refine_ls_structure_factor_coef     Fsqd
_refine_ls_matrix_type     full
_refine_ls_R_factor_all     0.1402
_refine_ls_R_factor_gt     0.0895
_refine_ls_wR_factor_gt     0.1464
_refine_ls_wR_factor_ref     0.1668
_refine_ls_goodness_of_fit_ref     1.319
_refine_ls_restrained_S_all     1.318
_refine_ls_number_reflns     3847
_refine_ls_number_parameters     288
_refine_ls_number_restraints     2
_refine_ls_hydrogen_treatment     mixed
_refine_ls_weighting_scheme     calc
_refine_ls_weighting_details
                           'w=1/[\s^2^(Fo^2^)+3.0287P] where P=(Fo^2^+2Fc^2^)/3'
_atom_sites_solution_hydrogens     mixed
_atom_sites_solution_primary     ?
_atom_sites_solution_secondary     ?
_refine_ls_shift/su_max     0.000
_refine_ls_shift/su_mean     0.000
_refine_diff_density_max     0.610
_refine_diff_density_min     -0.432
_refine_ls_extinction_method     none
_refine_ls_extinction_coef     .
loop_
    _atom_type_symbol
    _atom_type_description
    _atom_type_scat_dispersion_real
    _atom_type_scat_dispersion_imag
    _atom_type_scat_source
    'C' 'C' 0.0033 0.0016
                         'International Tables Vol C Tables 4.2.6.8 and 6.1.1.4'
    'H' 'H' 0.0000 0.0000
                         'International Tables Vol C Tables 4.2.6.8 and 6.1.1.4'
    'Cl' 'Cl' 0.1484 0.1585
                         'International Tables Vol C Tables 4.2.6.8 and 6.1.1.4'
    'N' 'N' 0.0061 0.0033
                         'International Tables Vol C Tables 4.2.6.8 and 6.1.1.4'
    'O' 'O' 0.0106 0.0060
                         'International Tables Vol C Tables 4.2.6.8 and 6.1.1.4'
    'S' 'S' 0.1246 0.1234
                         'International Tables Vol C Tables 4.2.6.8 and 6.1.1.4'
_computing_data_collection
;
CrysAlis CCD (Oxford Diffraction, 2009)
;
_computing_cell_refinement
;
CrysAlis RED (Oxford Diffraction, 2009)
;
_computing_data_reduction
;
CrysAlis RED (Oxford Diffraction, 2009)
;
_computing_structure_solution
;
SHELXS2013 (Sheldrick, 2008)
;
_computing_structure_refinement
;
SHELXL2014 (Sheldrick, 2015)
;
_computing_molecular_graphics
;
<i>Mercury</i> (Macrae <i>et al</i>., 2008) and PLATON (Spek,
2015)
;
_computing_publication_material
;
SHELXL2014 (Sheldrick, 2015)
;
loop_
    _atom_site_type_symbol
    _atom_site_label
    _atom_site_fract_x
    _atom_site_fract_y
    _atom_site_fract_z
    _atom_site_U_iso_or_equiv
    _atom_site_adp_type
    _atom_site_calc_flag
    _atom_site_occupancy
    _atom_site_disorder_assembly
    _atom_site_disorder_group
    Cl Cl1 1.2884(2) 1.0818(2) 0.38232(19) 0.0962(7) Uani d 1 . .
    S S1 0.52061(19) 0.69212(16) 0.26923(12) 0.0430(4) Uani d 1 . .
    O O1 0.5214(5) 0.5704(4) 0.2924(3) 0.0570(11) Uani d 1 . .
    O O2 0.4256(5) 0.7784(4) 0.3183(3) 0.0554(11) Uani d 1 . .
    O O3 0.3990(5) 0.5834(4) -0.0674(3) 0.0561(11) Uani d 1 . .
    O O4 0.0376(6) 1.5139(5) 0.1175(4) 0.0744(14) Uani d 1 . .
    O O5 0.0718(7) 1.4667(5) 0.2589(4) 0.0824(16) Uani d 1 . .
    N N1 0.4475(6) 0.6423(5) 0.1438(4) 0.0429(11) Uani d 1 . .
    H H1N 0.482(7) 0.581(4) 0.103(4) 0.051 Uiso d 1 . .
    N N2 0.3264(6) 0.7745(5) -0.0636(4) 0.0420(11) Uani d 1 . .
    H H2N 0.321(7) 0.760(6) -0.1298(19) 0.050 Uiso d 1 . .
    N N3 0.2997(5) 0.8933(4) -0.0024(3) 0.0364(10) Uani d 1 . .
    N N4 0.0771(6) 1.4444(5) 0.1669(5) 0.0534(13) Uani d 1 . .
    C C1 0.7391(7) 0.8014(6) 0.3018(4) 0.0406(13) Uani d 1 . .
    C C2 0.7777(9) 0.9455(7) 0.3399(6) 0.069(2) Uani d 1 . .
    H H2 0.6897 0.9846 0.3496 0.083 Uiso calc 1 . .
    C C3 0.9470(9) 1.0308(7) 0.3635(6) 0.077(2) Uani d 1 . .
    H H3 0.9738 1.1275 0.3882 0.092 Uiso calc 1 . .
    C C4 1.0758(8) 0.9717(7) 0.3501(5) 0.0572(17) Uani d 1 . .
    C C5 1.0392(8) 0.8290(7) 0.3112(5) 0.0495(15) Uani d 1 . .
    H H5 1.1276 0.7904 0.3015 0.059 Uiso calc 1 . .
    C C6 0.8695(8) 0.7438(6) 0.2866(5) 0.0467(15) Uani d 1 . .
    H H6 0.8429 0.6470 0.2598 0.056 Uiso calc 1 . .
    C C7 0.4001(7) 0.7410(6) 0.1009(4) 0.0421(13) Uani d 1 . .
    H H7A 0.4905 0.8313 0.1332 0.051 Uiso calc 1 . .
    H H7B 0.2936 0.7527 0.1181 0.051 Uiso calc 1 . .
    C C8 0.3754(7) 0.6906(5) -0.0167(4) 0.0386(13) Uani d 1 . .
    C C9 0.2531(7) 0.9679(5) -0.0504(4) 0.0383(13) Uani d 1 . .
    H H9 0.2425 0.9424 -0.1229 0.046 Uiso calc 1 . .
    C C10 0.2161(6) 1.0935(5) 0.0081(4) 0.0355(12) Uani d 1 . .
    C C11 0.2339(8) 1.1382(6) 0.1170(4) 0.0483(15) Uani d 1 . .
    H H11 0.2757 1.0895 0.1548 0.058 Uiso calc 1 . .
    C C12 0.1910(8) 1.2531(6) 0.1696(5) 0.0506(15) Uani d 1 . .
    H H12 0.2019 1.2819 0.2422 0.061 Uiso calc 1 . .
    C C13 0.1312(7) 1.3247(6) 0.1119(4) 0.0408(13) Uani d 1 . .
    C C14 0.1167(7) 1.2873(6) 0.0058(5) 0.0467(14) Uani d 1 . .
    H H14 0.0795 1.3390 -0.0309 0.056 Uiso calc 1 . .
    C C15 0.1584(7) 1.1714(6) -0.0455(5) 0.0450(14) Uani d 1 . .
    H H15 0.1479 1.1442 -0.1180 0.054 Uiso calc 1 . .
    O O6 0.7001(7) 0.2440(5) 0.2779(4) 0.0807(16) Uani d 1 . .
    N N5 0.7345(7) 0.4007(5) 0.4406(4) 0.0602(14) Uani d 1 . .
    C C16 0.7123(10) 0.3594(8) 0.3368(6) 0.069(2) Uani d 1 . .
    H H16A 0.7055 0.4252 0.3062 0.083 Uiso calc 1 . .
    C C17 0.7557(13) 0.5436(8) 0.5057(6) 0.104(3) Uani d 1 . .
    H H17A 0.7493 0.5976 0.4616 0.156 Uiso calc 1 . .
    H H17B 0.8665 0.5839 0.5560 0.156 Uiso calc 1 . .
    H H17C 0.6654 0.5439 0.5427 0.156 Uiso calc 1 . .
    C C18 0.7419(12) 0.3051(8) 0.4940(6) 0.091(3) Uani d 1 . .
    H H18A 0.7043 0.2114 0.4429 0.136 Uiso calc 1 . .
    H H18B 0.6675 0.3117 0.5418 0.136 Uiso calc 1 . .
    H H18C 0.8589 0.3282 0.5330 0.136 Uiso calc 1 . .
loop_
    _atom_site_aniso_label
    _atom_site_aniso_U_11
    _atom_site_aniso_U_22
    _atom_site_aniso_U_33
    _atom_site_aniso_U_12
    _atom_site_aniso_U_13
    _atom_site_aniso_U_23
    Cl1 0.0548(12) 0.0931(16) 0.1126(18) 0.0029(11) 0.0042(11) 0.0249(13)
    S1 0.0452(8) 0.0514(9) 0.0430(8) 0.0233(7) 0.0149(7) 0.0232(7)
    O1 0.061(3) 0.061(3) 0.063(3) 0.023(2) 0.017(2) 0.038(2)
    O2 0.053(3) 0.072(3) 0.056(3) 0.037(2) 0.025(2) 0.023(2)
    O3 0.074(3) 0.047(3) 0.050(3) 0.034(2) 0.013(2) 0.010(2)
    O4 0.090(4) 0.059(3) 0.090(4) 0.048(3) 0.021(3) 0.030(3)
    O5 0.109(4) 0.080(4) 0.063(3) 0.055(3) 0.026(3) 0.010(3)
    N1 0.052(3) 0.040(3) 0.043(3) 0.027(2) 0.009(2) 0.015(2)
    N2 0.057(3) 0.038(3) 0.036(3) 0.026(2) 0.011(2) 0.014(2)
    N3 0.040(3) 0.031(2) 0.039(3) 0.014(2) 0.009(2) 0.010(2)
    N4 0.048(3) 0.045(3) 0.061(4) 0.020(3) 0.011(3) 0.008(3)
    C1 0.044(3) 0.049(3) 0.036(3) 0.024(3) 0.012(3) 0.018(3)
    C2 0.060(4) 0.052(4) 0.085(5) 0.031(4) 0.017(4) 0.001(4)
    C3 0.054(4) 0.041(4) 0.105(6) 0.009(3) 0.014(4) -0.005(4)
    C4 0.044(4) 0.062(4) 0.048(4) 0.007(3) 0.003(3) 0.009(3)
    C5 0.045(4) 0.062(4) 0.054(4) 0.029(3) 0.018(3) 0.027(3)
    C6 0.057(4) 0.048(4) 0.053(4) 0.030(3) 0.021(3) 0.027(3)
    C7 0.047(3) 0.043(3) 0.041(3) 0.022(3) 0.012(3) 0.016(3)
    C8 0.034(3) 0.034(3) 0.040(3) 0.010(2) 0.003(2) 0.007(3)
    C9 0.043(3) 0.038(3) 0.035(3) 0.014(3) 0.010(2) 0.015(3)
    C10 0.032(3) 0.034(3) 0.042(3) 0.009(2) 0.008(2) 0.016(2)
    C11 0.065(4) 0.048(4) 0.038(3) 0.027(3) 0.007(3) 0.019(3)
    C12 0.065(4) 0.048(4) 0.035(3) 0.022(3) 0.005(3) 0.010(3)
    C13 0.039(3) 0.037(3) 0.039(3) 0.011(3) 0.004(3) 0.008(3)
    C14 0.050(4) 0.040(3) 0.061(4) 0.020(3) 0.015(3) 0.027(3)
    C15 0.051(4) 0.049(4) 0.045(3) 0.023(3) 0.013(3) 0.025(3)
    O6 0.135(5) 0.075(3) 0.045(3) 0.056(3) 0.028(3) 0.017(3)
    N5 0.085(4) 0.057(3) 0.042(3) 0.034(3) 0.014(3) 0.014(3)
    C16 0.100(6) 0.075(5) 0.052(5) 0.051(5) 0.022(4) 0.030(4)
    C17 0.165(9) 0.083(6) 0.064(5) 0.072(6) 0.004(5) 0.010(5)
    C18 0.145(8) 0.077(5) 0.056(5) 0.032(5) 0.034(5) 0.030(4)
_geom_special_details
;
 All esds (except the esd in the dihedral angle between two l.s. planes)
 are estimated using the full covariance matrix.  The cell esds are taken
 into account individually in the estimation of esds in distances, angles
 and torsion angles; correlations between esds in cell parameters are only
 used when they are defined by crystal symmetry.  An approximate (isotropic)
 treatment of cell esds is used for estimating esds involving l.s. planes.
;
loop_
    _geom_bond_atom_site_label_1
    _geom_bond_atom_site_label_2
    _geom_bond_site_symmetry_2
    _geom_bond_distance
    _geom_bond_publ_flag
    Cl1 C4 . 1.739(6) ?
    S1 O1 . 1.427(4) ?
    S1 O2 . 1.431(4) ?
    S1 N1 . 1.603(5) ?
    S1 C1 . 1.773(6) ?
    O3 C8 . 1.217(6) ?
    O4 N4 . 1.217(6) ?
    O5 N4 . 1.221(6) ?
    N1 C7 . 1.460(6) ?
    N1 H1N . 0.854(19) ?
    N2 C8 . 1.357(7) ?
    N2 N3 . 1.374(6) ?
    N2 H2N . 0.865(19) ?
    N3 C9 . 1.274(6) ?
    N4 C13 . 1.477(7) ?
    C1 C6 . 1.379(7) ?
    C1 C2 . 1.386(8) ?
    C2 C3 . 1.379(9) ?
    C2 H2 . 0.9300 ?
    C3 C4 . 1.373(9) ?
    C3 H3 . 0.9300 ?
    C4 C5 . 1.375(8) ?
    C5 C6 . 1.380(8) ?
    C5 H5 . 0.9300 ?
    C6 H6 . 0.9300 ?
    C7 C8 . 1.496(7) ?
    C7 H7A . 0.9700 ?
    C7 H7B . 0.9700 ?
    C9 C10 . 1.461(7) ?
    C9 H9 . 0.9300 ?
    C10 C15 . 1.390(7) ?
    C10 C11 . 1.392(7) ?
    C11 C12 . 1.374(8) ?
    C11 H11 . 0.9300 ?
    C12 C13 . 1.380(7) ?
    C12 H12 . 0.9300 ?
    C13 C14 . 1.362(8) ?
    C14 C15 . 1.372(7) ?
    C14 H14 . 0.9300 ?
    C15 H15 . 0.9300 ?
    O6 C16 . 1.210(8) ?
    N5 C16 . 1.322(8) ?
    N5 C18 . 1.434(8) ?
    N5 C17 . 1.452(8) ?
    C16 H16A . 0.9300 ?
    C17 H17A . 0.9600 ?
    C17 H17B . 0.9600 ?
    C17 H17C . 0.9600 ?
    C18 H18A . 0.9600 ?
    C18 H18B . 0.9600 ?
    C18 H18C . 0.9600 ?
loop_
    _geom_angle_atom_site_label_1
    _geom_angle_atom_site_label_2
    _geom_angle_atom_site_label_3
    _geom_angle_site_symmetry_1
    _geom_angle_site_symmetry_3
    _geom_angle
    _geom_angle_publ_flag
    O1 S1 O2 . . 120.2(3) ?
    O1 S1 N1 . . 107.3(2) ?
    O2 S1 N1 . . 107.0(2) ?
    O1 S1 C1 . . 107.6(3) ?
    O2 S1 C1 . . 106.8(3) ?
    N1 S1 C1 . . 107.4(3) ?
    C7 N1 S1 . . 118.6(4) ?
    C7 N1 H1N . . 116(4) ?
    S1 N1 H1N . . 118(4) ?
    C8 N2 N3 . . 119.1(4) ?
    C8 N2 H2N . . 122(4) ?
    N3 N2 H2N . . 118(4) ?
    C9 N3 N2 . . 116.6(4) ?
    O4 N4 O5 . . 123.6(5) ?
    O4 N4 C13 . . 118.4(6) ?
    O5 N4 C13 . . 118.0(5) ?
    C6 C1 C2 . . 120.0(6) ?
    C6 C1 S1 . . 120.4(4) ?
    C2 C1 S1 . . 119.6(4) ?
    C3 C2 C1 . . 119.7(6) ?
    C3 C2 H2 . . 120.1 ?
    C1 C2 H2 . . 120.1 ?
    C4 C3 C2 . . 119.5(6) ?
    C4 C3 H3 . . 120.2 ?
    C2 C3 H3 . . 120.2 ?
    C3 C4 C5 . . 121.4(6) ?
    C3 C4 Cl1 . . 118.5(5) ?
    C5 C4 Cl1 . . 120.1(5) ?
    C4 C5 C6 . . 119.0(5) ?
    C4 C5 H5 . . 120.5 ?
    C6 C5 H5 . . 120.5 ?
    C1 C6 C5 . . 120.3(6) ?
    C1 C6 H6 . . 119.8 ?
    C5 C6 H6 . . 119.8 ?
    N1 C7 C8 . . 111.2(4) ?
    N1 C7 H7A . . 109.4 ?
    C8 C7 H7A . . 109.4 ?
    N1 C7 H7B . . 109.4 ?
    C8 C7 H7B . . 109.4 ?
    H7A C7 H7B . . 108.0 ?
    O3 C8 N2 . . 121.7(5) ?
    O3 C8 C7 . . 123.2(5) ?
    N2 C8 C7 . . 115.1(5) ?
    N3 C9 C10 . . 120.2(5) ?
    N3 C9 H9 . . 119.9 ?
    C10 C9 H9 . . 119.9 ?
    C15 C10 C11 . . 117.8(5) ?
    C15 C10 C9 . . 119.9(5) ?
    C11 C10 C9 . . 122.2(5) ?
    C12 C11 C10 . . 121.2(5) ?
    C12 C11 H11 . . 119.4 ?
    C10 C11 H11 . . 119.4 ?
    C11 C12 C13 . . 118.4(5) ?
    C11 C12 H12 . . 120.8 ?
    C13 C12 H12 . . 120.8 ?
    C14 C13 C12 . . 122.5(5) ?
    C14 C13 N4 . . 118.7(5) ?
    C12 C13 N4 . . 118.8(5) ?
    C13 C14 C15 . . 118.3(5) ?
    C13 C14 H14 . . 120.9 ?
    C15 C14 H14 . . 120.9 ?
    C14 C15 C10 . . 121.8(5) ?
    C14 C15 H15 . . 119.1 ?
    C10 C15 H15 . . 119.1 ?
    C16 N5 C18 . . 120.7(6) ?
    C16 N5 C17 . . 122.2(6) ?
    C18 N5 C17 . . 117.1(6) ?
    O6 C16 N5 . . 126.0(7) ?
    O6 C16 H16A . . 117.0 ?
    N5 C16 H16A . . 117.0 ?
    N5 C17 H17A . . 109.5 ?
    N5 C17 H17B . . 109.5 ?
    H17A C17 H17B . . 109.5 ?
    N5 C17 H17C . . 109.5 ?
    H17A C17 H17C . . 109.5 ?
    H17B C17 H17C . . 109.5 ?
    N5 C18 H18A . . 109.5 ?
    N5 C18 H18B . . 109.5 ?
    H18A C18 H18B . . 109.5 ?
    N5 C18 H18C . . 109.5 ?
    H18A C18 H18C . . 109.5 ?
    H18B C18 H18C . . 109.5 ?
loop_
    _geom_torsion_atom_site_label_1
    _geom_torsion_atom_site_label_2
    _geom_torsion_atom_site_label_3
    _geom_torsion_atom_site_label_4
    _geom_torsion_site_symmetry_1
    _geom_torsion_site_symmetry_2
    _geom_torsion_site_symmetry_3
    _geom_torsion_site_symmetry_4
    _geom_torsion
    _geom_torsion_publ_flag
    O1 S1 N1 C7 . . . . 167.8(4) ?
    O2 S1 N1 C7 . . . . 37.6(5) ?
    C1 S1 N1 C7 . . . . -76.7(5) ?
    C8 N2 N3 C9 . . . . -179.7(5) ?
    O1 S1 C1 C6 . . . . 35.0(5) ?
    O2 S1 C1 C6 . . . . 165.3(4) ?
    N1 S1 C1 C6 . . . . -80.2(5) ?
    O1 S1 C1 C2 . . . . -146.7(5) ?
    O2 S1 C1 C2 . . . . -16.4(6) ?
    N1 S1 C1 C2 . . . . 98.1(5) ?
    C6 C1 C2 C3 . . . . -0.6(10) ?
    S1 C1 C2 C3 . . . . -178.8(6) ?
    C1 C2 C3 C4 . . . . -0.8(12) ?
    C2 C3 C4 C5 . . . . 1.6(12) ?
    C2 C3 C4 Cl1 . . . . -179.1(6) ?
    C3 C4 C5 C6 . . . . -1.0(10) ?
    Cl1 C4 C5 C6 . . . . 179.7(5) ?
    C2 C1 C6 C5 . . . . 1.2(9) ?
    S1 C1 C6 C5 . . . . 179.5(4) ?
    C4 C5 C6 C1 . . . . -0.5(9) ?
    S1 N1 C7 C8 . . . . 166.5(4) ?
    N3 N2 C8 O3 . . . . 179.2(5) ?
    N3 N2 C8 C7 . . . . -1.6(7) ?
    N1 C7 C8 O3 . . . . -2.5(8) ?
    N1 C7 C8 N2 . . . . 178.3(5) ?
    N2 N3 C9 C10 . . . . 177.9(4) ?
    N3 C9 C10 C15 . . . . -177.4(5) ?
    N3 C9 C10 C11 . . . . 1.6(8) ?
    C15 C10 C11 C12 . . . . 2.0(9) ?
    C9 C10 C11 C12 . . . . -177.1(5) ?
    C10 C11 C12 C13 . . . . -0.7(9) ?
    C11 C12 C13 C14 . . . . -1.3(9) ?
    C11 C12 C13 N4 . . . . 177.2(5) ?
    O4 N4 C13 C14 . . . . -7.1(8) ?
    O5 N4 C13 C14 . . . . 171.7(6) ?
    O4 N4 C13 C12 . . . . 174.3(6) ?
    O5 N4 C13 C12 . . . . -7.0(8) ?
    C12 C13 C14 C15 . . . . 2.0(9) ?
    N4 C13 C14 C15 . . . . -176.6(5) ?
    C13 C14 C15 C10 . . . . -0.7(8) ?
    C11 C10 C15 C14 . . . . -1.3(8) ?
    C9 C10 C15 C14 . . . . 177.8(5) ?
    C18 N5 C16 O6 . . . . -1.6(12) ?
    C17 N5 C16 O6 . . . . 177.1(8) ?
loop_
    _geom_hbond_atom_site_label_D
    _geom_hbond_atom_site_label_H
    _geom_hbond_atom_site_label_A
    _geom_hbond_site_symmetry_A
    _geom_hbond_distance_DH
    _geom_hbond_distance_HA
    _geom_hbond_distance_DA
    _geom_hbond_angle_DHA
    N1 H1N O3 2_665 0.854(19) 2.18(3) 2.976(6) 155(5)
    N2 H2N O6 2_665 0.865(19) 2.00(2) 2.857(6) 171(5)
    C5 H5 O2 1_655 0.93 2.47 3.357(7) 158.7
    C14 H14 O4 2_585 0.93 2.53 3.457(7) 174.5
    C16 H16A O1 . 0.93 2.46 3.207(8) 137.8
    C18 H18B O2 2_666 0.96 2.53 3.339(8) 142.4
    C15 H15 Cg1 2_675 0.93 2.72 3.629(7) 167
_shelx_hkl_file
;
   0   0   2 278.848 11.9928   5
   0   0   3 25470.3 73.3601   1
   0   0   3 25688.3 94.0241   5
   0   0   3 25453.2 78.5482   3
   0   0   4 182.709 12.8736   3
   0   0   4 179.288 12.6042   1
   0   0   4 186.932 19.3384   5
   0   0   5 11408.7 82.4292   5
   0   0   5 11389.3 65.7739   2
   0   0   5 11480.2 64.3004   1
   0   0   5 11481.1 68.8337   3
   0   0   6 878.300 31.0286   5
   0   0   6 792.370 22.2649   2
   0   0   6 781.128 23.2901   3
   0   0   6 825.719 22.2808   1
   0   0   7 4020.82 50.3419   3
   0   0   7 3965.32 47.1163   2
   0   0   7 4027.96 60.8759   5
   0   0   8 835.745 35.0491   5
   0   0   8 830.265 27.6615   3
   0   0   8 878.480 26.8963   2
   0   0   9 745.873 26.7504   2
   0   0   9 794.612 37.8973   5
   0   0   9 717.171 29.0022   3
   0   0  10 31.6413 18.6693   3
   0   0  10 37.6235 16.1531   2
   0   0  10 76.5252 29.6135   5
   0   0  11 307.118 25.4220   3
   0   0  11 366.124 23.7551   2
   0   0  11 358.922 35.9970   5
   0   0  12-16.0527 21.4333   3
   0   0  13 111.513 37.7786   5
   0   0  14 247.056 39.9882   5
   0   0  15 60.1734 41.5868   5
   0  -1  16 81.4401 43.6727   5
   0  -1  15 161.292 42.9793   5
   0  -1  14 4.32957 36.9401   5
   0  -1  13 152.331 33.8456   5
   0  -1  12 88.6548 30.9765   5
   0  -1  12 28.0233 18.5746   2
   0  -1  11 138.283 29.5391   5
   0  -1  11 123.564 18.8504   2
   0  -1  10 33.0668 17.9564   3
   0  -1  10 43.1564 16.2278   2
   0  -1  10 12.4206 24.4308   5
   0  -1   9 830.843 27.0662   2
   0  -1   9 784.599 28.7138   3
   0  -1   9 747.761 35.3182   5
   0  -1   8 76.6871 22.6395   5
   0  -1   8 63.6028 15.1659   2
   0  -1   8 79.9389 16.3310   3
   0  -1   7 1369.73 37.9184   5
   0  -1   7 1422.32 31.1816   3
   0  -1   7 1345.92 28.6818   2
   0  -1   6 11431.5 69.8673   2
   0  -1   6 11610.9 74.4670   3
   0  -1   6 11287.7 87.5873   5
   0  -1   5 9096.32 71.4748   5
   0  -1   5 9474.89 61.0608   3
   0  -1   5 9304.44 57.5156   2
   0  -1   5 9274.36 62.1240   1
   0  -1   4 21570.6 83.8108   1
   0  -1   4 21465.6 77.2606   2
   0  -1   3 70328.5 482.642   2
   0  -1   3 70159.4 532.592   1
   0  -1   2 9223.59 37.6625   2
   0   1   1 503.600 12.3001   3
   0   1   2 57.4536 8.63205   3
   0   1   2 59.2245 4.96382   0
   0   1   2 50.6999 12.0250   5
   0   1   3 941.579 19.1382   3
   0   1   3 929.568 23.2964   5
   0   1   4-6.71712 7.64316   1
   0  -1  -4 7.18064 4.18083   0
   0   1   4 12.3599 10.4615   3
   0   1   4-11.9536 13.2218   5
   0   1   5 4815.20 57.1252   5
   0   1   5 4844.87 39.5635   1
   0   1   5 4874.86 47.6157   3
   0  -1  -5 4800.42 24.7005   0
   0   1   6 624.731 19.0408   1
   0   1   6 642.429 22.0929   3
   0  -1  -6 607.637 10.1921   0
   0   1   6 610.673 28.8399   5
   0   1   7 939.982 23.0561   1
   0   1   7 997.232 35.6357   5
   0   1   7 920.457 27.3610   3
   0   1   8 311.978 21.0098   3
   0   1   8 363.230 29.7513   5
   0   1   9-10.2722 15.8155   3
   0   1   9-0.36319 23.0762   5
   0   1   9 0.04567 14.3678   2
   0   1  10-8.78018 27.0807   5
   0   1  10 62.1410 19.3924   3
   0   1  10 60.0818 18.4950   2
   0   1  11-23.4934 29.3038   5
   0   1  11-20.9096 19.1235   3
   0   1  12 200.228 36.7694   5
   0   1  13 84.4566 35.9966   5
   0   1  15 232.085 34.9650   5
   0  -2  16 243.784 48.3585   5
   0  -2  15-97.4557 38.5823   5
   0  -2  14 1.34910 33.5753   5
   0  -2  13-2.83754 19.3384   2
   0  -2  13 63.0746 29.9270   5
   0  -2  12 73.5746 31.5989   5
   0  -2  12 69.0866 18.2938   2
   0  -2  11 22.7066 26.4537   5
   0  -2  11 21.8617 17.2007   2
   0  -2  10 1755.77 38.9913   2
   0  -2  10 1793.31 50.6324   5
   0  -2   9 1211.81 31.5051   2
   0  -2   9 1262.48 41.0246   5
   0  -2   8 2712.05 41.7493   2
   0  -2   8 2703.36 51.9580   5
   0  -2   7 13926.6 83.7464   2
   0  -2   7 13896.6 102.770   5
   0  -2   6 15.1730 11.7969   2
   0  -2   5 3677.62 37.9968   2
   0  -2   4 12223.4 61.8429   2
   0  -2   3 1127.82 19.2725   2
   0  -2   3 1127.67 20.0339   4
   0  -2   2 3122.82 28.4421   2
   0  -2   2 3163.42 29.3573   4
   0  -2   1 2292.31 24.5566   2
   0  -2   0 2023.82 23.9056   2
   0  -2   0 2019.83 20.5992   7
   0   2   1 4574.39 33.4874   5
   0  -2  -1 4618.99 36.6069   2
   0   2   2 1713.78 27.2284   3
   0  -2  -2 1725.76 20.3940   6
   0   2   2 1751.61 27.6490   5
   0  -2  -3 105.787 8.48930   6
   0   2   3 83.4722 13.9776   5
   0   2   3 88.9568 6.54954   0
   0   2   3 119.193 13.8300   3
   0  -2  -4 1634.34 21.9153   6
   0   2   4 1636.69 33.6342   5
   0   2   4 1584.80 19.5168   1
   0   2   4 1635.39 29.8901   3
   0   2   5 3455.30 51.5073   5
   0   2   5 3482.29 44.4678   3
   0   2   5 3466.20 31.0306   1
   0   2   6 34.4156 10.1338   1
   0   2   6 78.9361 15.1286   3
   0   2   6 31.8833 19.4557   5
   0   2   7 39.7422 21.0114   5
   0   2   7 20.9910 14.5838   3
   0   2   8 214.856 20.7592   3
   0   2   8 200.548 26.6621   5
   0   2   9 17.5465 26.1380   5
   0   2   9-1.40967 18.1213   3
   0   2  10 16.2796 20.1146   3
   0   2  10 68.4422 28.0895   5
   0   2  11 302.801 37.2712   5
   0   2  11 234.580 26.6089   3
   0   2  12-73.8063 30.8156   5
   0   2  13 122.975 27.1325   5
   0   2  14 387.628 33.7433   5
   0  -3  16-38.0924 40.9846   5
   0  -3  15-53.9389 38.3597   5
   0  -3  14 154.380 37.4772   5
   0  -3  13 192.204 22.9492   2
   0  -3  13 307.034 38.2387   5
   0  -3  12 239.525 22.5809   2
   0  -3  12 274.989 33.5840   5
   0  -3  11 455.042 25.2969   2
   0  -3  11 523.023 34.8633   5
   0  -3  10 615.528 33.5912   5
   0  -3  10 592.117 26.0559   2
   0  -3   9 31.6513 21.2045   5
   0  -3   9 35.3479 14.2959   2
   0  -3   8 880.159 26.6783   2
   0  -3   8 865.085 32.9894   5
   0  -3   7 492.106 20.8467   2
   0  -3   6 146.868 15.2012   4
   0  -3   6 145.396 13.7943   2
   0  -3   5 1987.54 30.6246   2
   0  -3   5 1939.63 32.7950   4
   0  -3   4 397.755 16.6683   2
   0  -3   4 446.830 18.8598   4
   0  -3   3 4957.42 44.4095   4
   0  -3   3 4865.31 43.0822   2
   0  -3   3 4947.56 33.3991   7
   0  -3   2 1353.87 24.7861   2
   0  -3   2 1321.98 19.5653   7
   0  -3   1 1713.61 26.6073   2
   0  -3   1 1725.10 22.8654   7
   0  -3   0 607.861 18.5023   2
   0  -3   0 630.754 17.4233   7
   0  -3  -1 7464.10 55.2068   2
   0   3   1 7418.50 48.1010   5
   0  -3  -1 7486.31 51.1337   7
   0   3   2 1997.00 32.9242   3
   0  -3  -2 1979.63 30.4865   2
   0   3   2 1903.08 29.5141   5
   0   3   3 471.164 20.1492   3
   0   3   3 450.405 19.9078   5
   0   3   4 44.7213 6.96405   0
   0   3   4 33.3347 6.18657   1
   0   3   4 35.0888 16.6323   5
   0   3   4 40.6648 14.8643   3
   0  -3  -4 40.6631 8.05446   6
   0  -3  -5 3.72814 7.82446   6
   0   3   5-7.60654 18.5336   5
   0   3   5 7.27755 13.9497   3
   0   3   6 18.4264 15.9964   3
   0   3   6-3.52653 18.8515   5
   0   3   7 94.2242 24.4246   5
   0   3   7 99.3548 17.6735   3
   0   3   8 248.572 23.6269   3
   0   3   8 201.362 29.4534   5
   0   3   9 47.2844 22.7543   3
   0   3   9-31.5435 24.6795   5
   0   3  10 21.5560 23.1557   3
   0   3  10 106.038 26.5244   5
   0   3  11 238.232 30.3605   5
   0   3  12 367.683 31.7344   5
   0   3  13 561.137 39.2643   5
   0   3  14 7.29470 30.9190   5
   0  -4  17 5.72050 39.0394   5
   0  -4  16 350.816 41.8404   5
   0  -4  15 180.348 34.7854   5
   0  -4  14 197.186 25.7900   2
   0  -4  14 269.892 37.0656   5
   0  -4  13 48.6818 20.7353   2
   0  -4  13 26.4236 28.5609   5
   0  -4  12 283.897 33.6869   5
   0  -4  12 203.837 23.3142   2
   0  -4  11 2604.06 60.3769   5
   0  -4  11 2390.79 49.6291   2
   0  -4  10 1359.43 43.4625   5
   0  -4  10 1372.46 36.7863   2
   0  -4   9 1659.29 37.8719   2
   0  -4   9 1664.04 43.3465   5
   0  -4   9 1602.15 38.9643   4
   0  -4   8 72.1139 18.4569   4
   0  -4   8 108.237 17.0897   2
   0  -4   7 256.504 19.3807   4
   0  -4   7 301.754 18.9312   2
   0  -4   6 63.8774 17.1146   4
   0  -4   6 55.8974 13.7541   2
   0  -4   5 9818.00 74.1678   4
   0  -4   5 9861.60 72.1795   2
   0  -4   4 3727.76 45.1447   4
   0  -4   4 3627.68 33.4036   7
   0  -4   4 3705.47 44.2674   2
   0  -4   3 2173.97 27.6241   7
   0  -4   3 2143.92 34.1712   2
   0  -4   2 9682.17 57.1666   7
   0  -4   2 9710.47 68.4426   2
   0  -4   1 5.81712 9.88235   7
   0  -4   1-2.86153 12.2412   2
   0  -4   0 1737.86 31.1377   2
   0  -4   0 1671.15 27.7404   7
   0  -4  -1 2.16443 10.5784   2
   0  -4  -1 6.34891 10.7451   7
   0  -4  -2 359.101 18.1076   2
   0  -4  -2 385.369 17.6885   7
   0   4   2 374.859 22.1583   3
   0   4   2 354.547 16.7973   5
   0   4   3 549.397 24.7766   3
   0   4   3 552.718 22.0652   5
   0   4   4 25.3185 14.0749   5
   0   4   4 22.0172 17.1347   3
   0   4   4 61.6583 9.18579   0
   0   4   5 44.6976 15.6237   3
   0   4   5 76.9855 17.9484   5
   0   4   6 474.984 26.5704   3
   0   4   6 550.375 28.4267   5
   0   4   7 363.690 26.8437   3
   0   4   7 446.832 28.4556   5
   0   4   8 80.4158 23.2947   3
   0   4   8 96.2209 24.0609   5
   0   4   9 280.336 31.1515   5
   0   4   9 96.1357 23.5628   3
   0   4  10 468.836 32.9321   5
   0   4  10 449.507 31.3735   3
   0   4  11 282.439 26.6866   5
   0  -5  17-97.1294 37.0055   5
   0  -5  16-23.3452 34.5466   5
   0  -5  15 302.260 39.0590   5
   0  -5  15 213.611 26.3405   2
   0  -5  15 141.144 27.1776   4
   0  -5  14 36.4509 21.3956   2
   0  -5  14 3.59645 28.9197   5
   0  -5  14-16.9418 25.4260   4
   0  -5  13 26.0914 30.6814   5
   0  -5  13 17.3400 24.3851   4
   0  -5  13 35.3162 18.7784   2
   0  -5  12 883.684 42.5977   5
   0  -5  12 786.373 34.2325   2
   0  -5  12 791.497 37.4608   4
   0  -5  11 3787.31 65.5672   4
   0  -5  11 3583.24 68.2111   5
   0  -5  11 3801.55 62.7114   2
   0  -5  10 3184.81 55.1132   2
   0  -5  10 3080.76 57.1157   4
   0  -5  10 3213.46 60.5862   5
   0  -5   9 236.834 23.8477   4
   0  -5   9 303.443 21.8033   2
   0  -5   8 3396.22 54.3112   4
   0  -5   8 3233.36 51.1649   2
   0  -5   7 557.955 24.4268   2
   0  -5   7 479.815 25.7840   4
   0  -5   6 1053.65 31.0504   4
   0  -5   6 1028.78 29.6078   2
   0  -5   5 14.2909 9.22229   7
   0  -5   5-2.95766 15.7318   2
   0  -5   4 4136.30 52.4676   2
   0  -5   4 4160.00 40.5272   7
   0  -5   3 141.709 12.3638   7
   0  -5   3 176.481 16.1200   2
   0  -5   2 101.723 16.2081   2
   0  -5   2 64.7374 11.2771   7
   0  -5   1 6.87868 14.3530   2
   0  -5   1 12.8550 10.8769   7
   0  -5   0 1028.87 25.4922   7
   0  -5   0 1061.34 28.3356   2
   0  -5  -1 2379.65 41.1572   2
   0  -5  -1 2350.20 38.1655   7
   0   5   2 810.393 30.1198   3
   0  -5  -2 828.144 25.3677   7
   0   5   2 839.562 24.0038   5
   0  -5  -2 844.890 27.2715   2
   0   5   3-24.7526 13.1036   5
   0   5   3-8.77415 17.6200   3
   0   5   4 89.6499 19.3171   3
   0  -5  -4 136.904 17.7308   7
   0   5   4 117.868 17.5688   5
   0  -5  -5 1467.97 38.1220   7
   0   5   5 1346.03 38.8884   3
   0   5   5 1496.95 39.5776   5
   0  -5  -6 369.395 23.2224   7
   0   5   6 313.146 24.9028   5
   0   5   6 418.285 28.3574   3
   0   5   7 730.615 34.5969   5
   0   5   7 808.094 36.2230   3
   0   5   8 4619.38 79.6569   5
   0   5   8 4754.34 75.9825   3
   0   5   9 125.399 25.7001   3
   0  -5  -9 51.7304 16.5426   7
   0   5   9 45.9421 20.3639   5
   0   5  10 2.14324 24.7143   5
   0  -5 -10-15.3980 17.2076   7
   0   5  11 60.7005 25.8106   5
   0  -5 -11 49.9148 21.2818   7
   0  -5 -12 25.1883 24.3514   7
   0   5  12 218.707 28.4966   5
   0   5  13 306.754 33.0789   5
   0  -6  17 66.1697 48.0834   5
   0  -6  16 87.3030 38.2831   5
   0  -6  15 123.923 34.0590   5
   0  -6  15 85.1124 23.3315   2
   0  -6  14 746.435 43.4932   5
   0  -6  14 732.839 39.1616   4
   0  -6  14 909.971 39.7851   2
   0  -6  13 1462.19 48.9701   4
   0  -6  13 1502.86 46.4600   2
   0  -6  13 1533.02 53.2106   5
   0  -6  12 127.099 28.4907   5
   0  -6  12 101.654 24.1684   4
   0  -6  12 110.841 23.5619   2
   0  -6  11 1252.66 44.0176   4
   0  -6  11 1095.49 38.5704   2
   0  -6  11 1110.19 41.8239   5
   0  -6  10 1882.19 46.1344   5
   0  -6  10 1807.52 45.4783   2
   0  -6  10 1834.77 47.6416   4
   0  -6   9 45.3461 20.4288   4
   0  -6   9 78.2128 19.3361   2
   0  -6   8 708.078 31.4669   4
   0  -6   8 660.416 29.0743   2
   0  -6   7 765.800 29.9511   2
   0  -6   7 770.212 30.6737   4
   0  -6   6-17.5671 16.4356   2
   0  -6   6-42.2029 10.2567   7
   0  -6   5 258.534 14.1546   7
   0  -6   5 257.957 21.4865   2
   0  -6   4 165.265 17.7983   2
   0  -6   4 102.155 12.8391   7
   0  -6   3 398.284 17.2596   7
   0  -6   3 433.724 22.7322   2
   0  -6   2 280.747 16.6713   7
   0  -6   2 234.113 20.2870   2
   0  -6   1 18.4293 11.9791   7
   0  -6   1-13.3188 13.9246   2
   0  -6   0 789.104 27.5714   2
   0  -6   0 848.776 26.1358   7
   0  -6  -1 56.0475 14.0761   2
   0  -6  -1 50.8182 13.9143   7
   0  -6  -2 38.5029 14.3226   7
   0   6   2 0.71613 20.4663   3
   0   6   3 132.036 22.3430   3
   0  -6  -3 85.4630 15.4008   7
   0  -6  -4 28.5171 16.8765   7
   0   6   4 35.7257 20.3234   3
   0   6   5 1338.13 43.0235   3
   0  -6  -5 1380.54 39.6484   7
   0   6   6 26.3747 21.6290   3
   0  -6  -6 118.189 20.9323   7
   0   6   7 95.0425 23.4077   3
   0  -6  -7 236.569 22.0237   7
   0   6   8 86.5889 28.2356   3
   0  -6  -8 174.226 20.9675   7
   0  -6  -9 215.087 21.7160   7
   0  -6 -10 347.180 24.9104   7
   0  -6 -11 268.342 21.2890   7
   0  -7  16 54.5698 25.1428   2
   0  -7  16 101.591 33.4898   4
   0  -7  15-69.1702 24.8189   4
   0  -7  15-13.7305 19.8300   2
   0  -7  14 31.8692 27.2703   4
   0  -7  14 41.7525 24.6057   2
   0  -7  13 52.2203 23.5186   2
   0  -7  13-17.7757 25.4402   4
   0  -7  12 89.5154 24.5790   2
   0  -7  12 52.5048 25.1231   4
   0  -7  11 663.421 35.4714   4
   0  -7  11 669.368 33.8267   2
   0  -7  10 434.068 31.4733   4
   0  -7  10 447.242 28.8102   2
   0  -7   9 247.425 25.2244   2
   0  -7   9 189.513 25.6489   4
   0  -7   8 200.301 23.6679   2
   0  -7   7 104.546 19.7327   2
   0  -7   6 29.5805 16.3964   2
   0  -7   5 442.552 25.7212   2
   0  -7   4 667.423 22.7577   7
   0  -7   4 661.912 28.4716   2
   0  -7   3-15.1179 10.0842   7
   0  -7   3-11.6094 16.7027   2
   0  -7   2 415.090 24.2522   2
   0  -7   2 443.035 19.9669   7
   0  -7   1 157.534 15.2842   7
   0  -7   1 184.352 18.8615   2
   0  -7   0 67.1335 17.0586   2
   0  -7   0 12.8990 13.2030   7
   0  -7  -1 1022.69 31.8895   7
   0  -7  -1 944.458 33.4678   2
   0   7   2 59.9988 22.4760   3
   0  -7  -2 90.2607 16.8042   7
   0  -7  -2 37.9193 16.5550   2
   0   7   3 100.872 26.0832   3
   0  -7  -3 201.095 20.2045   7
   0   7   4 644.065 35.3212   3
   0  -7  -4 752.535 32.4372   7
   0  -7  -5-54.0327 15.0277   7
   0   7   5 59.9768 24.0014   3
   0   7   6 40.4098 24.3859   3
   0  -7  -7-44.1867 16.7813   7
   0   7   7 10.6888 24.4696   3
   0  -7  -8-76.3874 20.2578   7
   0   7   8 175.485 30.7019   3
   0  -8  17 135.783 30.3261   2
   0  -8  16 52.9176 28.7404   2
   0  -8  16 137.232 36.3893   4
   0  -8  15 61.7127 25.5044   2
   0  -8  15 98.4864 29.9679   4
   0  -8  14-14.7994 25.1665   2
   0  -8  14 19.7173 27.5159   4
   0  -8  13-80.7900 22.4619   2
   0  -8  13-32.5598 27.9701   4
   0  -8  12 46.7800 21.1660   2
   0  -8  12 27.1011 23.5910   4
   0  -8  11 88.2788 24.5476   2
   0  -8  11 69.9576 25.6804   4
   0  -8  10 123.558 23.4279   2
   0  -8   9 353.085 28.7975   2
   0  -8   8 27.3808 18.8644   2
   0  -8   7 27.3446 19.9711   2
   0  -8   6 67.3267 19.7308   2
   0  -8   5-1.11791 18.5819   2
   0  -8   4 1206.62 39.5552   2
   0  -8   3 161.279 20.0850   2
   0  -8   2 324.150 19.3209   7
   0  -8   2 385.831 24.4625   2
   0  -8   1-18.3624 17.1219   2
   0  -8   1-37.2397 12.3118   7
   0  -8   0 479.323 25.2041   7
   0  -8   0 459.622 27.0534   2
   0  -8  -1 357.224 26.2838   2
   0  -8  -1 302.392 22.3342   7
   0   8   2 24.6453 26.7003   3
   0  -8  -2-3.01543 15.7086   2
   0  -8  -2 32.6415 16.8568   7
   0   8   3 307.109 31.8812   3
   0  -8  -3 260.138 23.1223   7
   0   8   4 61.1327 26.5019   3
   0  -8  -4 14.3944 15.8492   7
   0  -8  -5 33.5629 17.3123   7
   0   8   5 91.6088 26.7534   3
   0  -8  -6 125.275 20.1171   7
   0   8   6-26.2263 29.9534   3
   0   8   7 11.7698 26.0487   3
   0  -8  -7 167.603 22.8699   7
   0  -8  -8 233.027 25.7572   7
   0  -9  16-5.42427 25.7034   2
   0  -9  16-63.0492 34.2946   4
   0  -9  15 28.3879 27.3653   2
   0  -9  15 51.2671 31.7677   4
   0  -9  14 84.9900 28.2708   2
   0  -9  14 274.336 39.5921   4
   0  -9  13-34.8554 24.0413   2
   0  -9  12 43.4289 23.3570   2
   0  -9  11 1.61821 23.0708   2
   0  -9  10 72.1372 22.5004   2
   0  -9   9 53.3748 21.0837   2
   0  -9   8 387.102 29.3389   2
   0  -9   7 15.4993 19.3276   2
   0  -9   6 61.8595 20.8424   2
   0  -9   5 113.266 21.4280   2
   0  -9   4 469.775 30.3403   2
   0  -9   3 942.316 37.0298   2
   0  -9   2 129.232 20.0701   2
   0  -9   1 432.890 28.9256   2
   0  -9   1 393.154 23.3783   7
   0  -9   0 80.6912 15.1310   7
   0  -9   0 48.8605 17.1215   2
   0   9   1-24.6051 24.2374   3
   0  -9  -1 4.13446 18.0149   2
   0   9   2 116.764 32.5215   3
   0  -9  -2 69.5195 20.1852   2
   0   9   3 269.768 36.0457   3
   0  -9  -3 446.451 27.9166   7
   0  -9  -4 17.8742 18.5493   7
   0   9   4 2.36782 26.5433   3
   0   9   5 140.713 35.7687   3
   0   9   6-6.09343 30.9327   3
   0 -10  14-99.5465 24.7915   2
   0 -10  13 13.7912 23.0369   2
   0 -10  12-95.3256 24.3730   2
   0 -10  11 146.414 25.2596   2
   0 -10  10 222.172 26.8887   2
   0 -10   9 34.7747 21.5831   2
   0 -10   8 30.8672 20.8840   2
   0 -10   7 258.418 27.1385   2
   0 -10   6-2.04467 21.5039   2
   0 -10   5 220.385 26.8568   2
   0 -10   4 960.128 39.9558   2
   0 -10   3 1642.87 50.4563   2
   0 -10   2 1108.47 43.1314   2
   0 -10   1 20.0857 16.9656   2
   0 -10   0 50.1591 19.2038   2
   0  10   1-45.2302 31.8402   3
   0  10   2 63.7449 31.1735   3
   0 -10  -2 210.622 20.4377   7
   0  10   3 119.591 37.5492   3
   0 -10  -3-103.695 21.5799   7
   0  10   4 6.40816 27.4886   3
   0 -10  -5 37.2427 28.8382   7
   0  10   5 97.0797 36.5739   3
   0 -11  13 54.6343 24.2783   2
   0 -11  12 61.2791 21.4151   2
   0 -11  11 63.0249 22.1945   2
   0 -11  10 199.859 28.7885   2
   0 -11   9-5.94941 22.1464   2
   0 -11   8 57.4054 22.5727   2
   0 -11   7 66.4859 23.4117   2
   0 -11   6 631.586 38.5036   2
   0 -11   5 397.263 30.5193   2
   0 -11   4 97.0442 23.2408   2
   0 -11   3-80.5686 18.8544   2
   0 -11   2 148.935 21.2961   2
   0 -11   1-39.9429 18.1315   2
   0  11   0-2.39089 35.4424   3
   0 -11   0-12.2650 18.6811   2
   0  11   1 97.8222 35.3322   3
   0 -11  -1 40.3785 23.0434   2
   0  11   3 89.1681 38.2335   3
   0 -12  11-27.1565 25.2002   2
   0 -12  10 72.0271 27.8861   2
   0 -12   9-0.23614 18.9295   2
   0 -12   8-54.0840 22.2856   2
   0 -12   7 77.3382 24.4784   2
   0 -12   6-71.2087 24.0035   2
   0 -12   5 75.8348 24.4278   2
   0 -12   4-29.5995 20.8811   2
   0 -12   3 187.386 22.9191   2
   0 -12   2-24.1342 23.6631   2
   0 -12   1 111.285 25.3998   2
   0  12  -1 82.6763 44.0814   3
   0  12   0-64.9692 38.6257   3
   1 -13   1 59.1183 28.3397   2
   1 -13   2-46.4263 26.9888   2
   1 -13   3 140.579 26.7895   2
   1 -13   4 97.3230 21.6661   2
   1 -13   5 143.991 25.3878   2
   1 -13   6-34.5891 22.5219   2
   1 -13   7 259.555 31.3931   2
   1 -13   8-5.49002 25.5927   2
  -1  12   1-43.2879 33.9094   3
   1 -12   0 109.512 23.8357   2
  -1  12   0 18.3087 33.0325   3
   1 -12   1-34.4907 20.8387   2
  -1  12  -1 24.8438 41.1340   3
   1 -12   2 167.408 20.0092   2
   1 -12   3 72.3179 18.0283   2
   1 -12   4 66.8466 18.3668   2
   1 -12   5 49.5820 21.9820   2
   1 -12   6-9.39804 17.0379   2
   1 -12   7 130.389 25.3392   2
   1 -12   8 79.2324 24.3703   2
   1 -12   9 19.0663 22.1973   2
   1 -12  10 57.1499 21.2929   2
   1 -12  11 79.6632 20.7783   2
  -1  11   4 102.652 37.9612   3
  -1  11   3 215.555 39.0826   3
  -1  11   2-36.9714 30.3888   3
  -1  11   1 17.8546 30.3884   3
   1 -11  -1-96.1075 19.8882   2
  -1  11   0-74.4755 29.0664   3
   1 -11   1 126.507 16.3322   2
   1 -11   2 373.843 29.3022   2
   1 -11   3 16.6299 17.9447   2
   1 -11   4 639.047 34.7829   2
   1 -11   5-5.74273 19.6733   2
   1 -11   6 350.381 32.2943   2
   1 -11   7-2.11377 21.8944   2
   1 -11   8-11.2531 22.1103   2
   1 -11   9 100.619 24.2715   2
   1 -11  10-69.1361 23.5292   2
   1 -11  11 17.5409 24.1782   2
   1 -11  12 85.5291 31.5251   2
   1 -11  13-18.6275 23.4798   2
  -1  10   6 125.509 35.3742   3
  -1  10   5-3.99964 36.0536   3
  -1  10   4 70.1463 35.5638   3
   1 -10  -4 13.7284 20.3991   7
   1 -10  -3 328.644 21.6878   7
  -1  10   3 358.571 40.6562   3
  -1  10   2-38.1549 31.9423   3
  -1  10   1 205.250 32.8667   3
   1 -10  -1 168.935 20.1976   2
   1 -10   0 744.633 36.2543   2
  -1  10   0 836.431 47.1892   3
   1 -10   1 100.203 21.8346   2
   1 -10   2 61.9122 18.0075   2
   1 -10   3 862.217 37.3493   2
   1 -10   4 770.609 37.3999   2
   1 -10   5 158.509 24.2654   2
   1 -10   6 328.935 27.4682   2
   1 -10   7 47.3103 22.7720   2
   1 -10   8 49.4198 20.8993   2
   1 -10   9 411.299 33.3310   2
   1 -10  10 63.1830 26.1103   2
   1 -10  11-101.028 24.0924   2
   1 -10  12-31.8909 24.3064   2
   1 -10  13 2.14960 24.3852   2
   1 -10  14 35.4515 26.9022   2
   1 -10  15 111.704 31.6022   2
  -1   9   8 80.3586 37.3805   3
  -1   9   7-54.1244 35.0878   3
   1  -9  -6 142.147 21.2320   7
  -1   9   6 59.6674 32.7220   3
   1  -9  -5 107.749 18.1445   7
  -1   9   5 66.9153 30.4934   3
   1  -9  -4 97.4227 16.7534   7
  -1   9   4-41.4469 29.4660   3
   1  -9  -3 1420.62 41.5176   7
   1  -9  -3 1371.37 43.2309   2
  -1   9   3 1506.66 57.0427   3
   1  -9  -2-6.52184 16.3459   2
  -1   9   2 25.7860 26.7646   3
   1  -9  -1 144.436 18.0874   7
   1  -9  -1 76.1514 16.9737   2
  -1   9   1 52.2861 32.3101   3
   1  -9   0 564.485 30.5451   2
   1  -9   1 284.018 23.7667   2
   1  -9   2 332.500 26.4873   2
   1  -9   3 335.413 26.1908   2
   1  -9   4 75.6696 21.3202   2
   1  -9   5 17.3976 16.7832   2
   1  -9   6 310.295 25.5070   2
   1  -9   7-12.0837 20.8947   2
   1  -9   8 85.9736 23.6307   2
   1  -9   9-32.6619 23.5536   2
   1  -9  10 19.3393 22.9152   2
   1  -9  11 4.32793 22.7625   2
   1  -9  12 34.6801 24.3558   2
   1  -9  13 27.2934 22.7499   2
   1  -9  14 119.340 27.7139   2
   1  -9  15 107.340 29.5409   2
   1  -9  16 246.689 33.5275   2
   1  -8  -9 230.684 25.0752   7
   1  -8  -8 232.721 23.3593   7
  -1   8   8 49.7599 28.4925   3
   1  -8  -7 639.515 29.2196   7
  -1   8   7 256.003 35.5211   3
  -1   8   6 13.9088 29.2102   3
   1  -8  -6 120.329 16.9618   7
  -1   8   5 113.178 28.0494   3
   1  -8  -5 75.8916 15.2129   7
  -1   8   4 353.615 34.6879   3
   1  -8  -4 446.036 27.0744   7
   1  -8  -3 179.804 19.3462   2
   1  -8  -3 161.395 18.3678   7
  -1   8   3 218.580 30.8154   3
  -1   8   2 46.7227 26.0130   3
   1  -8  -2 70.2494 14.2010   2
   1  -8  -2 112.793 15.8433   7
   1  -8  -1 128.006 18.9748   2
   1  -8  -1 102.709 16.2284   7
  -1   8   1 92.4223 27.1537   3
   1  -8   0 63.3519 14.2639   7
   1  -8   0 7.68681 15.6529   2
   1  -8   1-24.5438 9.87425   7
   1  -8   1-50.3909 14.0194   2
   1  -8   2 1706.21 43.9703   2
   1  -8   3 238.176 22.7233   2
   1  -8   4 282.237 22.2554   2
   1  -8   5 136.675 19.1002   2
   1  -8   6 91.7652 20.7426   2
   1  -8   7-17.7089 19.9697   2
   1  -8   8 74.3529 22.1771   2
   1  -8   9 45.7532 20.9154   2
   1  -8  10 176.116 25.4627   2
   1  -8  11 360.301 29.7880   2
   1  -8  12 114.067 25.8783   2
   1  -8  12 173.762 29.2611   4
   1  -8  13 294.937 31.3234   2
   1  -8  13 282.119 30.1171   4
   1  -8  14 7.52375 25.1807   4
   1  -8  14-55.8914 23.7429   2
   1  -8  15 414.675 33.6024   2
   1  -8  16-20.2484 23.7809   2
  -1   7  10 193.400 37.8494   3
   1  -7 -10 203.864 25.1344   7
   1  -7  -9-9.46355 20.6069   7
   1  -7  -8 284.677 22.3980   7
  -1   7   8 404.894 36.9226   3
  -1   7   7 199.971 30.7225   3
   1  -7  -7 303.576 23.6024   7
  -1   7   6 67.4846 24.9180   3
   1  -7  -6 44.0928 16.4369   7
   1  -7  -5 409.434 24.3911   7
  -1   7   5 411.564 33.0638   3
   1  -7  -4 64.2402 16.2717   7
  -1   7   4-47.3430 25.7880   3
   1  -7  -3 147.732 17.6954   7
  -1   7   3 47.3676 24.9492   3
   1  -7  -3 99.1772 15.6218   2
   1  -7  -2 233.570 19.1991   2
   1  -7  -2 203.762 16.7768   7
  -1   7   2 293.125 28.8341   3
   1  -7  -1 480.721 21.8220   7
  -1   7   1 464.691 31.3018   3
   1  -7  -1 474.400 23.8811   2
   1  -7   0 205.633 15.7539   7
   1  -7   0 227.191 18.8810   2
   1  -7   1 415.907 22.9624   2
   1  -7   1 427.548 18.6650   7
   1  -7   2 62.3094 9.45765   7
   1  -7   2 110.705 17.1714   2
   1  -7   3 404.187 23.5353   2
   1  -7   4 201.114 19.6720   2
   1  -7   5 994.901 33.6811   2
   1  -7   6 163.087 21.0971   2
   1  -7   7 610.999 29.0659   2
   1  -7   8 315.495 24.8759   2
   1  -7   9 913.092 35.8144   2
   1  -7  10 1453.22 43.1671   4
   1  -7  10 1461.79 44.1984   2
   1  -7  11 222.356 25.2020   2
   1  -7  11 200.409 25.2382   4
   1  -7  12 286.721 28.6079   4
   1  -7  12 302.191 28.6780   2
   1  -7  13 68.6661 26.3128   4
   1  -7  13 3.16985 20.5081   2
   1  -7  13 7.14787 28.4604   5
   1  -7  14 92.7265 23.6748   2
   1  -7  15 218.434 40.5450   5
   1  -7  15 68.5360 25.5706   2
   1  -7  16 155.976 41.3161   5
   1  -7  16 267.692 33.0838   2
   1  -7  17 111.213 30.6477   2
  -1   6  11 325.050 30.8376   5
  -1   6  11 157.187 30.8237   3
  -1   6  10 121.529 24.5998   5
  -1   6  10 38.6711 26.2255   3
  -1   6   9 209.251 24.9616   5
  -1   6   9 76.1719 27.5043   3
  -1   6   8 23.0724 23.2485   3
  -1   6   8 150.877 21.0850   5
  -1   6   7 519.984 34.2244   5
  -1   6   7 420.853 32.8089   3
  -1   6   6 752.312 36.0616   3
  -1   6   5 470.618 31.0124   3
  -1   6   4-16.2991 20.6373   3
  -1   6   3 21.4036 20.4596   3
   1  -6  -3 18.1868 10.2491   2
  -1   6   2 418.118 27.3958   3
   1  -6  -2 280.079 17.4941   2
   1  -6  -2 382.730 18.7979   7
  -1   6   1 852.367 20.8781   1
   1  -6  -1 872.754 26.8519   2
   1  -6  -1 924.250 24.7571   7
   1  -6   0-0.17037 12.0188   2
   1  -6   0 0.09430 10.6429   7
   1  -6   1 1027.15 29.5091   2
   1  -6   1 1065.94 24.0139   7
   1  -6   2 77.0171 14.4628   2
   1  -6   2 87.8609 10.3242   7
   1  -6   3 4417.44 40.5381   7
   1  -6   3 4622.19 57.6056   2
   1  -6   4 1941.50 39.4190   2
   1  -6   4 1895.46 25.2753   7
   1  -6   5 5794.91 66.4900   2
   1  -6   6 1988.02 41.6649   2
   1  -6   7 15.2180 16.1951   2
   1  -6   8 378.294 24.3996   2
   1  -6   8 364.998 23.3933   4
   1  -6   9 596.640 29.1737   2
   1  -6   9 612.973 29.3743   4
   1  -6  10 2778.03 53.8902   4
   1  -6  10 2621.19 54.6486   2
   1  -6  11-5.74644 21.1383   2
   1  -6  11-31.0183 21.1073   4
   1  -6  12 699.769 34.9317   4
   1  -6  12 698.838 35.4484   2
   1  -6  13 583.956 41.1729   5
   1  -6  13 554.641 34.1119   2
   1  -6  13 649.890 37.0387   4
   1  -6  14 68.3578 31.2641   5
   1  -6  14 173.790 24.8954   2
   1  -6  15 327.057 31.8042   2
   1  -6  15 415.654 45.0482   5
   1  -6  16 42.5820 28.9984   2
   1  -6  17 84.6966 51.3026   5
   1  -6  17 113.874 30.9294   2
  -1   5  11 145.533 28.5472   3
  -1   5  10-27.3103 24.3136   3
  -1   5   9 30.2097 24.2896   3
  -1   5   8 121.221 24.4130   5
  -1   5   8 161.327 26.1708   3
  -1   5   7 24.3977 21.3012   3
  -1   5   7-120.087 18.6367   5
  -1   5   6 380.586 27.1885   3
  -1   5   6 332.610 26.7853   5
  -1   5   5 469.108 27.6676   3
  -1   5   5 553.777 28.6790   5
  -1   5   4 120.045 20.3693   3
   1  -5  -3 153.740 13.6963   2
  -1   5   3 204.119 21.2513   3
  -1   5   2 310.247 24.2515   3
  -1   5   2 271.307 10.8294   1
   1  -5  -2 252.405 15.9572   2
   1  -5  -1 14287.3 88.9404   2
  -1   5   1 14008.9 76.8786   1
   1  -5   0 21.8687 10.6175   7
   1  -5   0 7.36200 11.9886   2
   1  -5   1 763.397 23.4301   2
   1  -5   1 750.899 17.7550   7
   1  -5   2 2871.64 41.4766   2
   1  -5   2 2938.27 29.7071   7
   1  -5   3 2189.40 23.7974   7
   1  -5   3 2180.14 37.0842   2
   1  -5   4 3429.95 26.0685   7
   1  -5   4 3479.67 46.7046   2
   1  -5   5 6387.79 63.7236   2
   1  -5   6 3371.09 48.5805   2
   1  -5   6 3408.59 48.0366   4
   1  -5   7 891.216 28.9176   2
   1  -5   7 879.808 28.2333   4
   1  -5   8 971.708 31.6595   2
   1  -5   8 879.961 29.6803   4
   1  -5   9 1268.50 35.9227   4
   1  -5   9 1244.07 36.2426   2
   1  -5  10 8.15468 19.4213   2
   1  -5  10 35.4101 19.5446   4
   1  -5  11 738.276 33.4504   4
   1  -5  11 771.383 34.4030   2
   1  -5  12 288.974 26.8196   4
   1  -5  12 398.613 36.6285   5
   1  -5  12 297.954 26.8970   2
   1  -5  13-29.1009 28.9815   5
   1  -5  13 22.5012 23.4302   2
   1  -5  14 234.338 27.7763   2
   1  -5  14 238.267 36.8457   5
   1  -5  15 66.1373 26.4317   2
   1  -5  15 137.285 39.9370   5
   1  -5  16 290.467 31.5556   2
   1  -5  16 263.905 42.6018   5
   1  -5  17 417.848 55.8761   5
  -1   4  13 447.352 33.0163   5
  -1   4  12 203.812 26.4585   5
  -1   4  12 80.4835 30.0607   3
  -1   4  11 53.1343 22.1319   5
  -1   4  11-0.43121 23.9992   3
  -1   4  10 51.8889 24.1290   3
  -1   4  10 45.0978 24.6513   5
  -1   4   9 45.6091 21.6587   5
  -1   4   9-10.0103 22.9527   3
  -1   4   8 77.5777 23.3003   3
  -1   4   8 55.0600 23.1373   5
  -1   4   7 1144.86 37.0442   3
  -1   4   7 1159.08 39.7543   5
  -1   4   6 11.8679 17.0344   5
  -1   4   6-12.3467 19.7874   3
  -1   4   5 15.2012 16.5405   5
  -1   4   5 37.6456 18.2494   3
  -1   4   4 7494.95 73.9188   3
  -1   4   4 7138.08 73.7190   5
  -1   4   4 7279.60 51.3628   1
  -1   4   3 93.6499 9.61855   1
  -1   4   3 42.0471 17.8573   3
   1  -4  -3 63.1589 11.0552   2
   1  -4  -2 1854.88 29.9321   2
  -1   4   2 1766.91 36.6223   3
  -1   4   2 1747.96 24.6202   1
   1  -4  -1 393.419 15.8025   2
  -1   4   1 416.549 22.6987   3
  -1   4   1 349.432 13.1861   1
   1  -4   0 3070.20 37.0746   2
   1  -4   1 741.882 20.0625   2
   1  -4   1 770.971 14.5316   7
   1  -4   2 72.6324 6.30150   7
   1  -4   2 96.3233 12.9402   2
   1  -4   3 1705.21 29.4746   2
   1  -4   4 162.219 15.1730   2
   1  -4   5 6455.80 58.7977   2
   1  -4   5 6530.61 56.7176   4
   1  -4   6 835.494 24.5914   4
   1  -4   6 804.173 25.5381   2
   1  -4   7 957.888 28.2610   2
   1  -4   7 879.569 26.3771   4
   1  -4   8 1949.96 38.4548   4
   1  -4   8 2091.31 41.1857   2
   1  -4   9 314.488 21.1155   4
   1  -4   9 254.627 21.4243   2
   1  -4  10 1196.32 36.9313   2
   1  -4  10 1068.91 33.8666   4
   1  -4  11 781.103 34.3036   2
   1  -4  11 757.608 33.1525   4
   1  -4  12-3.67298 20.6218   2
   1  -4  12 6.48116 28.1082   5
   1  -4  13 47.9468 19.5911   2
   1  -4  13 40.8384 33.3860   5
   1  -4  14 56.8733 23.4658   2
   1  -4  14 285.823 41.5824   5
   1  -4  15 9.46512 32.8701   5
   1  -4  15 52.8173 25.8448   2
   1  -4  16 90.3794 45.8113   5
  -1   3  14-26.4557 28.0708   5
  -1   3  13 106.053 32.2605   3
  -1   3  12-23.7535 27.1589   3
  -1   3  11 94.2404 27.3166   3
  -1   3  10 213.861 29.2989   5
  -1   3  10 213.752 27.1408   3
  -1   3   9 84.7608 23.9796   3
  -1   3   9-13.8780 24.6573   5
  -1   3   8-8.95728 20.4471   5
  -1   3   8-17.6517 20.0251   3
  -1   3   7 2557.13 54.3668   5
  -1   3   7 2617.44 49.4135   3
  -1   3   6 489.081 26.5109   5
  -1   3   6 562.997 17.5711   1
  -1   3   6 498.473 24.5915   3
  -1   3   5 77.2529 4.20961   0
  -1   3   5 67.9382 18.6015   5
  -1   3   5 48.9100 7.12460   1
  -1   3   5 73.6243 16.3452   3
  -1   3   4 744.688 27.4429   5
  -1   3   4 743.791 26.1006   3
  -1   3   4 772.924 17.9934   1
  -1   3   3 3580.51 46.7706   5
  -1   3   3 3745.06 45.5889   3
  -1   3   3 3696.48 34.6565   1
   1  -3  -2 2673.50 30.0575   2
  -1   3   2 2693.20 28.5913   1
  -1   3   2 2694.20 38.3688   3
   1  -3  -1 9499.49 53.7439   2
  -1   3   1 9415.34 52.2476   1
  -1   3   1 9257.55 65.3530   3
   1  -3   0 136.887 11.4276   2
   1  -3   1 2065.02 27.1781   2
   1  -3   2 556.100 17.1626   2
   1  -3   3 119.301 13.0144   2
   1  -3   4 3982.00 38.7741   4
   1  -3   4 4005.25 41.3213   2
   1  -3   5 92.2026 13.5073   2
   1  -3   5 123.195 13.9110   4
   1  -3   6 6.63857 12.1742   4
   1  -3   6 0.66208 13.6885   2
   1  -3   7 1968.74 36.8632   2
   1  -3   8 1043.26 30.7331   2
   1  -3   9 342.361 22.4658   2
   1  -3  10 745.304 30.3512   2
   1  -3  11 23.4486 27.9198   5
   1  -3  11-11.7521 21.0980   2
   1  -3  12-24.4927 26.5238   5
   1  -3  12-13.6523 20.3685   2
   1  -3  13 32.5033 20.5830   2
   1  -3  13 154.517 25.7708   5
   1  -3  14-32.4133 34.6118   5
   1  -3  14 12.2303 23.3636   2
   1  -3  15 80.5585 28.1730   2
   1  -3  15-24.5133 36.7901   5
   1  -3  16 225.418 45.6677   5
  -1   2  14-91.3151 25.4862   5
  -1   2  13 328.147 33.5443   5
  -1   2  13 290.432 33.5794   3
  -1   2  12 68.2871 26.9385   3
  -1   2  12 201.883 29.0746   5
  -1   2  11 282.148 29.8182   5
  -1   2  11 70.3553 24.9258   3
  -1   2  10 1807.60 54.0318   5
  -1   2  10 1718.42 47.1383   3
  -1   2   9 341.014 28.7950   5
  -1   2   9 260.304 24.8586   3
  -1   2   8 3996.88 59.9562   3
  -1   2   8 4182.01 68.9319   5
  -1   2   7 538.238 26.3360   3
  -1   2   7 640.246 30.7991   5
  -1   2   7 532.686 21.6372   1
  -1   2   6 2307.98 40.9638   3
  -1   2   6 2304.14 46.2181   5
  -1   2   6 2156.92 31.9758   1
  -1   2   5 58.4831 18.6420   5
  -1   2   5 49.5257 15.2519   3
  -1   2   5 55.4876 9.32135   1
  -1   2   4 1415.20 28.8063   3
  -1   2   4 1392.95 31.5705   5
  -1   2   4 1372.66 22.7567   1
  -1   2   3 2017.50 25.6065   1
  -1   2   3 2037.76 34.0722   5
  -1   2   3 2026.76 31.0546   3
  -1   2   2 4411.20 40.6050   3
  -1   2   2 4386.68 42.8449   5
   1  -2  -2 4415.93 29.7200   2
  -1   2   2 4375.68 34.3556   1
   1  -2  -1 6896.31 35.8010   2
  -1   2   1 7164.86 47.4149   3
  -1   2   1 7188.51 41.3435   1
   1  -2   0 39952.8 330.041   2
   1  -2   1 29162.9 74.9687   2
   1  -2   2 287.432 11.7978   2
   1  -2   3 9684.83 54.2126   2
   1  -2   3 9686.20 48.1563   4
   1  -2   4 10255.7 62.4541   2
   1  -2   4 10413.7 54.2358   4
   1  -2   5 2692.65 36.2055   2
   1  -2   6 840.145 24.8301   2
   1  -2   7 542.755 22.5713   2
   1  -2   8 937.621 29.1563   2
   1  -2   9 243.757 21.1223   2
   1  -2  10 162.272 20.4570   2
   1  -2  10 179.363 29.0072   5
   1  -2  11-11.3276 18.2182   2
   1  -2  11-9.61650 26.1567   5
   1  -2  12 49.2211 20.2832   2
   1  -2  12 112.298 33.3037   5
   1  -2  13 1.72710 32.1387   5
   1  -2  13-6.52835 21.4347   2
   1  -2  14 3.22044 35.7482   5
   1  -2  14 68.4940 23.9038   2
   1  -2  15 217.761 42.6256   5
  -1   1  15 145.866 32.3648   5
  -1   1  14 498.509 36.2198   5
  -1   1  14 7.84137 26.4018   3
  -1   1  13 93.2328 28.6172   3
  -1   1  13 327.751 34.0037   5
  -1   1  12 391.472 34.8419   5
  -1   1  12 320.285 29.1601   3
  -1   1  11 110.377 27.4824   5
  -1   1  11 37.2053 21.9154   3
  -1   1  10 17.6956 25.0460   5
  -1   1  10 90.6342 22.1067   3
  -1   1   9 745.136 24.5572   2
  -1   1   9 735.118 37.2076   5
  -1   1   9 800.040 28.1176   1
  -1   1   9 716.176 30.9786   3
  -1   1   8 199.906 15.4872   2
  -1   1   8 201.100 25.5916   5
  -1   1   8 187.025 17.8604   1
  -1   1   8 195.511 19.9631   3
  -1   1   7 349.137 23.0471   3
  -1   1   7 337.645 27.2331   5
  -1   1   7 346.916 16.3942   2
  -1   1   7 302.092 18.4650   1
  -1   1   6 4307.28 59.5017   5
  -1   1   6 4401.85 52.9078   3
  -1   1   6 4350.31 46.9563   1
  -1   1   5 461.180 20.1767   3
  -1   1   5 436.522 15.9515   1
  -1   1   5 451.064 23.1114   5
  -1   1   4 833.462 19.1750   1
  -1   1   4 799.396 21.9027   3
  -1   1   4 848.336 24.4896   5
  -1   1   3 16241.6 82.0888   5
  -1   1   3 16040.9 68.0610   1
  -1   1   3 16270.9 74.2898   3
  -1   1   2 19384.0 68.4802   1
  -1   1   2 19010.4 70.6888   3
  -1   1   2 19267.4 77.0149   5
  -1   1   1 6165.55 35.1412   1
  -1   1   1 6134.13 34.4152   3
  -1   1   0 844.340 15.0991   1
   1  -1   1 2027.70 18.5510   2
   1  -1   2 1704.69 21.6635   2
   1  -1   3 135.435 11.8667   2
   1  -1   4 366.426 15.9186   2
   1  -1   5 19.0838 12.5793   2
   1  -1   5 13.6390 9.85501   3
   1  -1   6 2167.14 36.4308   2
   1  -1   6 2169.86 31.7238   3
   1  -1   7 9.37801 13.5392   2
   1  -1   7 20.5576 12.8978   3
   1  -1   8 286.144 20.5184   2
   1  -1   8 312.324 19.3609   3
   1  -1   9 3.78691 16.4522   3
   1  -1   9 1.50650 25.1779   5
   1  -1   9 45.0430 17.1817   2
   1  -1  10-11.1524 28.0425   5
   1  -1  10 5.17796 17.4824   2
   1  -1  11 45.0783 29.8236   5
   1  -1  11-26.1281 18.1097   2
   1  -1  12-0.46203 19.9492   2
   1  -1  12-27.7870 33.0391   5
   1  -1  13 81.6578 23.9578   2
   1  -1  13 7.81538 35.0689   5
   1  -1  14 271.128 41.5307   5
  -1   0  16 362.691 38.2568   5
  -1   0  15 586.185 44.3846   5
  -1   0  14 84.0706 24.5889   5
  -1   0  14 73.6297 29.9797   3
  -1   0  13 396.903 38.1325   5
  -1   0  13 402.193 34.0180   3
  -1   0  12-15.1334 30.2302   5
  -1   0  12-11.0159 23.1111   3
  -1   0  11 57.2506 28.4043   5
  -1   0  11 65.9198 20.5941   1
  -1   0  11 27.6188 22.7876   3
  -1   0  10-18.1801 17.1835   1
  -1   0  10 20.2181 14.4579   2
  -1   0  10 56.3194 20.3280   3
  -1   0  10 59.7021 25.4573   5
  -1   0   9 1360.19 30.1758   2
  -1   0   9 1346.24 37.5344   3
  -1   0   9 1330.99 43.7062   5
  -1   0   9 1285.09 34.2297   1
  -1   0   8-17.4264 17.3438   3
  -1   0   8 2.08574 20.6953   5
  -1   0   8 2.85927 11.8442   2
  -1   0   8-9.46935 14.6722   1
  -1   0   7 5414.17 47.0341   2
  -1   0   7 5555.07 61.2532   3
  -1   0   7 5421.56 57.4201   1
  -1   0   7 5368.70 68.5006   5
  -1   0   6 1144.13 28.8362   3
  -1   0   6 1065.16 20.4559   2
  -1   0   6 1107.10 32.5902   5
  -1   0   6 1068.14 27.0560   1
  -1   0   5 2938.56 43.6693   5
  -1   0   5 2866.29 37.1821   1
  -1   0   5 2894.88 27.6681   2
  -1   0   5 2883.57 38.9338   3
  -1   0   4 20445.3 60.6473   2
  -1   0   4 20349.2 88.7914   3
  -1   0   4 20444.9 86.2052   1
  -1   0   4 20312.6 96.5751   5
  -1   0   3 23.9278 12.4369   3
  -1   0   3 35.5036 13.9644   5
  -1   0   3 30.6485 9.82711   1
   1   0  -2 3126.27 19.2045   0
  -1   0   2 3200.91 27.3500   3
  -1   0   2 3139.52 28.8710   5
  -1   0   2 3256.52 28.5734   1
  -1   0   1 147.578 6.86577   0
   1   0  -1 125.771 6.27773   0
  -1   0   0 968.097 12.4432   0
  -1   0  -1 34.0260 8.23736   7
  -1   0  -2 560.783 13.6030   7
   1   0   3 3326.91 25.8954   3
   1   0   4 2918.69 29.3559   3
   1   0   5 16267.4 76.0180   3
   1   0   6 963.737 23.2637   3
   1   0   7 895.859 25.4177   3
   1   0   7 1006.21 36.7448   5
   1   0   8 282.723 28.1788   5
   1   0   8 263.134 18.4783   3
   1   0   8 287.243 20.8260   2
   1   0   9 143.155 20.6217   2
   1   0   9 137.624 27.9559   5
   1   0   9 143.614 19.3363   3
   1   0  10 23.0876 17.0455   2
   1   0  10 47.2797 29.5214   5
   1   0  11 327.173 25.7172   2
   1   0  11 242.343 36.6292   5
   1   0  12 41.1123 33.8888   5
   1   0  12 27.6627 20.6422   2
   1   0  13 143.001 26.1316   2
   1   0  13 432.920 41.4609   5
   1   0  14-5.48717 32.9367   5
   1   0  15-19.7550 37.5840   5
  -1  -1  16 321.392 35.4894   5
  -1  -1  15 223.004 31.3664   5
  -1  -1  14 145.462 35.1716   5
  -1  -1  13 19.6856 31.5585   5
  -1  -1  12 615.509 41.8041   5
  -1  -1  11-7.05054 21.8421   3
  -1  -1  11-5.10272 20.3617   1
  -1  -1  11 5.47040 26.8732   5
  -1  -1  10 443.619 20.4635   2
  -1  -1  10 475.762 26.8138   1
  -1  -1  10 443.804 33.0629   5
  -1  -1  10 472.965 28.8157   3
  -1  -1   9-8.22349 21.1332   5
  -1  -1   9-9.09998 16.9235   1
  -1  -1   9 32.6576 19.4138   3
  -1  -1   9-1.19383 12.1088   2
  -1  -1   8 821.076 33.6619   5
  -1  -1   8 933.106 29.8615   1
  -1  -1   8 882.416 29.7949   3
  -1  -1   8 858.189 22.9879   2
  -1  -1   7 4431.63 42.9078   2
  -1  -1   7 4491.05 53.6701   1
  -1  -1   7 4211.59 58.4496   5
  -1  -1   7 4388.92 53.7168   3
  -1  -1   6 1729.46 25.5273   2
  -1  -1   6 1790.92 33.9299   3
  -1  -1   6 1777.64 36.5793   5
  -1  -1   6 1787.52 33.9622   1
  -1  -1   5 7583.11 60.7576   1
  -1  -1   5 7659.98 60.0151   3
  -1  -1   5 7694.05 46.0463   2
  -1  -1   5 7729.88 63.0859   5
  -1  -1   4 19.1568 15.5179   1
  -1  -1   4 23.0881 13.9161   5
  -1  -1   4 9.63995 8.04251   2
  -1  -1   3 4987.91 42.1420   1
  -1  -1   3 5011.90 37.9627   5
  -1  -1   3 5082.53 31.4546   2
  -1  -1   2 142.584 8.06576   2
  -1  -1   2 147.588 11.6895   1
  -1  -1   2 111.909 10.5985   7
  -1  -1   1 1713.82 21.9591   7
  -1  -1   1 1643.83 19.1432   2
  -1  -1   1 1638.57 19.0914   1
  -1  -1   1 1665.74 18.4567   4
  -1  -1   0 1745.80 21.9192   6
  -1  -1   0 1712.39 20.8724   2
  -1  -1   0 1746.65 22.2064   7
   1   1   0 1738.48 19.6028   0
  -1  -1  -1 12061.0 57.0378   6
   1   1   1 12095.4 49.3065   0
  -1  -1  -1 12123.6 50.7029   0
  -1  -1  -1 12158.5 57.0091   7
  -1  -1  -2 4450.30 36.6503   6
  -1  -1  -2 4497.20 38.2220   7
   1   1   2 4545.53 31.5331   3
  -1  -1  -2 4530.25 32.7944   0
  -1  -1  -3 3975.97 31.2871   0
  -1  -1  -3 3982.83 38.9279   7
   1   1   3 4086.83 33.5293   3
  -1  -1  -4 2216.81 24.5366   0
   1   1   4 2265.73 28.7966   3
   1   1   5 349.950 15.8511   3
  -1  -1  -5 355.130 12.2574   0
  -1  -1  -6 1029.06 18.6896   0
   1   1   6 992.398 34.0987   5
   1   1   6 1061.51 25.8355   3
   1   1   7 221.926 25.3285   5
   1   1   7 179.544 16.7728   3
   1   1   8 900.925 38.8427   5
   1   1   8 836.559 27.8774   3
   1   1   9 4.92636 25.8577   5
   1   1   9-1.15716 16.8252   3
   1   1  10 4.82033 17.8107   2
   1   1  10-10.3890 26.6479   5
   1   1  11 40.3638 21.3270   2
   1   1  11 77.9325 30.8408   5
   1   1  12 128.672 35.1607   5
   1   1  12 116.355 22.9883   2
   1   1  13-87.1806 37.3127   5
   1   1  14 266.511 40.6045   5
  -1  -1 -15-36.5376 24.4811   7
  -1  -2  16 111.582 26.2833   5
  -1  -2  15 343.990 43.7566   5
  -1  -2  14 42.1471 30.0520   5
  -1  -2  13 383.125 39.3938   5
  -1  -2  12 64.5996 30.5445   5
  -1  -2  11 594.436 36.2976   5
  -1  -2  11 683.904 25.9083   2
  -1  -2  10 342.327 28.5695   5
  -1  -2  10 383.967 26.7135   1
  -1  -2  10 343.379 20.0868   2
  -1  -2   9 93.9603 14.0868   2
  -1  -2   9 53.9422 21.0482   5
  -1  -2   9 63.7674 19.7260   1
  -1  -2   8 463.863 18.9241   2
  -1  -2   8 456.909 26.2872   5
  -1  -2   8 413.382 24.7314   1
  -1  -2   7 249.879 15.1239   2
  -1  -2   7 327.938 22.3582   1
  -1  -2   7 280.742 21.9395   5
  -1  -2   6 575.080 22.8037   5
  -1  -2   6 543.806 17.6028   2
  -1  -2   6 613.548 25.0304   1
  -1  -2   5 12.3101 12.8255   5
  -1  -2   5-6.53970 15.0725   1
  -1  -2   5 10.9158 9.57462   2
  -1  -2   4 2003.09 26.8163   2
  -1  -2   4 1964.20 31.6167   1
  -1  -2   4 2034.63 27.4607   5
  -1  -2   3 195.054 12.8409   7
  -1  -2   3 185.712 11.8448   2
  -1  -2   3 203.225 10.2982   5
  -1  -2   3 184.302 13.9569   4
  -1  -2   3 204.407 14.9908   1
  -1  -2   2 15066.4 68.8183   2
  -1  -2   2 14919.4 68.9245   7
  -1  -2   2 15035.6 67.9931   4
  -1  -2   2 15100.4 66.2113   1
  -1  -2   1 165.499 9.97810   1
  -1  -2   1 146.808 13.1274   7
  -1  -2   1 143.404 11.4797   2
  -1  -2   0 104.249 10.7021   2
  -1  -2   0 106.847 12.9643   7
  -1  -2  -1 6232.57 48.4894   7
  -1  -2  -1 6267.34 47.8371   6
   1   2   1 6245.12 42.0541   0
   1   2   2 818.653 19.6934   3
  -1  -2  -2 835.122 20.0091   6
   1   2   2 876.495 17.3780   0
   1   2   2 871.340 21.3037   5
  -1  -2  -2 827.231 20.7334   7
   1   2   3 554.022 14.3079   0
  -1  -2  -3 581.198 19.6931   7
   1   2   3 558.048 20.9047   5
   1   2   3 570.878 17.8955   3
  -1  -2  -3 597.197 18.0366   6
  -1  -2  -4 545.214 21.0546   7
   1   2   4 559.527 19.1921   3
   1   2   4 527.056 23.1295   5
  -1  -2  -4 538.490 17.9918   6
  -1  -2  -5 2315.20 34.8183   6
   1   2   5 2344.06 36.1098   3
   1   2   5 2353.65 44.2334   5
   1   2   6 813.493 25.1634   3
   1   2   6 859.581 32.9460   5
   1   2   7 49.3512 22.8735   5
   1   2   7 32.5319 14.6465   3
   1   2   8 412.958 23.6643   3
   1   2   8 454.064 32.9507   5
   1   2   9 54.1554 26.1702   5
   1   2  10-0.08976 27.2161   5
   1   2  11-8.71130 31.1547   5
   1   2  12 224.372 40.3112   5
   1   2  13 343.817 48.3005   5
  -1  -2 -13 13.4352 21.7101   7
  -1  -2 -14-59.2972 26.7266   7
  -1  -3  17 240.790 35.2601   5
  -1  -3  16-90.9851 40.5741   5
  -1  -3  15 79.5151 32.0343   5
  -1  -3  14 403.097 41.7411   5
  -1  -3  13-12.6548 27.4782   5
  -1  -3  12 51.6815 18.2660   2
  -1  -3  12 20.9899 25.8239   5
  -1  -3  11 21.6784 16.4682   2
  -1  -3  11 7.22880 24.6473   5
  -1  -3  10 80.2328 16.3116   2
  -1  -3  10 58.4415 23.1473   5
  -1  -3   9 915.950 34.2503   1
  -1  -3   9 865.923 26.2015   2
  -1  -3   9 896.626 33.9546   5
  -1  -3   8 336.373 18.6159   2
  -1  -3   8 381.519 24.6175   1
  -1  -3   8 395.516 23.9785   5
  -1  -3   7 157.799 17.6723   5
  -1  -3   7 111.340 20.7653   1
  -1  -3   7 146.562 14.3954   2
  -1  -3   6 360.673 17.3846   2
  -1  -3   6 324.260 21.7564   1
  -1  -3   6 393.616 19.2845   5
  -1  -3   5 2065.96 32.5091   2
  -1  -3   5 2141.86 36.5266   4
  -1  -3   5 2092.12 36.3444   1
  -1  -3   5 2132.00 30.6415   5
  -1  -3   4 360.718 12.5849   5
  -1  -3   4 319.373 14.7667   7
  -1  -3   4 325.794 16.2288   2
  -1  -3   4 331.809 18.2652   1
  -1  -3   4 329.508 18.4954   4
  -1  -3   3 220.939 15.5040   4
  -1  -3   3 204.643 14.4916   1
  -1  -3   3 194.395 13.8105   7
  -1  -3   3 217.160 14.5354   2
  -1  -3   2 3808.66 40.1757   7
  -1  -3   2 3843.28 42.8119   2
  -1  -3   2 3779.64 36.3573   1
  -1  -3   1 38.8283 12.6627   7
  -1  -3   1 74.3576 12.9182   2
  -1  -3   0 10289.3 68.1823   7
  -1  -3   0 10394.4 71.0289   2
   1   3   1 679.175 16.7187   5
  -1  -3  -1 641.116 21.5739   2
  -1  -3  -1 659.043 20.8187   7
   1   3   2 426.022 17.4001   5
   1   3   2 399.748 18.3568   3
   1   3   2 435.697 15.0197   0
  -1  -3  -2 404.557 19.1554   7
  -1  -3  -3 697.058 21.4406   6
   1   3   3 700.374 23.7875   5
   1   3   3 701.263 22.8419   3
   1   3   3 742.681 18.2440   0
  -1  -3  -3 721.105 23.9316   7
   1   3   4 50.5429 8.71570   0
  -1  -3  -4 78.4162 12.0612   6
  -1  -3  -4 107.756 16.7185   7
   1   3   4 110.992 14.9644   3
   1   3   4 75.9576 17.0172   5
  -1  -3  -5 335.689 16.5437   6
  -1  -3  -5 331.316 21.3979   7
   1   3   5 377.309 20.5984   3
   1   3   5 401.771 25.1548   5
  -1  -3  -6 448.252 19.4561   6
   1   3   6 458.223 22.9393   3
  -1  -3  -6 455.406 24.1896   7
   1   3   6 497.033 29.0191   5
  -1  -3  -7 182.422 20.6714   7
   1   3   7 176.028 19.0788   3
   1   3   7 206.711 26.1589   5
  -1  -3  -8 1460.21 41.3381   7
   1   3   8 1491.63 39.1810   3
   1   3   8 1420.39 47.0034   5
  -1  -3  -9 563.284 30.4423   7
   1   3   9 591.560 38.0753   5
  -1  -3 -10-17.3031 17.1312   7
   1   3  10 51.5731 28.3898   5
   1   3  11 110.234 34.1679   5
  -1  -3 -11-2.97375 19.1336   7
  -1  -3 -12 80.3084 20.4343   7
   1   3  13 234.479 29.2387   5
  -1  -3 -13 304.108 26.7192   7
  -1  -4  16 69.2850 39.6084   5
  -1  -4  15 136.381 33.0301   5
  -1  -4  14 35.0773 30.7370   5
  -1  -4  13-15.5487 25.6119   5
  -1  -4  13-73.2663 18.8224   2
  -1  -4  12 179.927 20.6373   2
  -1  -4  12 131.091 28.6069   5
  -1  -4  11 1183.31 42.5252   5
  -1  -4  11 1248.58 35.6918   2
  -1  -4  10 129.397 16.8615   2
  -1  -4  10 108.707 23.0976   5
  -1  -4   9 58.3316 15.3781   2
  -1  -4   9 68.1517 18.8469   5
  -1  -4   8 37.3373 14.2452   2
  -1  -4   8 4.18799 15.5171   5
  -1  -4   8-1.77854 17.8906   4
  -1  -4   7 35.1066 18.3231   4
  -1  -4   7 12.4604 13.0359   5
  -1  -4   7 11.3929 14.2427   2
  -1  -4   6 915.995 26.6107   2
  -1  -4   6 915.577 22.8957   5
  -1  -4   6 851.302 29.5176   4
  -1  -4   5 218.210 12.5365   5
  -1  -4   5 224.871 15.3568   7
  -1  -4   5 234.221 18.3341   2
  -1  -4   5 188.804 19.7438   4
  -1  -4   4 466.279 21.4108   4
  -1  -4   4 493.017 20.4129   2
  -1  -4   4 496.343 11.8132   5
  -1  -4   4 497.477 19.3083   7
  -1  -4   3 797.738 23.8628   2
  -1  -4   3 792.451 22.5744   7
  -1  -4   2 1160.33 26.4816   7
  -1  -4   2 1134.46 27.4670   2
  -1  -4   1 280.924 16.3538   2
  -1  -4   1 268.351 16.4208   7
  -1  -4   0 329.338 18.3995   2
  -1  -4   0 316.266 17.6260   7
   1   4   0 353.594 10.7977   5
   1   4   1 301.804 13.0491   5
  -1  -4  -1 272.236 17.4822   2
  -1  -4  -1 322.020 19.6741   7
   1   4   2 411.485 17.7660   5
  -1  -4  -2 394.512 20.2769   7
   1   4   2 444.970 22.6381   3
   1   4   3 775.022 26.7252   3
   1   4   3 765.730 20.3597   0
  -1  -4  -3 784.502 26.7681   7
   1   4   3 744.306 24.7231   5
  -1  -4  -4 211.867 18.2198   7
   1   4   4 255.753 20.9196   5
   1   4   4 214.992 12.9424   0
   1   4   4 198.064 18.7193   3
   1   4   5 332.394 21.7598   3
   1   4   5 357.873 24.1009   5
  -1  -4  -5 386.543 22.9963   7
  -1  -4  -6 998.640 34.8041   7
   1   4   6 1059.93 37.5743   5
   1   4   6 981.358 33.0295   3
  -1  -4  -7 81.5444 18.9198   7
   1   4   7 95.6285 24.9876   5
   1   4   7 75.8362 20.2070   3
   1   4   8 196.833 29.4199   5
  -1  -4  -8 207.759 22.9792   7
   1   4   9-44.0074 28.0449   5
  -1  -4  -9 162.444 21.4080   7
  -1  -4 -10 169.174 23.8329   7
  -1  -4 -11 169.772 19.8494   7
   1   4  11 301.309 24.5033   5
  -1  -4 -12 271.179 25.0271   7
   1   4  12 750.325 38.2574   5
   1   4  13 509.297 32.1263   5
  -1  -5  17-16.5165 26.4854   4
  -1  -5  16-44.2332 30.5014   4
  -1  -5  16 177.525 34.0107   5
  -1  -5  15 74.9383 29.6633   4
  -1  -5  15 209.895 37.8827   5
  -1  -5  14-34.7951 27.9199   5
  -1  -5  14-44.5970 26.7413   4
  -1  -5  13-2.53804 22.5361   4
  -1  -5  13-46.5408 26.0842   5
  -1  -5  13-0.20080 18.1891   2
  -1  -5  12 131.761 20.7755   2
  -1  -5  12 102.352 24.9126   5
  -1  -5  12 95.9216 25.1280   4
  -1  -5  11 202.756 27.1019   4
  -1  -5  11 221.555 21.6580   2
  -1  -5  11 253.985 28.7214   5
  -1  -5  10 84.2830 22.2391   5
  -1  -5  10 90.3104 23.7047   4
  -1  -5  10 61.9545 17.8797   2
  -1  -5   9 670.977 28.0656   5
  -1  -5   9 683.659 28.1794   2
  -1  -5   9 627.698 31.4052   4
  -1  -5   8 6.80415 14.4287   5
  -1  -5   8 16.5583 19.0153   4
  -1  -5   8 7.54130 15.0645   2
  -1  -5   7 530.737 27.6684   4
  -1  -5   7 533.899 20.8190   5
  -1  -5   7 531.535 24.3265   2
  -1  -5   6 3055.81 50.3397   4
  -1  -5   6 2949.48 40.6953   7
  -1  -5   6 3002.36 48.3365   2
  -1  -5   6 2855.89 35.1103   5
  -1  -5   5 923.229 24.8977   7
  -1  -5   5 866.935 29.5107   4
  -1  -5   5 924.343 17.0678   5
  -1  -5   5 917.731 28.3405   2
  -1  -5   4 136.285 15.3353   7
  -1  -5   4 106.900 16.4966   2
  -1  -5   3 2178.52 37.6739   7
  -1  -5   3 2101.16 40.5174   2
  -1  -5   2 183.888 16.7118   2
  -1  -5   2 235.772 16.8912   7
  -1  -5   1 80.3011 13.6650   7
  -1  -5   1 34.4721 13.6307   2
  -1  -5   0 53.3832 15.4856   2
  -1  -5   0 89.4769 15.1078   7
  -1  -5  -1 1260.05 33.2515   7
  -1  -5  -1 1241.10 33.6618   2
   1   5   2 18.7909 19.4488   3
  -1  -5  -2-18.4116 13.9508   7
   1   5   3 2561.09 38.8549   0
  -1  -5  -3 2586.21 48.2685   7
   1   5   3 2657.71 49.1191   3
  -1  -5  -4 362.774 24.5428   7
   1   5   4 339.899 24.5836   3
  -1  -5  -5-17.0217 15.9749   7
   1   5   5 28.0896 17.9395   3
  -1  -5  -6 412.986 27.0801   7
   1   5   6 472.147 27.9596   3
  -1  -5  -7 40.8323 17.0110   7
  -1  -5  -8-12.9438 18.5597   7
  -1  -5  -9-46.8115 17.8271   7
  -1  -5 -10-51.2365 21.1487   7
  -1  -6  17 221.993 37.0534   4
  -1  -6  16 56.2883 30.1980   4
  -1  -6  15-10.1451 27.3133   4
  -1  -6  14-27.0612 27.7744   4
  -1  -6  14 88.3359 23.0999   2
  -1  -6  13 209.864 25.7950   2
  -1  -6  13 125.452 28.7474   4
  -1  -6  12 675.328 33.7033   2
  -1  -6  12 672.673 38.8327   4
  -1  -6  11 100.851 24.6704   4
  -1  -6  11 24.6053 20.4246   2
  -1  -6  10 470.663 31.6226   4
  -1  -6  10 486.563 28.7013   2
  -1  -6   9-2.97068 21.5135   4
  -1  -6   9 25.7318 16.9729   2
  -1  -6   8 1531.78 40.2563   2
  -1  -6   8 1516.86 42.7486   4
  -1  -6   7 147.262 19.1365   2
  -1  -6   7 183.151 16.2657   7
  -1  -6   7 143.891 23.1070   4
  -1  -6   6 2207.01 38.3289   7
  -1  -6   6 2259.12 45.6534   2
  -1  -6   5 1908.83 42.6171   2
  -1  -6   5 1994.88 37.8506   7
  -1  -6   4 1189.05 31.2232   7
  -1  -6   4 1164.81 34.2502   2
  -1  -6   3 715.152 28.3755   2
  -1  -6   3 688.432 24.4073   7
  -1  -6   2 688.121 27.9811   2
  -1  -6   2 729.139 26.0697   7
  -1  -6   1 98.9847 17.4946   2
  -1  -6   1 100.020 15.8436   7
  -1  -6   0 2492.44 49.2711   2
  -1  -6   0 2415.03 46.0908   7
  -1  -6  -1 1223.68 36.5933   2
  -1  -6  -1 1198.74 34.9834   7
   1   6   2-8.64650 20.6700   3
  -1  -6  -2 20.8214 17.4788   7
  -1  -6  -3-0.18350 15.4129   7
   1   6   3 20.2513 21.0922   3
  -1  -6  -4 331.803 24.3129   7
   1   6   4 362.884 27.7244   3
  -1  -6  -5 129.631 20.7520   7
   1   6   5 123.648 23.5448   3
  -1  -6  -6 67.6203 21.3231   7
   1   6   6-11.9463 22.4489   3
  -1  -6  -7 216.311 22.4548   7
  -1  -6  -8 66.2290 19.5341   7
  -1  -6  -9 59.5112 22.4853   7
  -1  -6 -10 200.482 24.8155   7
  -1  -7  17 180.268 36.1518   4
  -1  -7  16 183.645 34.7877   4
  -1  -7  15 80.9826 35.8363   4
  -1  -7  14 218.568 28.2520   2
  -1  -7  14 277.481 32.8533   4
  -1  -7  13 94.8704 27.4909   4
  -1  -7  13 107.804 23.8020   2
  -1  -7  12 271.436 27.1876   2
  -1  -7  12 195.765 30.8989   4
  -1  -7  11 787.721 40.4500   4
  -1  -7  11 715.346 34.9368   2
  -1  -7  10 527.019 35.3337   4
  -1  -7  10 527.436 32.1350   2
  -1  -7   9-14.7169 18.9945   2
  -1  -7   9-16.5656 23.3548   4
  -1  -7   8 51.2623 17.9185   2
  -1  -7   8 102.740 25.4794   4
  -1  -7   7 795.226 33.1018   2
  -1  -7   6 320.738 19.1655   7
  -1  -7   6 302.327 23.2443   2
  -1  -7   5 2262.00 43.3107   7
  -1  -7   5 2268.16 49.1829   2
  -1  -7   4 195.462 19.5634   7
  -1  -7   4 218.224 22.0778   2
  -1  -7   3 982.181 34.1994   2
  -1  -7   3 993.045 30.9199   7
  -1  -7   2 161.766 21.3463   2
  -1  -7   2 232.981 19.2207   7
  -1  -7   1 170.455 20.7630   2
  -1  -7   1 143.525 18.0975   7
  -1  -7   0 111.024 19.1580   2
  -1  -7   0 56.8986 14.5247   7
  -1  -7  -1 330.009 25.3403   2
  -1  -7  -1 449.003 25.9809   7
  -1  -7  -2-73.0245 17.2471   7
   1   7   2-26.4694 24.3916   3
  -1  -7  -3 263.492 24.8684   7
   1   7   3 221.476 28.3721   3
  -1  -7  -4 317.713 24.3544   7
   1   7   4 351.898 30.7981   3
  -1  -7  -5 136.622 18.7565   7
   1   7   5 228.876 31.0653   3
  -1  -7  -6 533.522 29.7081   7
  -1  -7  -8-33.3520 21.7594   7
  -1  -7  -9-27.5840 26.5909   7
  -1  -8  16 37.2745 32.2626   4
  -1  -8  15 69.7319 33.9159   4
  -1  -8  15-56.4513 23.4839   2
  -1  -8  14 153.993 35.1818   4
  -1  -8  14-87.5881 23.1807   2
  -1  -8  13 58.2970 28.8054   4
  -1  -8  12-7.84684 20.7101   2
  -1  -8  12 22.4477 27.6708   4
  -1  -8  11 544.931 37.7145   4
  -1  -8  11 587.593 34.1328   2
  -1  -8  10-19.5149 19.6656   2
  -1  -8  10 52.4843 26.8110   4
  -1  -8   9 411.278 29.5560   2
  -1  -8   8 112.878 22.1147   2
  -1  -8   7 7.37111 19.2197   2
  -1  -8   6 545.849 31.6223   2
  -1  -8   5 4.92537 19.7313   2
  -1  -8   4 213.596 20.6074   7
  -1  -8   4 248.548 24.0100   2
  -1  -8   3 218.386 17.8286   7
  -1  -8   3 253.025 24.3071   2
  -1  -8   2 9.96473 17.4896   2
  -1  -8   2 57.0065 16.0338   7
  -1  -8   1 290.459 22.9864   7
  -1  -8   1 271.632 24.1045   2
  -1  -8   0 395.725 27.4939   2
  -1  -8   0 282.951 23.1195   7
  -1  -8  -1 148.470 19.7145   7
  -1  -8  -1 117.365 20.6443   2
   1   8   2 66.7220 26.2832   3
  -1  -8  -2 150.512 19.2715   7
   1   8   3 12.5877 28.1789   3
  -1  -8  -3-71.1678 16.5581   7
  -1  -8  -4 82.7095 18.4892   7
   1   8   4 81.5480 31.6930   3
  -1  -8  -5 82.9929 18.6124   7
   1   8   5 69.3685 27.3787   3
  -1  -8  -6 140.068 20.6215   7
  -1  -8  -7 60.2569 26.6040   7
  -1  -9  16 31.5487 25.2525   2
  -1  -9  15 87.2482 29.8799   2
  -1  -9  15-16.5888 33.3044   4
  -1  -9  14 3.13741 24.8720   2
  -1  -9  14 33.7822 28.6507   4
  -1  -9  13-8.50369 21.3840   2
  -1  -9  13 59.2007 30.5417   4
  -1  -9  12 163.586 23.2258   2
  -1  -9  11-8.09460 18.6765   2
  -1  -9  10 92.7149 22.6952   2
  -1  -9   9-21.6466 20.0998   2
  -1  -9   8 39.1494 22.0179   2
  -1  -9   7 9.78834 19.0585   2
  -1  -9   6 120.107 24.5796   2
  -1  -9   5 17.9549 19.2401   2
  -1  -9   4 701.906 35.3054   2
  -1  -9   3 452.918 29.5736   2
  -1  -9   2 82.2840 15.8906   7
  -1  -9   2 97.3989 22.5823   2
  -1  -9   1-41.1592 14.3223   2
  -1  -9   0 121.394 16.5045   7
  -1  -9   0-16.7743 19.4282   2
   1   9   1 34.5520 27.7043   3
  -1  -9  -1 51.3586 17.2132   2
  -1  -9  -2 84.0055 18.0573   7
   1   9   2 110.421 30.4362   3
   1   9   3 79.0878 29.6172   3
  -1  -9  -3 299.528 20.7636   7
   1   9   4-40.6616 31.5249   3
  -1 -10  15-104.536 24.5057   2
  -1 -10  14-27.7947 19.7583   2
  -1 -10  13 45.3119 24.7052   2
  -1 -10  12 64.4156 21.6718   2
  -1 -10  11-35.9131 16.5060   2
  -1 -10  10-37.7390 20.1767   2
  -1 -10   9 53.8390 22.7384   2
  -1 -10   8-26.7615 21.2643   2
  -1 -10   7 156.533 25.2529   2
  -1 -10   6-12.1784 19.2524   2
  -1 -10   5 100.312 23.4558   2
  -1 -10   4 93.6940 18.8365   2
  -1 -10   3 51.3341 21.0832   2
  -1 -10   2-2.36739 19.0550   2
  -1 -10   1 208.309 25.9058   2
  -1 -10   0-95.6904 20.1012   7
  -1 -10  -1 210.110 23.1005   7
   1  10   1-37.7349 32.8468   3
  -1 -10  -2 373.212 23.8443   7
   1  10   2 525.765 43.6789   3
  -1 -10  -3 36.4988 24.9138   7
   1  10   3 216.125 41.2421   3
  -1 -10  -4 409.923 31.4040   7
  -1 -11  13-26.6654 24.9587   2
  -1 -11  12-4.09435 21.8947   2
  -1 -11  11 60.2008 23.1376   2
  -1 -11  10 234.577 30.2820   2
  -1 -11   9-37.7845 19.7718   2
  -1 -11   8 84.4276 26.8992   2
  -1 -11   7-72.2431 22.4360   2
  -1 -11   6 145.749 24.3832   2
  -1 -11   5 251.789 28.0657   2
  -1 -11   4 291.501 31.2651   2
  -1 -11   3 54.0848 18.7191   2
  -1 -11   2-6.13046 18.5810   2
  -1 -11   1-48.9444 22.2080   2
  -1 -11   0 309.510 24.3871   2
   1  11   0 205.811 41.8685   3
   1  11   1 152.823 41.7521   3
   1  11   2 1.46960 30.5611   3
  -1 -11  -3-8.71056 29.3793   7
  -1 -12  10 58.2108 25.1229   2
  -1 -12   9 66.8591 27.2535   2
  -1 -12   8-40.6810 21.7206   2
  -1 -12   7 148.437 22.6190   2
  -1 -12   6-17.3041 19.8466   2
  -1 -12   5 207.022 25.0190   2
  -1 -12   4 53.6313 23.6474   2
  -1 -12   3 10.3758 20.3444   2
  -1 -12   2 37.6735 25.6854   2
   2 -13   2 112.431 21.2090   2
   2 -13   3 81.3303 20.6565   2
   2 -13   4 59.1684 24.0490   2
   2 -13   5 107.457 26.2396   2
   2 -13   6 5.05242 24.7698   2
   2 -13   7 72.7210 26.3183   2
   2 -13   8 159.584 26.8866   2
  -2  12   0 105.134 40.6939   3
  -2  12  -1 21.1773 33.6379   3
   2 -12   1 176.453 20.9523   2
   2 -12   2 52.1615 18.9535   2
   2 -12   3-1.86165 17.6282   2
   2 -12   4 81.8527 21.9676   2
   2 -12   6 131.337 27.1621   2
   2 -12   7-43.8370 22.7396   2
   2 -12   8 80.4830 27.3654   2
   2 -12   9 91.7096 23.9040   2
   2 -12  10-67.2943 18.8899   2
   2 -12  11-10.7224 26.4339   2
  -2  11   4 110.469 36.6238   3
  -2  11   3 15.4514 33.4453   3
  -2  11   2 41.9987 33.3769   3
  -2  11   1-21.0374 35.1904   3
  -2  11   0 178.564 37.1323   3
   2 -11   0 239.755 22.2750   2
   2 -11   1 44.3126 16.1633   2
  -2  11  -1 59.6608 31.6762   3
   2 -11   2 309.210 25.9477   2
   2 -11   3 105.411 23.1454   2
   2 -11   4 22.4032 20.5457   2
   2 -11   5 121.519 24.3260   2
   2 -11   6-15.5830 18.4228   2
   2 -11   7 56.3227 22.9002   2
   2 -11   8-98.5694 20.1666   2
   2 -11   9 34.8548 23.7596   2
   2 -11  10-18.9065 22.3362   2
   2 -11  12-18.6720 29.6237   2
   2 -11  13 41.2787 24.9327   2
   2 -10  -6-89.3303 22.9907   7
  -2  10   6 153.750 39.2375   3
  -2  10   5-22.2499 27.7693   3
  -2  10   4 163.175 32.8646   3
  -2  10   3 0.52718 26.9373   3
  -2  10   2-13.3140 26.8231   3
  -2  10   1 200.302 32.1801   3
   2 -10   0 28.5878 16.3417   2
  -2  10   0 58.1964 27.2162   3
   2 -10   1 6.01438 16.1903   2
   2 -10   2 223.640 24.7469   2
   2 -10   3-4.45712 17.2953   2
   2 -10   4 808.413 36.5501   2
   2 -10   5 2400.53 57.4732   2
   2 -10   6 22.9543 21.2564   2
   2 -10   7 38.5371 23.1446   2
   2 -10   8 135.215 25.6913   2
   2 -10   9 87.7809 24.0563   2
   2 -10  10 44.4358 27.6253   2
   2 -10  11-13.3174 23.7504   2
   2 -10  12 47.9942 25.0781   2
   2 -10  13 69.5521 24.8666   2
   2 -10  14 38.1171 27.2070   2
   2  -9  -8 627.425 30.8801   7
  -2   9   8 195.888 41.8265   3
   2  -9  -7 517.631 26.0319   7
  -2   9   7 47.9515 33.8225   3
  -2   9   6 64.3949 33.4635   3
   2  -9  -6 359.408 21.1053   7
   2  -9  -5 323.019 22.3349   7
  -2   9   5 144.988 33.9551   3
   2  -9  -4 236.642 15.8776   7
  -2   9   4 2.68968 29.5813   3
   2  -9  -3 88.4066 14.0109   7
  -2   9   3 191.619 33.7900   3
  -2   9   2-22.0142 25.8318   3
   2  -9  -1 259.176 21.1210   2
  -2   9   1 244.546 32.4831   3
   2  -9   0 94.5602 17.7238   2
  -2   9   0 26.7699 29.2361   3
   2  -9   1 615.235 30.1434   2
   2  -9   2 5627.78 78.7859   2
   2  -9   3 1461.11 42.6630   2
   2  -9   4 217.027 23.4001   2
   2  -9   5 6.48144 19.2960   2
   2  -9   6 252.468 25.2590   2
   2  -9   7-27.3141 21.5421   2
   2  -9   8-4.33452 22.1128   2
   2  -9   9 275.648 26.9058   2
   2  -9  10 407.238 30.3952   2
   2  -9  11 63.1814 25.5126   2
   2  -9  12 3.36862 19.9300   2
   2  -9  13 10.0822 21.8804   2
   2  -9  14-12.1575 25.5367   2
   2  -9  15 0.11399 23.8504   2
  -2   8  10 116.684 39.0863   3
   2  -8  -9-24.2914 22.3149   7
  -2   8   8 118.339 35.4716   3
  -2   8   7 94.1585 28.4393   3
  -2   8   6 32.5977 28.8950   3
  -2   8   5 143.763 28.7874   3
   2  -8  -4 554.943 25.5714   7
  -2   8   4 561.579 38.7352   3
   2  -8  -3 457.042 23.1301   7
  -2   8   3 456.111 34.3134   3
  -2   8   2 564.706 37.1587   3
   2  -8  -2 558.807 22.8004   7
   2  -8  -2 564.409 26.0297   2
   2  -8  -1 167.274 16.8976   2
   2  -8  -1 135.804 15.2340   7
  -2   8   1 167.682 27.5869   3
   2  -8   0 688.928 29.2849   2
   2  -8   1 104.771 16.9879   2
   2  -8   2 2802.91 52.1569   2
   2  -8   3 21.8264 15.6284   2
   2  -8   4 250.441 22.7989   2
   2  -8   6 11.5987 18.6749   2
   2  -8   7 1182.61 38.9751   2
   2  -8   8 28.8218 21.8589   2
   2  -8   9 191.108 24.0367   2
   2  -8  10 72.6630 20.8166   2
   2  -8  11 189.904 27.0928   2
   2  -8  12 151.976 27.8676   2
   2  -8  13 280.191 30.1304   2
   2  -8  14 68.4430 27.6709   2
   2  -8  15 66.7064 25.8115   2
   2  -8  16 150.484 29.4330   2
  -2   7  10 36.6830 32.0456   3
  -2   7   9-26.8609 31.2131   3
  -2   7   8 69.0219 30.4227   3
  -2   7   7-11.2381 25.5246   3
  -2   7   6 65.6541 27.8423   3
  -2   7   5 158.913 29.4765   3
  -2   7   4 289.177 28.7550   3
   2  -7  -3 163.628 15.1476   2
  -2   7   3 149.424 27.0219   3
   2  -7  -2 105.375 14.8513   2
  -2   7   2 22.9024 23.7483   3
  -2   7   1 61.8740 10.0451   1
  -2   7   1-9.63027 22.7830   3
   2  -7  -1-6.52136 10.1940   7
   2  -7  -1 39.0805 11.5917   2
   2  -7   0 74.6261 10.8352   7
  -2   7   0 42.8041 10.4495   1
   2  -7   0 34.6028 14.0740   2
   2  -7   1 482.458 16.7877   7
   2  -7   1 449.520 22.1937   2
   2  -7   2 289.174 19.7254   2
   2  -7   3 2088.20 42.9987   2
   2  -7   4 14.4936 15.7981   2
   2  -7   5 210.975 20.8298   2
   2  -7   6 37.0910 18.3376   2
   2  -7   7-5.45419 17.1371   2
   2  -7   8 209.119 23.6449   2
   2  -7   9 735.400 33.8555   2
   2  -7  10-9.80540 20.7899   2
   2  -7  11 45.5784 23.1537   2
   2  -7  12 43.2903 22.1457   2
   2  -7  13 19.7178 25.2076   2
   2  -7  14 142.888 29.6607   2
   2  -7  15 20.7644 27.8128   2
   2  -7  15 9.14163 40.5701   5
   2  -7  16-91.4019 46.0176   5
   2  -7  16 110.028 32.0287   2
  -2   6  12 10.5181 34.8959   3
  -2   6  11 151.772 35.5616   3
  -2   6  10 6.94652 26.7978   3
  -2   6   9 135.064 29.8220   3
  -2   6   8 26.7643 30.8793   3
  -2   6   7 99.7497 28.8700   3
  -2   6   6 90.5937 25.2530   3
  -2   6   5 340.691 27.9442   3
  -2   6   4 201.167 25.1810   3
   2  -6  -3 228.905 14.6620   2
  -2   6   3 217.181 24.5722   3
   2  -6  -2 893.544 25.0013   2
  -2   6   2 865.032 33.1824   3
  -2   6   2 879.205 23.8810   1
  -2   6   1 437.318 27.9464   3
   2  -6  -1 424.367 19.4628   2
  -2   6   1 487.361 19.1036   1
  -2   6   0 1638.94 33.9880   1
   2  -6   0 1624.61 33.2229   2
   2  -6   1 339.829 13.3938   7
   2  -6   1 293.684 17.4814   2
   2  -6   2 38.5943 6.82558   7
   2  -6   2 13.4067 12.7641   2
   2  -6   3 210.610 18.1705   2
   2  -6   4 122.082 15.7052   2
   2  -6   5 506.792 23.6710   2
   2  -6   6 528.170 25.6974   2
   2  -6   7 321.490 24.0455   2
   2  -6   8 795.151 31.6542   2
   2  -6   9 252.592 22.7944   4
   2  -6   9 178.348 22.8455   2
   2  -6  10 1442.71 44.0306   2
   2  -6  10 1407.67 38.6168   4
   2  -6  11 54.3681 22.6505   2
   2  -6  12-4.74339 21.3790   2
   2  -6  13 30.5553 25.2609   2
   2  -6  14-28.4998 21.8465   2
   2  -6  15 223.900 32.8646   2
   2  -6  15 141.524 43.7201   5
   2  -6  16 26.0061 44.0830   5
   2  -6  16-76.3524 26.1126   2
  -2   5  13 28.1181 30.5329   3
  -2   5  13 161.672 37.2957   5
  -2   5  12-25.0845 27.6849   3
  -2   5  12 107.623 29.6559   5
  -2   5  11 75.7414 31.1361   3
  -2   5  11 73.2312 24.4746   5
  -2   5  10 35.3155 23.1030   5
  -2   5  10-6.44366 23.6619   3
  -2   5   9 440.148 33.8810   5
  -2   5   9 448.696 35.3578   3
  -2   5   8-80.9307 22.9526   5
  -2   5   8-4.44497 23.4657   3
  -2   5   7-2.82457 23.0576   3
  -2   5   6 1812.02 47.3178   3
  -2   5   5 590.544 30.2388   3
  -2   5   4 63.7944 10.2818   1
  -2   5   4 110.055 21.9674   3
   2  -5  -3 1555.87 28.4264   2
  -2   5   3 1545.09 29.7661   1
  -2   5   3 1422.95 37.7740   3
  -2   5   2 2.76341 7.57640   1
   2  -5  -2 74.6320 9.88241   2
  -2   5   2 50.8018 19.1361   3
  -2   5   1 8.58415 17.2555   3
  -2   5   1 29.8926 11.7571   1
   2  -5  -1-6.32025 9.76054   2
  -2   5   0 1049.04 26.2989   1
   2  -5   0 1085.73 24.9550   2
   2  -5   1 32.4112 12.3064   2
   2  -5   2 653.706 11.2993   7
   2  -5   2 672.572 21.7748   2
   2  -5   3 132.879 14.9964   2
   2  -5   4 48.0044 14.0337   2
   2  -5   5 212.408 17.9854   2
   2  -5   6 386.671 22.7050   2
   2  -5   7 371.360 23.6563   2
   2  -5   8 23.9028 15.0355   4
   2  -5   8 27.8918 17.6447   2
   2  -5   9 643.455 26.7505   4
   2  -5   9 621.770 29.9035   2
   2  -5  10 3456.15 62.3866   2
   2  -5  10 3267.27 52.9732   4
   2  -5  11-8.31034 19.3582   2
   2  -5  12 808.850 37.8603   2
   2  -5  13 1458.92 46.3966   2
   2  -5  14-13.9555 22.1093   2
   2  -5  14 51.8725 32.7250   5
   2  -5  15-71.3638 35.2445   5
   2  -5  15 174.314 30.9815   2
   2  -5  16 352.546 37.7643   2
   2  -5  16 407.969 51.7274   5
   2  -5  17 177.156 35.6871   2
  -2   4  14 160.010 30.8703   5
  -2   4  14 215.418 42.1294   3
  -2   4  12 108.777 33.8244   3
  -2   4  12-39.2611 23.1609   5
  -2   4  11-29.7445 26.8804   3
  -2   4  10-10.9747 22.4280   3
  -2   4  10-71.4018 20.9697   5
  -2   4   9 5762.35 92.8547   5
  -2   4   9 5635.85 83.9451   3
  -2   4   8 4933.95 81.8816   5
  -2   4   8 4743.20 73.5466   3
  -2   4   7 65.0228 23.1088   5
  -2   4   7 21.1678 21.5451   3
  -2   4   6 1650.94 45.3579   5
  -2   4   6 1639.34 32.4328   1
  -2   4   6 1706.52 43.0802   3
  -2   4   5 1711.85 32.4615   1
  -2   4   5 1742.25 40.9776   3
  -2   4   4 382.264 17.6154   1
  -2   4   4 363.786 22.8138   3
   2  -4  -3 52.6950 7.77132   2
  -2   4   3 33.2665 8.73338   1
  -2   4   3 57.8934 18.2445   3
   2  -4  -2 4536.78 40.0688   2
  -2   4   2 4589.93 47.7728   1
  -2   4   2 4518.65 54.5339   3
   2  -4  -1 3933.16 37.8827   2
  -2   4   1 3799.65 48.3633   3
  -2   4   1 3790.77 43.2387   1
  -2   4   0 30.5734 11.9505   1
   2  -4   0 13.5649 9.37335   2
   2  -4   1 949.446 20.8991   2
   2  -4   2 98.7329 12.1221   2
   2  -4   3 2171.96 32.6936   2
   2  -4   4 276.565 16.8378   2
   2  -4   5 7.26130 13.7847   2
   2  -4   6 36.4477 12.2891   4
   2  -4   6 52.5249 15.5999   2
   2  -4   7 4046.21 55.4831   2
   2  -4   7 4034.99 46.8109   4
   2  -4   8-6.41081 16.2419   2
   2  -4   8 28.5062 13.7464   4
   2  -4   9 720.882 26.2427   4
   2  -4   9 759.040 31.5579   2
   2  -4  10 4303.45 67.6225   2
   2  -4  11 719.306 34.2765   2
   2  -4  12-20.7598 21.3035   2
   2  -4  13 0.15987 20.9654   2
   2  -4  14 127.606 26.3485   2
   2  -4  14 35.6747 33.2956   5
   2  -4  15 40.1740 23.1854   2
   2  -4  15 60.0179 40.1189   5
   2  -4  16 163.134 46.4870   5
   2  -4  16-11.4937 27.4873   2
  -2   3  15 65.5451 38.2933   3
  -2   3  14 59.8379 35.6504   3
  -2   3  13 135.228 35.6726   3
  -2   3  13-79.5518 26.4502   5
  -2   3  12-23.6127 27.0189   3
  -2   3  12-86.8263 22.5458   5
  -2   3  11 823.760 40.2181   3
  -2   3  11 853.115 43.3975   5
  -2   3  10 134.999 25.5723   3
  -2   3  10 175.092 28.5776   5
  -2   3   9 96.4745 25.2117   3
  -2   3   9 52.1299 25.2112   5
  -2   3   8 95.7583 23.5116   5
  -2   3   8 198.633 25.5770   3
  -2   3   7 466.742 30.4087   5
  -2   3   7 543.190 20.7008   1
  -2   3   7 522.973 27.7160   3
  -2   3   6-1.21788 18.8335   3
  -2   3   6 5.22683 19.2543   5
  -2   3   6 25.9144 10.6840   1
  -2   3   5 135.999 13.9569   1
  -2   3   5 95.8805 19.7921   5
  -2   3   5 121.349 17.9619   3
  -2   3   4 1204.59 26.6516   1
  -2   3   4 1155.41 31.4529   3
   2  -3  -3 1690.67 20.3737   2
  -2   3   3 1780.56 30.5668   1
  -2   3   3 1701.33 33.2856   3
   2  -3  -2 918.990 15.2630   2
  -2   3   2 948.127 22.4658   1
  -2   3   2 999.852 24.6786   3
  -2   3   1 155.947 14.5942   3
  -2   3   1 158.413 12.8669   1
   2  -3  -1 141.953 8.86269   2
   2  -3   0 1704.21 21.7938   2
  -2   3   0 1699.29 29.0930   1
  -2   3   0 1724.16 28.5371   3
   2  -3   1 3132.83 31.0347   2
   2  -3   2 2653.07 30.9981   2
   2  -3   3 9945.79 63.0414   2
   2  -3   4 1510.26 28.8860   2
   2  -3   5 634.890 22.8758   2
  -2   3  -5 642.798 12.8479   7
   2  -3   5 662.331 17.5459   4
   2  -3   6 1061.95 22.7996   4
   2  -3   6 1068.70 29.3879   2
   2  -3   7 130.099 18.4229   2
   2  -3   7 151.490 14.6948   4
   2  -3   8 541.922 20.8697   4
   2  -3   8 595.178 27.4333   2
   2  -3   9 480.270 26.9027   2
   2  -3  10 1440.73 42.1974   2
   2  -3  11 48.0158 21.4797   2
   2  -3  12-11.1368 22.6533   2
   2  -3  13-117.545 34.0247   5
   2  -3  13 38.1320 25.2024   2
   2  -3  14 11.7684 33.4029   5
   2  -3  14 21.5673 22.5478   2
   2  -3  15 110.888 31.1230   2
   2  -3  15 379.704 48.1434   5
   2  -3  16-4.84234 23.6612   2
  -2   2  15 266.174 34.8397   5
  -2   2  15 124.444 37.6643   3
  -2   2  14 117.727 25.9081   3
  -2   2  14 308.785 29.9063   5
  -2   2  13-28.4843 27.2409   3
  -2   2  13 122.125 27.6096   5
  -2   2  12 201.939 29.5010   3
  -2   2  12 293.107 33.7058   5
  -2   2  11 13.5333 24.7553   3
  -2   2  11 41.5787 26.4037   5
  -2   2  10 154.638 27.2292   3
  -2   2  10 203.658 29.2598   5
  -2   2   9 185.725 24.5275   3
  -2   2   9 167.099 25.9689   5
  -2   2   9 232.131 22.9992   1
  -2   2   8 453.761 27.1258   3
  -2   2   8 585.256 33.3525   5
  -2   2   8 509.158 21.8971   1
  -2   2   7 27.4624 19.1747   3
  -2   2   7-36.5668 11.4365   1
  -2   2   7 32.6470 20.6618   5
  -2   2   6 471.155 20.0464   1
  -2   2   6 504.900 27.4643   5
  -2   2   6 461.251 23.6321   3
  -2   2   5 1697.79 38.9121   5
  -2   2   5 1707.82 32.0961   1
  -2   2   5 1841.20 36.9241   3
  -2   2   4 935.230 25.5262   3
  -2   2   4 943.391 23.8939   1
  -2   2   3 101.237 12.6698   1
  -2   2   3 144.719 15.0869   3
  -2   2   2 111.083 12.6506   1
  -2   2   2 90.1830 12.9318   3
  -2   2   1 672.605 17.9373   3
  -2   2   1 691.292 18.9879   1
  -2   2   0 2976.24 34.7215   1
   2  -2   0 3007.62 23.8386   2
  -2   2   0 2953.83 28.4557   3
   2  -2   1 1089.67 18.4230   2
   2  -2   2 3835.98 36.3082   2
  -2   2  -3 4074.31 28.9579   7
   2  -2   3 4118.80 41.2579   2
  -2   2  -4 172.485 8.88881   7
   2  -2   4 172.522 8.80789   4
   2  -2   4 187.595 14.7423   2
   2  -2   5 18.0440 14.2662   2
  -2   2  -5 15.7866 8.18810   7
   2  -2   5-10.9197 8.59897   4
   2  -2   6 698.692 24.7421   2
   2  -2   7 198.511 19.8608   2
   2  -2   8 21.4170 17.2495   2
   2  -2   9 12.7699 18.8286   2
   2  -2  10 6.01920 17.8298   2
   2  -2  11 62.2356 22.7716   2
   2  -2  12 28.5665 21.5854   2
   2  -2  12 13.2868 28.6723   5
   2  -2  13 10.8405 25.0016   2
   2  -2  13-0.69593 31.7671   5
   2  -2  14-1.30745 25.2768   2
   2  -2  14 171.873 44.4606   5
   2  -2  15 4.16637 25.7072   2
  -2   1  16 116.902 37.3771   3
  -2   1  15 107.447 36.2116   5
  -2   1  15-5.37383 27.5874   3
  -2   1  14 3.44066 26.7051   3
  -2   1  14-38.7446 26.9699   5
  -2   1  13 19.4146 28.1487   3
  -2   1  12 471.063 37.2325   3
  -2   1  12 379.455 34.7441   5
  -2   1  11-31.5568 23.9244   3
  -2   1  11-34.4907 20.4790   1
  -2   1  10 3.62904 22.3489   3
  -2   1  10-8.65296 22.6492   5
  -2   1  10 55.6614 21.3039   1
  -2   1   9 871.108 38.5719   5
  -2   1   9 922.402 33.0473   1
  -2   1   9 993.848 36.7566   3
  -2   1   8 91.6970 18.6133   3
  -2   1   8 111.370 16.0405   1
  -2   1   8 77.1618 21.6402   5
  -2   1   7 307.980 12.6487   2
  -2   1   7 291.099 24.6571   5
  -2   1   7 330.166 19.5472   1
  -2   1   7 284.007 22.1310   3
  -2   1   6 203.021 9.49711   2
  -2   1   6 222.624 22.1361   5
  -2   1   6 221.819 17.5967   1
  -2   1   6 244.760 20.7991   3
  -2   1   5 669.409 21.9387   1
  -2   1   5 664.207 10.7782   2
  -2   1   5 673.087 26.1997   5
  -2   1   5 693.321 24.4485   3
  -2   1   4 1423.60 28.8610   3
  -2   1   4 1458.74 15.8516   0
  -2   1   4 1493.31 28.9926   1
  -2   1   3 1972.99 31.6059   1
  -2   1   3 1881.11 29.0854   3
  -2   1   3 1895.98 18.9603   0
  -2   1   2 2199.25 31.1177   1
  -2   1   2 2082.87 27.2982   3
  -2   1   1 5956.95 46.0044   1
  -2   1   1 5894.94 36.1287   6
  -2   1   1 5985.49 37.2464   3
  -2   1   0 1389.69 19.5437   7
  -2   1   0 1293.10 21.9540   1
  -2   1  -1 1911.36 27.1808   1
  -2   1  -1 2004.52 23.1859   7
  -2   1  -2 6811.91 42.5060   7
  -2   1  -3 86.3294 9.70051   7
  -2   1  -4 105.340 10.6228   7
  -2   1  -5 313.244 14.9309   7
   2  -1   6 4521.63 56.2643   2
  -2   1  -6 4538.51 46.8871   7
   2  -1   7 117.253 17.7106   2
   2  -1   8 1333.92 36.2822   2
   2  -1   9 150.368 21.0984   2
   2  -1  10 16.1484 20.0956   2
   2  -1  11 15.5900 31.2791   5
   2  -1  11 67.4033 23.2193   2
   2  -1  12-4.69467 21.5795   2
   2  -1  12-30.5266 30.2224   5
   2  -1  13 118.480 38.3609   5
   2  -1  13-19.5617 19.9815   2
   2  -1  14 122.503 26.6364   2
   2  -1  15 190.323 45.4463   5
  -2   0  16-101.523 33.0637   5
  -2   0  15-63.4699 28.8619   5
  -2   0  14 469.092 36.5098   3
  -2   0  13-96.6733 22.9800   5
  -2   0  13 58.0516 28.4345   3
  -2   0  12 159.813 26.9156   1
  -2   0  12 117.820 25.3850   3
  -2   0  12 106.619 25.7309   5
  -2   0  11 32.8068 24.1125   5
  -2   0  11-18.2441 23.7988   3
  -2   0  11-18.4678 20.1696   1
  -2   0  10 617.346 29.8641   1
  -2   0  10 567.808 34.6939   5
  -2   0  10 605.685 32.3320   3
  -2   0   9 43.8959 21.6498   3
  -2   0   9 6.19886 19.7654   5
  -2   0   9-8.30720 18.3071   1
  -2   0   8 205.237 12.4134   2
  -2   0   8 187.546 23.4846   5
  -2   0   8 262.128 23.1440   1
  -2   0   8 246.836 23.5290   3
  -2   0   7 1304.93 20.7835   2
   2   0  -7 1287.67 17.0378   0
  -2   0   7 1218.29 36.3656   5
  -2   0   7 1242.11 31.7580   1
  -2   0   7 1279.18 34.4867   3
   2   0  -6 1809.74 20.3557   0
  -2   0   6 1793.87 37.2310   3
  -2   0   6 1800.39 39.8093   5
  -2   0   6 1806.04 35.8055   1
  -2   0   6 1796.03 21.2638   2
  -2   0   5 172.065 18.2952   5
  -2   0   5 209.371 8.24185   2
   2   0  -5 209.029 9.46152   0
  -2   0   5 216.189 16.8155   1
  -2   0   5 174.813 16.0143   3
  -2   0   4 288.573 17.3937   3
  -2   0   4 288.110 18.2602   5
  -2   0   4 299.176 16.2692   1
   2   0  -4 275.728 10.7345   0
   2   0  -3 554.252 14.2089   0
  -2   0   3 575.108 21.3606   1
  -2   0   3 542.487 19.8438   3
  -2   0   2 7638.43 46.7771   3
  -2   0   2 7694.26 50.4044   7
   2   0  -2 7641.04 42.5904   0
  -2   0   2 7719.19 53.7351   1
  -2   0   2 7743.79 43.5791   0
  -2   0   1 6620.87 41.3610   0
  -2   0   1 6501.18 46.4928   1
  -2   0   1 6526.41 45.5949   7
  -2   0   1 6469.35 44.9225   6
  -2   0   1 6623.47 36.2468   3
  -2   0   0 4388.63 38.8719   7
  -2   0   0 4414.67 36.3566   1
  -2   0   0 4541.71 38.9472   6
  -2   0   0 4473.66 34.8934   0
  -2   0  -1 632.754 15.6232   1
  -2   0  -1 655.531 18.3681   7
  -2   0  -2 31207.7 92.6184   1
  -2   0  -2 31028.8 106.602   7
  -2   0  -3 33.5683 10.3560   7
  -2   0  -4 294.738 15.4342   7
   2   0   4 332.968 11.0509   3
  -2   0  -5 5457.11 53.1519   7
   2   0   5 5379.14 40.9242   3
   2   0   6 318.335 15.3828   3
  -2   0  -6 320.664 18.2803   7
  -2   0  -7 230.363 17.7899   7
  -2   0  -8 49.5176 14.6004   7
  -2   0  -9 119.939 16.9303   7
   2   0   9 50.7285 21.2498   2
  -2   0 -10 17.0310 15.1251   7
   2   0  10 31.7493 21.0634   2
   2   0  10-29.3188 27.7300   5
   2   0  11 296.167 27.8721   2
  -2   0 -11 293.082 22.3187   7
   2   0  11 368.989 38.8811   5
   2   0  12 99.6150 35.7472   5
  -2   0 -12 92.2601 15.4613   7
   2   0  12 33.0290 21.8722   2
  -2   0 -13 237.255 19.4598   7
   2   0  13 153.806 28.0520   2
  -2   0 -14 210.614 22.4154   7
   2   0  14 184.124 49.2952   5
  -2  -1  16-90.3618 28.0568   5
  -2  -1  15-30.5834 28.9834   5
  -2  -1  14 129.385 31.7259   5
  -2  -1  14 72.0571 26.6659   1
  -2  -1  13 24.8013 24.0245   1
  -2  -1  13 94.1249 27.2965   5
  -2  -1  12 258.274 30.7754   5
  -2  -1  12 115.916 25.5555   1
  -2  -1  11 69.2829 23.7455   1
  -2  -1  11 45.3139 24.9231   5
  -2  -1  10 244.189 25.1979   3
  -2  -1  10 168.181 24.1276   1
  -2  -1  10 254.616 27.2322   5
  -2  -1   9 19.8065 19.5591   3
  -2  -1   9 43.0214 20.5752   5
  -2  -1   9-1.21226 10.7999   2
  -2  -1   9 41.0136 20.6712   1
  -2  -1   8 3254.53 37.0961   2
  -2  -1   8 3143.70 56.0472   5
  -2  -1   8 3199.05 52.8106   1
  -2  -1   8 3187.72 53.0279   3
  -2  -1   7 1381.31 36.5475   5
  -2  -1   7 1443.33 36.9737   1
  -2  -1   7 1450.42 23.6008   2
  -2  -1   7 1456.28 36.1079   3
  -2  -1   6 1534.23 33.8596   1
  -2  -1   6 1553.62 34.7892   5
  -2  -1   6 1592.94 23.1349   2
  -2  -1   6 1489.41 33.6968   3
  -2  -1   5 37.9920 14.4744   1
  -2  -1   5 12.8962 12.8567   5
  -2  -1   5 10.1399 7.52649   2
  -2  -1   4 2379.26 36.4723   1
  -2  -1   4 2447.59 26.0274   2
  -2  -1   3 8752.41 47.8770   2
  -2  -1   3 8785.88 59.0795   7
  -2  -1   3 8614.58 61.7223   1
   2   1  -3 8584.01 51.7152   0
   2   1  -2 234.462 13.9867   0
  -2  -1   2 231.591 12.1337   2
  -2  -1   2 244.880 14.5184   1
  -2  -1   2 212.185 17.6581   7
  -2  -1   1 140025. 928.421   7
  -2  -1   1 138596. 724.157   4
  -2  -1   1 139269. 833.015   0
   2   1  -1 137634. 819.394   0
  -2  -1   1 138287. 825.014   1
  -2  -1   1 141055. 839.453   2
  -2  -1   0 73714.6 174.465   7
  -2  -1   0 73088.5 554.394   1
  -2  -1   0 75391.1 698.570   6
   2   1   0 74566.1 606.113   0
  -2  -1   0 74526.9 623.127   0
  -2  -1  -1 155.798 13.4378   6
  -2  -1  -1 143.044 8.79034   1
  -2  -1  -1 144.297 14.9879   7
   2   1   1 173.573 11.8225   0
  -2  -1  -1 153.089 12.4115   0
  -2  -1  -2 507.022 19.3245   7
  -2  -1  -2 497.662 18.2814   6
   2   1   2 505.471 12.3314   3
  -2  -1  -2 496.495 16.7059   0
  -2  -1  -2 446.152 11.4395   1
  -2  -1  -3 1099.48 16.4934   1
  -2  -1  -3 1147.84 22.7541   0
  -2  -1  -3 1115.84 26.7020   7
  -2  -1  -3 1188.26 27.0998   6
   2   1   3 1124.60 17.9393   3
  -2  -1  -4 787.888 24.0565   7
  -2  -1  -4 802.891 19.8031   0
   2   1   4 782.737 17.6159   3
  -2  -1  -5 593.882 18.4262   0
  -2  -1  -5 630.222 23.9585   7
   2   1   5 673.517 18.1567   3
  -2  -1  -6 406.726 16.3935   0
  -2  -1  -6 425.206 22.5409   7
   2   1   6 447.400 18.4648   3
  -2  -1  -7 2562.03 45.7985   7
  -2  -1  -8 123.062 17.6350   7
   2   1   8 47.3327 26.5820   5
  -2  -1  -9 325.961 23.5854   7
   2   1   9 217.102 32.5210   5
   2   1  10 584.354 39.3842   5
  -2  -1 -10 524.102 28.6123   7
   2   1  11 68.4747 23.6197   2
   2   1  11 46.2965 32.9330   5
   2   1  12 59.2295 32.0951   5
   2   1  12 95.7634 24.2357   2
  -2  -1 -13 108.235 20.8169   7
   2   1  13 226.371 44.8876   5
  -2  -1 -14 97.5247 23.6721   7
  -2  -2  15 158.689 27.6191   5
  -2  -2  14 197.682 30.8479   5
  -2  -2  13 200.066 28.2090   5
  -2  -2  13 45.9789 25.7714   1
  -2  -2  12-3.79087 23.0340   1
  -2  -2  12 73.8573 24.9392   5
  -2  -2  11 216.394 26.2725   1
  -2  -2  11 223.420 26.2148   5
  -2  -2  10 21.7121 20.8794   1
  -2  -2  10 50.2756 20.8613   5
  -2  -2  10 3.20840 11.6145   2
  -2  -2   9 171.902 13.8756   2
  -2  -2   9 167.352 22.4715   5
  -2  -2   9 108.075 22.5583   1
  -2  -2   8 52.2966 16.7071   5
  -2  -2   8 11.6116 10.2024   2
  -2  -2   8 17.5310 19.8613   1
  -2  -2   7 52.9405 16.1958   5
  -2  -2   7 32.9271 20.0649   1
  -2  -2   7 40.4800 10.4991   2
  -2  -2   6 4128.58 55.9141   1
  -2  -2   6 4245.46 51.1015   5
  -2  -2   6 4208.65 42.4313   2
  -2  -2   5 35.8659 11.6469   5
  -2  -2   5 66.3897 16.7731   1
  -2  -2   5 58.8877 9.92007   2
  -2  -2   4 590.681 20.4166   7
  -2  -2   4 579.614 17.5237   2
  -2  -2   4 600.269 21.8031   1
  -2  -2   3 9058.32 65.0735   1
  -2  -2   3 9000.48 59.0811   2
  -2  -2   3 8893.94 62.4543   4
  -2  -2   3 8998.80 65.2186   7
  -2  -2   2 948.774 21.9123   2
  -2  -2   2 900.143 21.5720   4
  -2  -2   2 916.391 25.9240   7
  -2  -2   2 939.229 21.8936   1
  -2  -2   1 3526.60 41.1682   2
  -2  -2   1 3594.36 35.2147   1
   2   2  -1 3734.27 39.2594   0
  -2  -2   1 3769.97 44.2396   7
   2   2   0 3507.65 37.8226   0
  -2  -2   0 3552.67 30.5865   1
  -2  -2   0 3426.38 43.2294   7
  -2  -2  -1 333.764 18.6255   7
  -2  -2  -1 330.806 18.3493   6
  -2  -2  -1 320.558 9.49284   1
   2   2   1 326.406 14.9478   0
  -2  -2  -2 329.465 17.7916   6
  -2  -2  -2 317.042 18.9133   7
   2   2   2 311.396 13.7419   0
  -2  -2  -3 44.1699 15.3534   7
  -2  -2  -3 55.8705 14.0096   6
   2   2   3 82.3784 12.1490   3
  -2  -2  -4 2776.07 45.0135   7
  -2  -2  -4 2793.67 43.5788   6
   2   2   4 2780.77 35.5565   3
  -2  -2  -5 339.959 21.1837   7
  -2  -2  -5 388.135 20.4657   6
   2   2   5 405.679 18.5687   3
  -2  -2  -6 1774.39 37.5515   6
   2   2   6 1852.34 45.6465   5
  -2  -2  -6 1804.26 40.3277   7
  -2  -2  -7 179.643 20.0935   7
   2   2   7 179.177 26.1741   5
  -2  -2  -7 239.908 18.2134   6
  -2  -2  -8 18.4455 16.1695   7
  -2  -2  -8 43.5523 14.0774   6
   2   2   8 45.3420 26.7644   5
  -2  -2  -9 15.2859 17.6761   7
   2   2   9-29.6993 27.3595   5
   2   2  10-32.1156 31.0150   5
  -2  -2 -10-2.03641 16.1925   7
   2   2  11 208.357 36.3313   5
  -2  -2 -11 136.276 21.1541   7
   2   2  12-69.1025 21.6950   2
   2   2  12-38.9813 34.1056   5
  -2  -2 -13 13.5400 25.6749   7
  -2  -3  17-98.2616 33.9439   5
  -2  -3  16 111.728 29.7409   5
  -2  -3  15 234.608 32.6455   5
  -2  -3  14 319.823 33.4072   5
  -2  -3  13 166.406 26.5695   5
  -2  -3  13 9.60632 25.1369   1
  -2  -3  12 49.9699 26.4580   1
  -2  -3  12 28.5928 22.4507   5
  -2  -3  11 23.1631 24.1389   1
  -2  -3  11 74.2742 20.8886   5
  -2  -3  11 51.2099 14.4248   2
  -2  -3  10-12.2763 21.3940   1
  -2  -3  10 7.72692 18.2080   5
  -2  -3  10 5.93727 13.1242   2
  -2  -3   9 279.495 18.2589   2
  -2  -3   9 277.705 26.6162   1
  -2  -3   9 299.158 23.6421   5
  -2  -3   8 412.949 19.5911   2
  -2  -3   8 488.177 24.2748   5
  -2  -3   8 423.488 26.3319   1
  -2  -3   7 1418.99 37.6120   1
  -2  -3   7 1422.39 30.2099   2
  -2  -3   7 1453.44 32.9842   5
  -2  -3   6 30.2864 12.1966   5
  -2  -3   6 32.7153 17.7005   1
  -2  -3   6 12.1217 9.61246   2
  -2  -3   5 169.147 14.6308   2
  -2  -3   5 181.975 16.4499   7
  -2  -3   5 182.693 12.5274   5
  -2  -3   5 146.632 16.9483   4
  -2  -3   5 169.198 19.2214   1
  -2  -3   4 934.111 24.4914   2
  -2  -3   4 906.283 25.7323   4
  -2  -3   4 969.615 27.8403   1
  -2  -3   4 913.649 25.2364   7
  -2  -3   3 0.39397 13.1496   1
  -2  -3   3 18.3521 13.8429   4
  -2  -3   3 6.00051 14.0289   7
  -2  -3   3 0.28496 10.6126   2
  -2  -3   2 20.2486 12.2880   2
  -2  -3   2-3.46515 11.8295   1
  -2  -3   2-13.7420 15.5709   7
  -2  -3   1 96.3379 14.9984   7
  -2  -3   1 84.0705 13.0199   2
  -2  -3   1 69.5604 10.6123   1
  -2  -3   0 2157.74 38.0599   2
  -2  -3   0 2181.86 38.5602   7
  -2  -3   0 2173.72 24.6249   1
   2   3   0 2249.41 34.4550   0
  -2  -3  -1 13.3386 13.9547   7
   2   3   1-13.5179 10.8094   0
   2   3   2 1073.05 24.8743   0
  -2  -3  -2 1126.83 30.8688   7
  -2  -3  -3 2700.43 44.9721   6
   2   3   3 2736.11 42.7369   5
  -2  -3  -3 2734.67 46.7972   7
   2   3   3 2786.91 39.8249   3
   2   3   3 2808.58 37.0807   0
  -2  -3  -4 302.899 22.4039   7
  -2  -3  -4 357.407 19.9348   6
   2   3   4 299.584 21.9300   5
   2   3   4 358.265 19.0139   3
   2   3   5 383.204 20.5444   3
   2   3   5 384.571 25.3303   5
  -2  -3  -5 351.701 23.1760   7
  -2  -3  -5 371.016 20.6419   6
  -2  -3  -6 48.2592 17.6562   7
  -2  -3  -6 21.3422 14.1904   6
   2   3   6 69.7766 22.7032   5
  -2  -3  -7 1.59629 18.3881   7
   2   3   7-15.8892 22.9229   5
  -2  -3  -8 256.822 23.7469   7
   2   3   8 239.117 29.8111   5
  -2  -3  -9 63.9441 17.2321   7
   2   3   9 202.538 32.3363   5
  -2  -3 -10 82.9263 20.1544   7
   2   3  10 59.0724 27.3548   5
   2   3  11 138.592 35.4025   5
  -2  -3 -11 180.287 22.7501   7
  -2  -3 -12 144.348 25.3413   7
   2   3  12 270.801 40.5554   5
   2   3  13 302.174 44.2616   5
  -2  -4  17-62.8645 30.3576   5
  -2  -4  16 230.428 26.3843   5
  -2  -4  15 205.989 26.1033   5
  -2  -4  14 140.706 26.8338   5
  -2  -4  13 368.334 30.1304   5
  -2  -4  12 109.703 21.8725   5
  -2  -4  11 103.659 21.5360   5
  -2  -4  11 45.7374 24.0760   1
  -2  -4  11 67.0894 16.4826   2
  -2  -4  10-2.02383 23.6883   1
  -2  -4  10 45.8077 18.0159   5
  -2  -4  10-8.99719 14.4945   2
  -2  -4   9 13.9716 21.4003   1
  -2  -4   9 25.5559 14.7009   2
  -2  -4   8 24.1574 19.8207   1
  -2  -4   8 54.3710 14.5781   5
  -2  -4   8 16.4923 19.5979   4
  -2  -4   8 17.1396 13.8318   2
  -2  -4   7 22.3040 20.1997   1
  -2  -4   7 12.1631 10.8546   5
  -2  -4   7 12.9159 18.2952   4
  -2  -4   7 4.37100 13.3235   2
  -2  -4   6 814.085 25.7373   2
  -2  -4   6 783.398 26.0157   7
  -2  -4   6 733.568 19.3498   5
  -2  -4   6 796.858 29.0598   4
  -2  -4   6 798.491 29.9922   1
  -2  -4   5 37.9229 15.9950   1
  -2  -4   5 48.6906 15.5136   7
  -2  -4   5 17.7500 15.9535   4
  -2  -4   5 38.3988 13.3947   2
  -2  -4   4 2382.25 41.0037   2
  -2  -4   4 2313.27 41.1166   4
  -2  -4   4 2359.83 39.8256   1
  -2  -4   4 2391.63 41.2021   7
  -2  -4   3 680.889 24.2410   2
  -2  -4   3 667.060 25.9466   7
  -2  -4   3 706.873 23.2363   1
  -2  -4   2 73.3852 15.9721   2
  -2  -4   2 80.6668 16.3424   7
  -2  -4   2 55.3709 12.5771   1
  -2  -4   1 2252.01 41.8702   7
  -2  -4   1 2113.90 40.7473   2
  -2  -4   1 2083.72 28.5000   1
  -2  -4   0 2084.71 41.0671   7
  -2  -4   0 2009.34 40.5933   2
   2   4   0 1977.47 24.1310   5
   2   4   0 2095.28 35.9183   0
   2   4   1 47.2911 13.1707   0
  -2  -4  -1 22.6724 14.5446   7
   2   4   1 11.6010 10.4516   5
   2   4   2 121.332 14.0798   0
  -2  -4  -2 81.7359 16.2485   7
   2   4   2 87.7284 13.4373   5
   2   4   3 187.538 15.2332   0
   2   4   3 95.9340 15.8014   5
  -2  -4  -3 160.449 20.0873   7
   2   4   3 136.291 18.2733   3
  -2  -4  -4 49.9924 17.8963   7
   2   4   4 33.4423 16.2617   5
   2   4   4 60.7813 16.6842   3
  -2  -4  -5 372.706 26.1499   7
  -2  -4  -5 407.766 22.9008   6
   2   4   5 442.115 27.7086   5
  -2  -4  -6 146.055 21.5054   7
   2   4   6 201.493 26.5736   5
  -2  -4  -7 488.797 29.5009   7
   2   4   7 367.623 30.3832   5
  -2  -4  -8 192.797 25.2681   7
   2   4   8 41.3421 25.2982   5
  -2  -4  -9 77.5229 21.2736   7
   2   4   9 9.00155 30.0625   5
  -2  -4 -10 333.072 28.4081   7
  -2  -4 -11 369.154 28.1865   7
  -2  -5  17-7.80968 29.9716   4
  -2  -5  16 42.3757 33.3237   4
  -2  -5  15 19.5003 29.6712   4
  -2  -5  14-32.4966 25.7624   4
  -2  -5  13 100.057 29.5056   4
  -2  -5  12 57.8217 27.1908   4
  -2  -5  12 102.758 18.6699   2
  -2  -5  11 1320.80 38.9729   2
  -2  -5  11 1320.66 47.3145   4
  -2  -5  10 108.526 18.9759   2
  -2  -5  10 196.385 27.0672   4
  -2  -5   9 488.059 25.7237   2
  -2  -5   9 418.058 30.4292   4
  -2  -5   9 499.920 30.6749   1
  -2  -5   8 160.869 23.5777   4
  -2  -5   8 178.887 25.3049   1
  -2  -5   8 133.037 18.1651   2
  -2  -5   7 798.965 28.4373   2
  -2  -5   7 778.670 27.8782   7
  -2  -5   7 760.290 32.6619   4
  -2  -5   7 856.942 32.6645   1
  -2  -5   6 2425.76 42.9756   7
  -2  -5   6 2384.24 44.8824   2
  -2  -5   6 2358.90 47.4929   4
  -2  -5   6 2391.97 46.7137   1
  -2  -5   5 455.943 23.7397   2
  -2  -5   5 415.214 23.1147   7
  -2  -5   5 416.566 24.5788   4
  -2  -5   5 454.899 24.2752   1
  -2  -5   4 2406.93 44.8945   2
  -2  -5   4 2635.49 47.1552   7
  -2  -5   4 2439.69 41.5287   1
  -2  -5   3 306.449 22.3717   7
  -2  -5   3 319.282 21.2753   2
  -2  -5   2 1332.43 35.3108   2
  -2  -5   2 1340.56 34.6214   7
  -2  -5   1 143.235 19.2321   2
  -2  -5   1 174.577 17.7929   7
  -2  -5   0 118.386 17.7944   7
  -2  -5   0 35.3865 15.3565   2
  -2  -5  -1 103.837 17.6123   7
  -2  -5  -2 1212.68 37.5840   7
  -2  -5  -3 88.6945 17.9999   7
   2   5   3 173.024 20.5667   3
  -2  -5  -4 505.094 29.4435   7
   2   5   4 514.267 26.3734   3
  -2  -5  -5 1188.16 40.6623   7
  -2  -5  -6 498.151 28.5723   7
  -2  -5  -7-59.3301 17.2774   7
  -2  -5  -8 405.547 27.2555   7
  -2  -5  -9 162.181 20.4848   7
  -2  -5 -10-41.0835 21.7995   7
  -2  -6  17 80.7276 32.8616   4
  -2  -6  16 99.7307 31.4978   4
  -2  -6  15 116.983 33.0072   4
  -2  -6  14 39.8724 28.6210   4
  -2  -6  13 79.7004 30.1904   4
  -2  -6  13 84.8562 20.9175   2
  -2  -6  12 1218.52 41.4171   2
  -2  -6  12 1179.27 47.9377   4
  -2  -6  11 3752.29 66.3015   2
  -2  -6  11 3811.38 73.1949   4
  -2  -6  10 47.5603 25.6911   4
  -2  -6  10 0.38643 18.2448   2
  -2  -6   9 102.709 24.2279   4
  -2  -6   9 133.037 19.0399   2
  -2  -6   8 1335.79 38.6385   2
  -2  -6   8 1424.62 43.0885   4
  -2  -6   7 173.979 24.3084   4
  -2  -6   7 164.919 19.0604   2
  -2  -6   7 197.776 20.3787   7
  -2  -6   6 580.017 30.6068   4
  -2  -6   6 556.045 27.3404   2
  -2  -6   6 594.732 26.2723   7
  -2  -6   5 773.185 30.2156   7
  -2  -6   5 777.927 31.1063   2
  -2  -6   4 381.176 24.7025   7
  -2  -6   4 379.877 24.1938   2
  -2  -6   3 1.84321 16.2434   2
  -2  -6   3-114.224 17.0252   7
  -2  -6   2 193.905 19.6696   7
  -2  -6   2 267.594 23.5163   2
  -2  -6   1 623.830 29.8328   2
  -2  -6   1 623.300 28.1890   7
  -2  -6   0 2304.63 49.7981   7
  -2  -6   0 2260.33 50.6576   2
  -2  -6  -1 204.989 21.7425   7
  -2  -6  -2 573.751 30.8584   7
   2   6   2 543.335 31.8282   3
  -2  -6  -3 695.869 33.6903   7
   2   6   3 778.184 35.2197   3
  -2  -6  -4 31.1911 17.1297   7
  -2  -6  -5 633.183 33.7455   7
  -2  -6  -6 673.838 34.0549   7
  -2  -6  -7 799.963 36.1712   7
  -2  -6  -8 275.575 26.0925   7
  -2  -6  -9-37.0517 23.5110   7
  -2  -7  16 67.1634 33.2456   4
  -2  -7  15 200.777 38.1067   4
  -2  -7  14 1032.84 50.6511   4
  -2  -7  13 43.9986 21.1267   2
  -2  -7  13 88.4411 30.1712   4
  -2  -7  12-23.8164 24.5298   4
  -2  -7  12-69.1566 20.0711   2
  -2  -7  11 835.344 35.9891   2
  -2  -7  11 837.428 43.0759   4
  -2  -7  10 213.326 24.9607   2
  -2  -7  10 194.169 28.3556   4
  -2  -7   9 245.813 24.5339   2
  -2  -7   9 212.028 28.4891   4
  -2  -7   8-9.70770 16.4731   7
  -2  -7   8 24.0729 23.9592   4
  -2  -7   8 25.5651 20.1007   2
  -2  -7   7 475.928 28.5669   2
  -2  -7   7 489.138 26.1049   7
  -2  -7   6 22.9999 16.3489   7
  -2  -7   6 47.4374 19.1950   2
  -2  -7   5 769.292 32.0928   2
  -2  -7   5 839.433 33.2832   7
  -2  -7   4-8.34479 18.5131   7
  -2  -7   4 23.3967 20.2893   2
  -2  -7   3 2532.85 55.1813   2
  -2  -7   3 2473.39 51.3069   7
  -2  -7   2 937.261 35.6776   7
  -2  -7   2 951.845 36.8102   2
  -2  -7   1 33.8515 20.1245   2
  -2  -7   1 17.4621 17.1040   7
  -2  -7   0 1079.56 39.1744   2
  -2  -7   0 1078.35 38.0402   7
  -2  -7  -1 320.077 24.1346   7
  -2  -7  -2 40.9735 15.6873   7
   2   7   2 11.2355 26.7217   3
   2   7   3 223.450 26.8990   3
  -2  -7  -3 316.049 24.6564   7
  -2  -7  -4 10.0043 18.1206   7
  -2  -7  -5-26.7518 18.9782   7
  -2  -7  -6-68.5595 19.5502   7
  -2  -7  -7 66.3131 23.9192   7
  -2  -7  -8 155.639 26.2214   7
  -2  -8  16-18.3187 32.2940   4
  -2  -8  15 9.33895 31.1113   4
  -2  -8  14 54.3871 30.1735   4
  -2  -8  14-76.5405 21.1799   2
  -2  -8  13 93.6470 29.4642   4
  -2  -8  13 49.3836 20.0746   2
  -2  -8  12 71.5361 20.5703   2
  -2  -8  12 55.4571 28.7128   4
  -2  -8  11 619.103 34.3783   2
  -2  -8  11 605.986 40.0061   4
  -2  -8  10 18.6481 25.4682   4
  -2  -8  10-103.226 20.5077   2
  -2  -8   9 437.648 30.1373   2
  -2  -8   8 45.0207 21.6393   2
  -2  -8   7 331.474 27.2200   2
  -2  -8   6 1679.11 44.9255   7
  -2  -8   6 1472.55 46.1323   2
  -2  -8   5 258.522 26.4488   7
  -2  -8   5 221.495 24.7644   2
  -2  -8   4 532.487 30.7955   2
  -2  -8   4 535.395 31.4374   7
  -2  -8   3 117.493 23.6220   2
  -2  -8   3 96.2909 16.3764   7
  -2  -8   2-66.5014 17.7879   2
  -2  -8   2-90.0780 14.8969   7
  -2  -8   1 337.128 27.7048   7
  -2  -8   1 214.443 25.0243   2
  -2  -8   0-44.9008 15.0824   7
  -2  -8   0 12.8454 18.8068   2
  -2  -8  -1 75.3070 19.5913   7
  -2  -8  -2 138.133 19.8321   7
   2   8   2 183.957 29.1078   3
  -2  -8  -3 41.7599 18.0929   7
  -2  -8  -4 269.853 22.2428   7
  -2  -8  -5 129.467 23.3481   7
  -2  -8  -6-69.3235 25.7282   7
  -2  -9  15-9.59787 28.8157   4
  -2  -9  15 108.857 24.2606   2
  -2  -9  14-10.7518 28.9130   4
  -2  -9  14 129.671 27.0375   2
  -2  -9  13-0.91324 19.1411   2
  -2  -9  13 83.5302 33.2744   4
  -2  -9  12 200.009 23.6234   2
  -2  -9  11 17.7189 18.5235   2
  -2  -9  10 648.362 37.1292   2
  -2  -9   9 48.7211 19.6618   2
  -2  -9   8 60.5586 21.3144   2
  -2  -9   7 343.393 27.8357   2
  -2  -9   6 46.5829 21.3588   2
  -2  -9   5 407.105 29.5087   2
  -2  -9   4 10.4823 19.1678   2
  -2  -9   4 3.29395 19.0080   7
  -2  -9   3-27.9846 17.7096   2
  -2  -9   2-13.0594 17.5642   7
  -2  -9   2 34.0070 19.8678   2
  -2  -9   1 368.719 22.4982   7
  -2  -9   1 71.2194 21.8285   2
  -2  -9   0-9.95979 18.9830   2
  -2  -9   0-98.7454 21.2798   7
  -2  -9  -1 107.914 20.9093   7
   2   9   1 93.1241 30.6352   3
  -2  -9  -2 376.396 23.9711   7
  -2  -9  -5 44.8211 31.2443   7
  -2 -10  15 59.3255 26.5808   2
  -2 -10  13 167.915 21.7653   2
  -2 -10  12 80.7567 24.5120   2
  -2 -10  11 110.601 25.6902   2
  -2 -10  10 8.46615 20.5201   2
  -2 -10   9 83.1293 24.8763   2
  -2 -10   8-19.9582 21.1525   2
  -2 -10   7 14.8214 20.1715   2
  -2 -10   6 26.7121 22.9280   2
  -2 -10   5 202.830 24.8093   2
  -2 -10   4 59.9887 19.9413   2
  -2 -10   3-3.75307 19.6719   2
  -2 -10   2 193.335 27.2810   2
  -2 -10   2 283.742 20.6969   7
  -2 -10   1-80.1586 23.5301   2
  -2 -10   0 274.878 26.4273   7
  -2 -10  -2 96.3229 29.7141   7
  -2 -10  -3 345.043 28.0913   7
  -2 -11  13 0.00000 25.4278   2
  -2 -11  12 25.8781 26.4939   2
  -2 -11  11 77.0451 25.0514   2
  -2 -11  10 30.1685 23.9964   2
  -2 -11   9 80.9904 21.2029   2
  -2 -11   8 211.845 28.2340   2
  -2 -11   7 15.3425 22.0370   2
  -2 -11   6-7.83702 23.7198   2
  -2 -11   5 613.286 35.7016   2
  -2 -11   4 318.482 27.9097   2
  -2 -11   3 448.534 34.2915   2
  -2 -11   2 17.1995 19.7253   2
  -2 -11   1 61.1312 24.3200   2
   2  11   0-17.9821 40.0751   3
  -2 -11  -1 420.626 33.6452   7
  -3  13  -2-62.4867 33.0033   3
  -3  13  -3 19.1076 32.9966   3
   3 -13   4 148.504 25.3350   2
   3 -13   5-87.3378 20.5918   2
   3 -13   6 191.295 27.6398   2
   3 -13   8 87.1435 22.5885   2
   3 -13   9 81.0385 24.0830   2
  -3  12   2-26.7850 39.2597   3
  -3  12   1 54.0491 35.7963   3
  -3  12   0-40.8460 32.0158   3
  -3  12  -1 68.7020 37.6656   3
  -3  12  -2-10.9370 30.7335   3
   3 -12   3 153.023 22.1596   2
   3 -12   4-59.9725 17.7347   2
   3 -12   5 101.280 20.7607   2
   3 -12   6 109.824 20.7025   2
   3 -12   7 218.326 27.1253   2
   3 -12   8-58.6251 20.7787   2
   3 -12   9 60.1195 27.3440   2
   3 -12  10 14.5444 25.1139   2
  -3  11   4 108.002 39.6234   3
  -3  11   3-12.5976 28.7727   3
  -3  11   2 11.7126 34.1632   3
  -3  11   1-22.5973 26.2437   3
  -3  11   0 50.1068 30.0197   3
  -3  11  -1 48.7825 32.0567   3
   3 -11   2 251.715 23.2055   2
  -3  11  -2 189.253 34.5396   3
   3 -11   3 2.54757 17.7790   2
   3 -11   4-69.4846 16.1700   2
   3 -11   5 40.2502 19.0623   2
   3 -11   6-84.9515 19.7957   2
   3 -11   7 6.97867 24.6674   2
   3 -11   8-28.8700 27.3623   2
   3 -11   9-87.9326 21.2374   2
   3 -11  10 17.4700 24.1135   2
   3 -11  11 38.2593 27.0810   2
   3 -11  12 38.5283 29.2275   2
  -3  10   6 88.3527 36.0424   3
  -3  10   5-28.6252 32.9684   3
  -3  10   4 420.148 38.3285   3
  -3  10   3-13.8929 33.2558   3
  -3  10   2 45.4204 30.7211   3
  -3  10   1 26.9153 28.7192   3
  -3  10   0 38.9382 25.6210   3
  -3  10  -1 558.225 39.3804   3
   3 -10   1 644.145 32.7167   2
   3 -10   2 387.222 27.5193   2
   3 -10   3 415.932 26.9636   2
   3 -10   4 3.00738 17.5524   2
   3 -10   5 110.276 21.6813   2
   3 -10   6 45.2583 23.2650   2
   3 -10   7-46.7443 24.3221   2
   3 -10   8 108.599 25.3361   2
   3 -10   9-52.0308 22.9177   2
   3 -10  10 34.5577 25.6288   2
   3 -10  11 337.303 32.6331   2
   3 -10  12 23.9264 26.5462   2
   3 -10  13 129.304 30.8730   2
  -3   9   8 65.1243 38.9821   3
  -3   9   7-33.6454 24.8982   3
  -3   9   6 15.9188 31.0309   3
  -3   9   5 130.478 31.0813   3
  -3   9   4 332.957 34.9776   3
  -3   9   3 265.040 31.7774   3
  -3   9   2 214.241 30.0359   3
  -3   9   1 652.643 37.0370   3
  -3   9   0 25.2456 23.7135   3
   3  -9   0 18.2594 16.0329   2
  -3   9  -1 4.36803 28.9692   3
   3  -9   1 14.5867 15.0181   2
   3  -9   2 27.8603 15.3414   2
   3  -9   3 2081.83 49.2056   2
   3  -9   4 440.511 29.2438   2
   3  -9   5 307.075 25.8454   2
   3  -9   6 2.30268 20.6029   2
   3  -9   7 13.6135 20.4530   2
   3  -9   8 1069.21 41.7338   2
   3  -9   9 322.883 28.9577   2
   3  -9  10 70.9862 24.3149   2
   3  -9  11 23.4656 22.0528   2
   3  -9  12 60.1296 24.6133   2
   3  -9  13 238.971 32.6897   2
   3  -9  14 141.902 27.4297   2
  -3   8  10 39.3646 31.7759   3
  -3   8   9 5.73623 30.3590   3
  -3   8   8-16.5403 30.5641   3
  -3   8   7 19.9479 28.2574   3
  -3   8   6 8.19174 25.3455   3
  -3   8   5 0.44021 24.4440   3
  -3   8   4 457.814 34.8921   3
  -3   8   3 178.031 28.2410   3
  -3   8   2 32.6714 23.4953   3
  -3   8   1-18.6810 23.5501   3
   3  -8  -1-70.5137 13.5465   2
  -3   8   1-41.7379 11.5631   1
  -3   8   0 875.278 30.3430   1
  -3   8   0 852.197 39.4020   3
   3  -8   0 868.660 30.0519   2
  -3   8  -1 72.2237 16.0272   1
   3  -8   1 38.3287 14.2196   2
   3  -8   2-63.3261 13.9870   2
   3  -8   3-5.25701 17.3514   2
   3  -8   4 381.613 25.2546   2
   3  -8   5 506.949 27.2388   2
   3  -8   6 398.586 26.8139   2
   3  -8   7 1143.23 39.1257   2
   3  -8   8 203.122 24.4971   2
   3  -8   9 364.111 28.5079   2
   3  -8  10 85.6181 24.6398   2
   3  -8  11 176.374 28.6489   2
   3  -8  12 39.9162 24.4099   2
   3  -8  13 55.9894 26.7070   2
   3  -8  14 82.3897 26.8734   2
   3  -8  15 3.26671 23.1409   2
  -3   7  11 54.2418 34.9911   3
  -3   7  10-20.0231 31.3390   3
  -3   7   9 62.5057 25.8788   3
  -3   7   7 145.217 26.9760   3
  -3   7   6 10.4188 23.7640   3
  -3   7   5 2.70731 23.8712   3
  -3   7   4 636.689 34.6053   3
  -3   7   3 92.5150 22.6262   3
  -3   7   2-101.353 11.2951   1
  -3   7   2 41.2135 23.4727   3
  -3   7   1 25.0097 20.5934   3
   3  -7  -1 37.9160 11.0174   2
  -3   7   1 7.96482 11.1576   1
   3  -7   0 526.177 21.3332   2
  -3   7   0 563.963 30.4569   3
  -3   7   0 544.408 23.8103   1
  -3   7  -1 3483.67 56.5491   1
   3  -7   1 3435.20 50.6088   2
   3  -7   2 433.098 23.3051   2
   3  -7   3 2336.80 44.2076   2
   3  -7   4 414.464 23.9315   2
   3  -7   5 596.361 26.9748   2
   3  -7   6 492.113 26.8222   2
   3  -7   7 135.600 21.3141   2
   3  -7   8 227.241 24.4269   2
   3  -7   9 96.8597 23.9803   2
   3  -7  10 60.8491 23.6715   2
   3  -7  11 168.528 26.4227   2
   3  -7  12 170.654 26.8230   2
   3  -7  13 1.22525 23.6945   2
   3  -7  14 463.768 37.2559   2
  -3   6  11 175.177 37.0250   3
  -3   6  10-12.3572 26.7388   3
  -3   6   9 231.820 31.1148   3
  -3   6   8-8.36417 27.0566   3
  -3   6   7 230.890 29.1437   3
  -3   6   6 44.4183 23.9754   3
  -3   6   5 229.617 24.8932   3
  -3   6   4 33.6467 13.7873   1
  -3   6   4-2.09198 19.5056   3
  -3   6   3 1585.70 35.5301   1
  -3   6   3 1647.47 44.0449   3
  -3   6   2 456.439 21.6751   1
   3  -6  -2 509.910 18.1140   2
  -3   6   2 484.357 27.5689   3
   3  -6  -1 403.203 16.9087   2
  -3   6   1 318.054 19.4441   1
  -3   6   1 302.921 23.2018   3
  -3   6   0 3059.96 53.1681   3
  -3   6   0 3103.72 50.7800   1
   3  -6   0 3038.83 42.1317   2
   3  -6   1 306.703 17.7248   2
   3  -6   2 1836.91 35.4197   2
   3  -6   3 13.5391 14.1507   2
   3  -6   4 619.883 24.5808   2
   3  -6   5 30.8214 15.6276   2
   3  -6   6 182.201 19.6905   2
   3  -6   7 18.6974 18.7005   2
   3  -6   8 1512.57 41.6221   2
   3  -6   9 395.271 28.9074   2
   3  -6  10 942.322 38.1590   2
   3  -6  11 394.560 32.3873   2
   3  -6  12-17.0018 25.2855   2
   3  -6  13 31.9373 27.1441   2
   3  -6  14 15.9372 25.1497   2
   3  -6  15 343.695 37.1792   2
  -3   5  13-22.0610 37.2587   3
  -3   5  12 50.8951 32.7450   3
  -3   5  11 6.13076 29.8923   3
  -3   5  10 73.4879 31.2007   3
  -3   5   9 150.523 30.3626   3
  -3   5   8 81.4435 23.6824   3
  -3   5   7 2355.17 56.3369   3
  -3   5   6 713.466 34.7532   3
  -3   5   5 578.011 23.9989   1
  -3   5   5 569.311 30.3631   3
  -3   5   4 490.293 22.1061   1
  -3   5   4 402.422 26.0617   3
  -3   5   3 217.323 22.4064   3
  -3   5   3 262.613 17.9963   1
  -3   5   2 3580.11 50.5181   1
   3  -5  -2 3709.06 39.7623   2
  -3   5   2 3573.32 54.6876   3
  -3   5   1 1311.79 33.6415   3
  -3   5   1 1205.20 31.2169   1
   3  -5  -1 1252.76 24.2244   2
   3  -5   0 91.4453 11.8966   2
  -3   5   0 93.8298 17.7069   3
  -3   5   0 24.1926 14.1611   1
   3  -5   1 179.693 13.4662   2
  -3   5  -1 151.917 15.5670   1
   3  -5   2 1123.34 26.1388   2
   3  -5   3 242.756 16.4983   2
   3  -5   4 5625.41 59.6099   2
   3  -5   5 72.2003 16.6440   2
   3  -5   6 1110.68 32.7111   2
   3  -5   7 579.034 27.1904   2
   3  -5   8 558.706 28.8471   2
   3  -5   9 1763.99 46.7363   2
   3  -5  10 523.505 32.3915   2
   3  -5  11 214.982 27.4923   2
   3  -5  12 183.832 28.5155   2
   3  -5  13 207.076 30.7974   2
   3  -5  14 91.5803 26.4645   2
   3  -5  15 104.883 28.6183   2
   3  -5  15 317.374 54.3733   5
   3  -5  16 5.48687 26.9563   2
  -3   4  14 98.7212 34.3038   3
  -3   4  13-43.1863 35.7366   3
  -3   4  12 299.553 39.5469   3
  -3   4  11 112.351 31.0207   3
  -3   4  10 196.517 30.1231   3
  -3   4   9 415.870 32.8666   3
  -3   4   8 259.036 29.0578   3
  -3   4   7 25.0442 22.3095   3
  -3   4   7-7.09369 12.5419   1
  -3   4   6 158.613 17.0771   1
  -3   4   6 130.651 21.8387   3
  -3   4   5 2732.70 46.1018   1
  -3   4   5 2784.86 51.1659   3
  -3   4   4 3250.98 48.9459   1
  -3   4   4 3193.91 51.6472   3
   3  -4  -3 389.866 10.9552   2
  -3   4   3 460.804 20.0852   1
  -3   4   3 444.020 23.3384   3
  -3   4   2 5361.91 59.1190   3
  -3   4   2 5268.49 58.5720   1
   3  -4  -2 5347.76 39.4524   2
  -3   4   1 3133.65 46.1400   1
   3  -4  -1 3261.37 32.7997   2
  -3   4   1 3134.07 44.3723   3
  -3   4   0 429.532 21.1243   1
   3  -4   0 426.927 14.7479   2
  -3   4   0 363.850 18.4032   3
   3  -4   1 1634.73 26.7287   2
  -3   4  -1 1678.32 35.8465   1
  -3   4  -1 1626.13 30.9351   3
   3  -4   2 1218.74 25.5557   2
   3  -4   3 3883.55 45.2818   2
   3  -4   4 1225.78 29.1408   2
   3  -4   5 10534.1 83.5965   2
   3  -4   6 1373.13 35.5774   2
   3  -4   7 116.132 19.5798   2
   3  -4   8 111.982 21.1846   2
   3  -4   9 146.379 24.1337   2
   3  -4  10 3.69552 21.3293   2
   3  -4  11 699.170 36.5402   2
   3  -4  12 15.7761 23.7576   2
   3  -4  13 70.9038 24.1202   2
   3  -4  14 2.67027 25.7639   2
   3  -4  15 10.8394 42.8595   5
   3  -4  15 94.2200 30.6168   2
  -3   3  15 255.667 47.5962   3
  -3   3  14 891.291 45.2482   5
  -3   3  14 604.878 43.8992   3
  -3   3  13 76.0740 35.2691   3
  -3   3  13 99.7398 25.2639   5
  -3   3  12-1.50351 25.5390   3
  -3   3  12 134.357 25.2161   5
  -3   3  11 193.698 31.5241   3
  -3   3  11 278.077 32.2994   5
  -3   3  10 39.3165 27.8191   3
  -3   3  10 83.0628 27.0488   5
  -3   3   9 1001.58 43.4461   5
  -3   3   9 996.472 33.6378   1
  -3   3   9 929.150 39.6277   3
  -3   3   8 2325.14 53.5807   3
  -3   3   8 2309.15 46.2593   1
  -3   3   7 25.7826 21.2013   3
  -3   3   7 72.8732 16.2212   1
  -3   3   6 554.294 24.9191   1
  -3   3   6 496.706 26.1984   3
  -3   3   5 1779.79 37.6895   1
  -3   3   5 1725.72 38.4820   3
  -3   3   4 136.677 16.7891   1
  -3   3   4 120.271 18.3639   3
  -3   3   3 194.547 17.2002   1
  -3   3   3 236.100 19.4939   3
  -3   3   2 2538.78 40.1748   1
   3  -3  -2 2461.26 21.5522   2
  -3   3   2 2464.37 37.1846   3
   3  -3  -1 2224.57 22.9021   2
  -3   3   1 2192.67 37.3728   1
  -3   3   1 2164.64 33.2091   3
   3  -3   0 5445.06 39.6350   2
  -3   3   0 5638.62 57.1402   1
  -3   3   0 5531.04 46.9533   3
  -3   3  -1 1444.34 31.3467   1
   3  -3   1 1488.88 24.2669   2
  -3   3  -1 1497.72 24.2919   3
  -3   3  -2 825.916 15.2723   7
   3  -3   2 879.264 21.4290   2
   3  -3   3 821.068 23.1353   2
  -3   3  -3 811.135 15.5785   7
  -3   3  -4 55.7059 7.85187   7
   3  -3   4 50.8355 14.8081   2
  -3   3  -5 22.6906 7.46257   7
   3  -3   5-17.7445 16.2993   2
   3  -3   6 728.101 27.7434   2
  -3   3  -6 700.488 18.2219   7
  -3   3  -7 19.9776 9.18638   7
   3  -3   7 9.27117 17.3556   2
   3  -3   8 1175.92 36.6195   2
   3  -3   9 114.734 23.5111   2
   3  -3  10 94.9762 24.8337   2
   3  -3  11 169.487 26.7504   2
   3  -3  12-0.97614 21.4575   2
   3  -3  13 140.989 29.6336   2
   3  -3  14 59.7606 41.0283   5
   3  -3  14-16.9646 24.8927   2
   3  -3  15 293.059 38.5983   2
   3  -3  15 300.962 51.8694   5
  -3   2  15 45.0313 39.4822   3
  -3   2  15 176.854 34.5066   5
  -3   2  14 181.069 38.5344   3
  -3   2  14-8.48825 25.2476   5
  -3   2  13-61.5097 29.2337   3
  -3   2  13-87.9719 24.5392   5
  -3   2  12 350.773 34.7360   5
  -3   2  12 364.068 33.0892   3
  -3   2  11 196.763 28.1599   5
  -3   2  11 291.363 31.4813   3
  -3   2  10 428.903 35.7270   5
  -3   2  10 346.862 23.4944   1
  -3   2  10 373.238 32.4467   3
  -3   2   9 36.6754 23.3997   3
  -3   2   9 60.6503 16.1602   1
  -3   2   9 47.2191 25.7404   5
  -3   2   8 1605.54 48.6130   5
  -3   2   8 1721.18 40.9317   1
  -3   2   8 1714.57 45.9505   3
  -3   2   7-5.96137 19.9605   3
  -3   2   7-35.3907 13.6609   1
  -3   2   6 1826.11 39.0422   1
  -3   2   6 1732.76 39.7332   3
  -3   2   5 2271.46 23.5427   0
  -3   2   5 2281.67 41.4640   1
  -3   2   5 2300.02 42.2795   3
  -3   2   4 14.0426 13.5858   3
  -3   2   4 11.9078 14.3428   1
  -3   2   3 13687.9 90.0275   1
  -3   2   3 13351.2 82.0294   3
  -3   2   2 3119.38 42.8890   1
  -3   2   2 3007.77 30.0995   6
  -3   2   2 3018.61 36.9675   3
   3  -2  -1 10732.2 45.6825   2
  -3   2   1 10641.9 61.2094   3
  -3   2   1 10601.8 75.0995   1
  -3   2   0 1522.29 30.5852   1
  -3   2   0 1437.58 23.1041   7
   3  -2   0 1519.03 21.5279   2
  -3   2   0 1500.59 21.4861   3
   3  -2   1 989.130 20.9238   2
  -3   2  -1 1003.28 26.1845   1
  -3   2  -1 953.927 19.1526   7
  -3   2  -1 1036.60 15.5526   3
  -3   2  -2 2.95345 12.0036   1
  -3   2  -2 5.68744 9.26420   7
   3  -2   2 20.0368 10.9277   2
  -3   2  -3 400.500 14.8650   7
   3  -2   3 429.364 19.9706   2
   3  -2   4 199.381 18.2512   2
  -3   2  -4 201.295 12.4173   7
  -3   2  -5 122.713 12.0433   7
   3  -2   5 161.015 18.9583   2
  -3   2  -6 209.603 13.9594   7
   3  -2   6 199.641 20.1632   2
   3  -2   7 20.1485 17.3840   2
  -3   2  -7 50.4903 12.3481   7
   3  -2   8 107.026 21.1076   2
  -3   2  -8 103.403 14.2902   7
  -3   2  -9 1005.65 29.7236   7
   3  -2   9 1005.93 38.0575   2
   3  -2  10 47.1315 23.6129   2
   3  -2  11 276.408 28.7607   2
   3  -2  12 151.762 25.3765   2
   3  -2  13 2.85139 22.5299   2
   3  -2  13 35.2236 38.7729   5
   3  -2  14 6.39040 24.4096   2
   3  -2  14-101.930 45.7950   5
   3  -2  15-94.7371 30.2842   2
  -3   1  16 285.520 44.6276   3
  -3   1  15 46.0383 39.1839   3
  -3   1  14 284.073 33.5244   5
  -3   1  14 317.231 39.1822   3
  -3   1  13 22.5882 30.0938   3
  -3   1  12 168.266 29.7972   5
  -3   1  12 322.121 29.3919   1
  -3   1  12 344.407 35.3420   3
  -3   1  11 648.101 39.7080   5
  -3   1  11 762.372 35.5736   1
  -3   1  11 775.085 38.5229   3
  -3   1  10 324.744 26.6089   1
  -3   1  10 239.187 27.3866   5
  -3   1  10 280.807 27.5765   3
  -3   1   9 3121.54 65.6383   5
  -3   1   9 3261.70 56.9570   1
  -3   1   9 3383.09 61.2706   3
  -3   1   8 263.524 27.5661   5
  -3   1   8 240.050 20.5879   1
  -3   1   8 299.619 26.2966   3
  -3   1   7 3977.93 58.0421   1
  -3   1   7 3844.69 57.7412   3
  -3   1   6 6.15002 15.6206   3
  -3   1   6 17.3876 15.3798   1
  -3   1   5 126.819 17.2398   1
  -3   1   5 140.958 18.8998   3
  -3   1   5 142.567 10.2632   0
  -3   1   4 5483.83 55.8046   3
  -3   1   4 5703.48 60.9653   1
  -3   1   4 5549.60 41.1855   0
  -3   1   3 81.7809 16.4137   1
  -3   1   3 85.8941 12.7139   3
  -3   1   3 79.6866 9.85198   0
  -3   1   2 11.3388 10.3965   3
  -3   1   2-1.07739 9.55307   6
  -3   1   2 12.1986 12.3434   1
  -3   1   2 19.0761 9.68775   0
  -3   1   1 20981.4 90.7582   7
  -3   1   1 20977.8 90.9127   6
  -3   1   1 20816.6 100.862   1
  -3   1   1 21163.8 75.6107   3
  -3   1   0 91.7253 13.2733   7
  -3   1   0 86.5313 12.7893   6
  -3   1   0 84.0893 7.74217   3
  -3   1   0 88.8919 14.1893   1
  -3   1  -1 3599.94 39.5099   7
  -3   1  -1 3488.59 41.4533   1
  -3   1  -2 1771.56 29.3335   7
  -3   1  -2 1776.65 30.7830   1
  -3   1  -3 404.360 17.0597   7
  -3   1  -4 1612.63 30.6994   7
  -3   1  -5 811.059 23.4061   7
  -3   1  -6 835.826 25.0384   7
  -3   1  -7 137.265 15.3765   7
  -3   1  -8 2010.90 40.9043   7
   3  -1   8 1935.15 47.2082   2
  -3   1  -9 1.26409 12.9822   7
   3  -1   9 16.7794 20.7601   2
   3  -1  10 227.787 26.9293   2
  -3   1 -10 232.885 19.6765   7
  -3   1 -11 213.316 20.9884   7
   3  -1  11 170.870 28.2892   2
   3  -1  12 186.321 29.7726   2
   3  -1  12 64.0496 35.1587   5
   3  -1  13 136.838 29.9071   2
   3  -1  13 101.933 42.6592   5
   3  -1  14-27.0658 25.3076   2
   3  -1  14 261.286 50.1227   5
   3  -1  15 101.939 32.3929   2
  -3   0  15-91.0663 25.4873   5
  -3   0  14-30.5186 26.7873   5
  -3   0  14 39.9631 27.7587   3
  -3   0  13 215.821 32.0758   5
  -3   0  13 315.031 35.5624   3
  -3   0  13 214.954 30.2766   1
  -3   0  12 15.1826 22.3972   3
  -3   0  12-6.50158 24.8818   5
  -3   0  12 24.7687 23.2224   1
  -3   0  11 341.402 32.2991   5
  -3   0  11 332.184 30.7196   1
  -3   0  11 356.340 31.6523   3
  -3   0  10 778.696 39.9939   5
  -3   0  10 891.059 38.0195   1
  -3   0  10 839.772 39.1259   3
  -3   0   9 98.5804 25.3596   3
  -3   0   9 109.637 18.1717   1
  -3   0   9 91.6118 23.2118   5
  -3   0   8 613.734 31.4446   5
  -3   0   8 623.936 28.3412   1
  -3   0   8 602.199 29.2044   3
  -3   0   7 12.2298 16.4238   1
  -3   0   7 24.4138 18.2528   3
   3   0  -7 6.37990 7.50956   0
  -3   0   7-2.64022 18.8682   5
  -3   0   6 2319.01 22.2703   2
  -3   0   6 2553.63 45.3916   1
  -3   0   6 2265.20 42.3078   3
   3   0  -6 2323.01 28.3496   0
  -3   0   5 21.9295 16.3821   3
   3   0  -5 1.79345 8.66255   0
  -3   0   5 15.7923 16.0637   1
  -3   0   5 20.5060 4.99703   2
  -3   0   4 574.143 11.4035   2
  -3   0   4 499.630 21.6471   1
   3   0  -4 567.276 16.2861   0
  -3   0   4 516.917 20.6049   3
  -3   0   3 186.554 15.9154   1
  -3   0   3 223.096 12.6693   0
  -3   0   3 157.321 13.6740   3
  -3   0   2 4560.47 42.6217   0
  -3   0   2 4444.57 46.7468   7
  -3   0   2 4484.33 49.0911   1
  -3   0   2 4333.77 39.5303   3
  -3   0   1 1736.70 31.0533   7
  -3   0   1 1745.51 27.6130   0
  -3   0   1 1676.95 30.0282   1
  -3   0   1 1744.88 31.1551   6
  -3   0   0 19.3876 11.7742   6
  -3   0   0 18.8721 10.9830   1
  -3   0   0 29.9317 13.5834   7
  -3   0   0 17.2429 9.73686   0
  -3   0  -1 5112.96 46.9175   1
  -3   0  -1 4942.72 52.0686   6
  -3   0  -1 4984.10 51.3856   7
  -3   0  -1 5004.21 46.6976   0
  -3   0  -2 1605.88 27.1692   1
  -3   0  -2 1622.68 31.8170   7
  -3   0  -2 1655.75 28.9890   0
  -3   0  -3 664.264 23.1102   7
  -3   0  -3 694.875 18.9167   1
  -3   0  -3 726.725 21.0284   0
  -3   0  -4 2314.50 33.1113   1
  -3   0  -4 2308.89 39.9272   7
  -3   0  -4 2358.72 36.0590   0
  -3   0  -5 1848.41 37.3449   7
  -3   0  -5 1736.86 32.2154   0
  -3   0  -6 1110.54 31.1307   7
  -3   0  -6 1189.77 27.9902   0
  -3   0  -7 2678.96 47.4787   7
  -3   0  -7 2506.64 39.2512   0
  -3   0  -8 107.116 17.7518   7
  -3   0  -9 242.145 20.1249   7
  -3   0 -10 116.101 17.3489   7
   3   0  10 116.922 25.5743   2
   3   0  11-31.8465 31.9104   5
  -3   0 -11 20.1279 16.4202   7
   3   0  11 17.7971 21.1497   2
  -3   0 -12 90.7262 20.0749   7
   3   0  12 42.5071 35.8841   5
   3   0  12 17.6101 26.1355   2
   3   0  13 75.7022 25.7753   2
   3   0  13 150.527 35.1408   5
   3   0  14 13.9359 31.0039   2
  -3  -1  16-6.21311 32.5975   5
  -3  -1  15 4.26622 25.3874   1
  -3  -1  15 47.9391 28.4607   5
  -3  -1  14 640.063 41.4072   5
  -3  -1  14 511.638 36.4807   1
  -3  -1  13 72.9570 25.4301   5
  -3  -1  13 17.7959 23.8473   1
  -3  -1  12 15.6617 25.0537   5
  -3  -1  12 0.15000 23.1088   1
  -3  -1  11 308.457 29.6456   5
  -3  -1  11 312.903 30.8372   1
  -3  -1  10 63.4563 24.2618   1
  -3  -1  10 64.8725 23.6631   5
  -3  -1   9 42.8346 22.1841   1
  -3  -1   9 8.46611 18.5847   5
  -3  -1   8 794.404 32.0514   5
   3   1  -8 750.686 20.1981   0
  -3  -1   8 737.515 29.5687   1
   3   1  -7 597.029 18.5845   0
  -3  -1   7 618.724 16.3948   2
  -3  -1   7 576.238 27.3655   5
  -3  -1   7 690.900 28.2826   1
   3   1  -6 542.337 18.2086   0
  -3  -1   6 564.144 24.7762   1
  -3  -1   6 608.921 15.7473   2
  -3  -1   5 5024.61 40.4276   2
  -3  -1   5 4848.18 59.4706   1
   3   1  -5 5039.64 46.9950   0
   3   1  -4 2839.72 35.9841   0
  -3  -1   4 2798.72 31.2377   2
  -3  -1   4 2726.77 43.4192   1
  -3  -1   4 2868.45 41.7884   7
  -3  -1   3 18.7982 8.88161   2
  -3  -1   3 17.4221 14.7918   7
  -3  -1   3 14.1650 13.7973   1
   3   1  -3 0.98013 11.8771   0
   3   1  -2 4480.59 44.5289   0
  -3  -1   2 4504.36 45.9194   0
  -3  -1   2 4365.83 50.6229   7
  -3  -1   2 4483.16 48.5654   1
  -3  -1   1 155.309 14.3776   1
  -3  -1   1 156.645 17.3584   7
  -3  -1   1 151.117 16.0080   6
  -3  -1   1 161.943 14.7573   0
  -3  -1   1 141.206 11.0088   4
   3   1  -1 161.679 14.7929   0
  -3  -1   0 3448.14 46.2181   7
  -3  -1   0 3505.83 47.4994   6
  -3  -1   0 3440.57 42.0125   0
  -3  -1   0 3465.36 38.5923   1
  -3  -1  -1 2908.46 43.6236   7
  -3  -1  -1 2915.50 44.3011   6
  -3  -1  -1 2811.37 33.5632   1
  -3  -1  -1 2878.96 39.2583   0
  -3  -1  -2 54.3521 16.1186   7
  -3  -1  -2 29.0245 15.8958   6
  -3  -1  -2 53.3120 12.9485   0
   3   1   2 39.9217 7.56680   3
  -3  -1  -2 45.7438 8.05224   1
  -3  -1  -3 3791.46 52.3546   7
  -3  -1  -3 3765.12 36.9967   1
  -3  -1  -3 3837.08 53.2281   6
  -3  -1  -3 3760.25 46.2409   0
   3   1   3 3726.46 29.1145   3
  -3  -1  -4 12325.4 82.9660   0
  -3  -1  -4 12344.9 94.9145   7
  -3  -1  -4 12819.4 97.8840   6
  -3  -1  -5 2302.92 44.9473   7
  -3  -1  -5 2311.55 44.7300   6
  -3  -1  -5 2328.76 38.8644   0
  -3  -1  -6-32.3626 15.4062   7
  -3  -1  -6 6.61819 12.3806   0
  -3  -1  -7 135.396 20.4412   7
  -3  -1  -8 133.665 18.6025   7
  -3  -1  -9 79.5615 18.3418   7
   3   1   9 117.404 33.2991   5
  -3  -1 -10 605.333 31.6315   7
   3   1  10 497.118 42.9928   5
   3   1  11-6.33057 23.2203   2
  -3  -1 -11 131.166 20.2738   7
   3   1  11 107.233 39.0068   5
   3   1  12 40.6393 24.8694   2
   3   1  12-21.9307 33.0616   5
   3   1  13 132.293 33.4347   2
   3   1  13 68.0391 47.6905   5
  -3  -1 -14 83.0271 30.8268   7
   3   1  14 23.1309 33.5188   2
  -3  -2  17-18.3252 36.3959   5
  -3  -2  16 121.592 32.3870   5
  -3  -2  15 65.2088 28.3681   1
  -3  -2  15 137.990 26.4227   5
  -3  -2  14 331.213 33.9206   5
  -3  -2  14 126.016 31.6207   1
  -3  -2  13 424.653 33.7842   5
  -3  -2  13 462.356 35.9474   1
  -3  -2  12 100.723 25.8504   5
  -3  -2  12 19.5903 24.6679   1
  -3  -2  11 68.0373 21.0760   5
  -3  -2  11 61.2507 25.3104   1
  -3  -2  10 14.6818 24.6969   1
  -3  -2  10-7.44403 19.6725   5
  -3  -2   9 502.425 28.1489   5
  -3  -2   9 482.490 31.2909   1
  -3  -2   8 772.560 21.3930   2
  -3  -2   8 796.760 30.4072   5
  -3  -2   8 826.873 35.2933   1
  -3  -2   7 416.319 16.8946   2
  -3  -2   7 386.861 24.0301   1
   3   2  -6 2667.19 38.0619   0
  -3  -2   6 2607.11 36.2279   2
  -3  -2   6 2561.35 47.0996   1
  -3  -2   5 11.7105 15.3908   1
  -3  -2   5-1.90651 16.4576   7
   3   2  -5 0.19071 12.2959   0
  -3  -2   5-0.59119 9.95301   2
  -3  -2   4 4192.13 45.3869   2
  -3  -2   4 4271.96 53.0920   7
   3   2  -4 4354.32 48.3939   0
  -3  -2   4 4254.76 54.4903   1
   3   2  -3 3453.28 43.5079   0
  -3  -2   3 3426.19 42.0996   2
  -3  -2   3 3489.74 49.1244   7
  -3  -2   3 3464.66 46.3300   1
  -3  -2   3 3466.93 42.6909   4
  -3  -2   2 702.491 27.0893   7
  -3  -2   2 628.230 21.4763   2
  -3  -2   2 643.204 21.8051   1
  -3  -2   2 647.262 20.3382   4
   3   2  -2 626.493 21.9511   0
   3   2  -1 5623.54 54.1227   0
  -3  -2   1 5512.41 61.8033   7
  -3  -2   1 5442.04 50.1500   1
  -3  -2   1 5472.45 46.1874   4
   3   2   0 11221.6 75.3272   0
  -3  -2   0 11170.4 88.0217   7
  -3  -2   0 11200.5 65.6747   1
  -3  -2  -1 733.306 27.3887   7
  -3  -2  -1 729.605 27.2275   6
  -3  -2  -1 695.875 17.4343   1
   3   2   1 768.533 23.4129   0
  -3  -2  -2 3725.39 53.8912   7
  -3  -2  -2 3590.68 33.2692   1
  -3  -2  -2 3809.15 54.9459   6
  -3  -2  -2 3699.21 47.7043   0
  -3  -2  -3 5.47608 16.1757   6
  -3  -2  -3 16.7828 15.7913   7
  -3  -2  -3 14.5321 13.6576   0
  -3  -2  -4-8.53311 12.9067   0
  -3  -2  -4 12.6223 14.5832   6
  -3  -2  -5 34.7884 14.5451   6
  -3  -2  -5 48.1387 17.9441   7
  -3  -2  -5 22.6372 12.3312   0
  -3  -2  -6 682.694 31.0734   7
  -3  -2  -6 676.079 29.8097   6
  -3  -2  -7 207.747 21.9000   7
  -3  -2  -7 197.247 19.4164   6
  -3  -2  -8 177.186 21.4990   7
  -3  -2  -8 210.576 21.4679   6
   3   2   8 175.495 31.2518   5
  -3  -2  -9 43.3535 18.7862   7
   3   2   9 172.593 33.8827   5
  -3  -2 -10-54.1212 17.2713   7
   3   2  10 65.4227 31.3177   5
  -3  -2 -11 232.695 25.2822   7
   3   2  11 119.442 38.3241   5
   3   2  12 137.224 39.8497   5
   3   2  13 127.155 31.9738   2
   3   2  13 134.693 48.4905   5
  -3  -3  17 79.8476 35.5801   5
  -3  -3  16 237.625 29.7530   5
  -3  -3  15 186.235 30.5002   5
  -3  -3  15 43.1837 33.6128   1
  -3  -3  14 181.866 32.6326   1
  -3  -3  14 322.742 31.1078   5
  -3  -3  13 8.16506 26.4062   1
  -3  -3  13 46.0652 21.8135   5
  -3  -3  12 326.355 30.1861   5
  -3  -3  12 359.287 34.5518   1
  -3  -3  11 106.571 21.2427   5
  -3  -3  11 51.3467 25.9025   1
  -3  -3  10 153.136 21.5348   5
  -3  -3  10 162.649 26.6503   1
  -3  -3   9-7.77094 16.9619   5
  -3  -3   9 18.9597 23.4709   1
  -3  -3   9-25.7961 10.5813   2
  -3  -3   8 93.9770 13.2867   2
  -3  -3   8 83.0754 16.0921   5
  -3  -3   8 62.7462 23.7300   1
  -3  -3   7 1671.98 33.2554   2
  -3  -3   7 1713.85 43.3326   1
  -3  -3   6 1242.83 29.4446   2
  -3  -3   6 1206.30 33.1701   7
  -3  -3   6 1181.76 35.5871   1
  -3  -3   5 139.403 18.7212   7
  -3  -3   5 142.865 14.6836   2
  -3  -3   5 128.383 17.8161   4
  -3  -3   5 157.447 19.8029   1
  -3  -3   4 2634.87 46.5280   7
  -3  -3   4 2708.31 41.6152   2
  -3  -3   4 2706.58 43.5332   4
  -3  -3   4 2669.26 44.5009   1
  -3  -3   3 7383.50 68.7046   2
  -3  -3   3 7429.22 66.1762   4
  -3  -3   3 7512.72 67.7312   1
  -3  -3   3 7375.18 75.4536   7
   3   3  -3 7493.52 67.5640   0
  -3  -3   2 2308.90 36.2200   1
  -3  -3   2 2242.17 44.3164   7
   3   3  -2 2322.19 39.1478   0
  -3  -3   2 2311.10 40.9639   2
  -3  -3   1 575.462 25.8515   7
  -3  -3   1 516.086 23.4208   2
  -3  -3   1 549.034 18.3112   1
   3   3  -1 493.677 21.4371   0
  -3  -3   0 93.4301 9.31576   1
   3   3   0 69.1312 12.1626   0
  -3  -3   0 140.859 19.6105   7
   3   3   1 283.847 18.5869   0
  -3  -3  -1 215.433 20.7754   7
  -3  -3  -2 1076.08 33.7286   6
  -3  -3  -2 1028.94 33.6073   7
   3   3   2 1004.37 25.7647   0
  -3  -3  -3 668.970 29.5247   7
  -3  -3  -3 564.967 26.5795   6
  -3  -3  -4-2.39476 17.0054   7
  -3  -3  -4 2.61472 14.9812   6
  -3  -3  -5 2044.12 49.6197   7
  -3  -3  -5 2022.63 46.9143   6
  -3  -3  -6 46.4789 20.8540   7
  -3  -3  -6 26.5594 14.8388   6
   3   3   6 8.04501 23.2129   5
  -3  -3  -7 501.850 30.8719   7
   3   3   7 524.626 35.0559   5
  -3  -3  -7 446.750 24.8383   6
  -3  -3  -8 382.668 28.0998   7
   3   3   8 417.496 36.1845   5
  -3  -3  -9-57.5499 17.4430   7
   3   3   9-66.2622 30.9801   5
  -3  -3 -10-76.4511 19.4113   7
   3   3  10 124.250 32.2508   5
  -3  -4  17 126.489 35.8991   5
  -3  -4  16 241.160 27.0044   5
  -3  -4  15 220.612 27.1858   5
  -3  -4  14 130.215 25.0716   5
  -3  -4  14 108.868 32.8727   1
  -3  -4  13 44.6902 28.2142   1
  -3  -4  13 105.652 25.2833   5
  -3  -4  12 55.2176 22.7028   5
  -3  -4  12-1.48459 27.1151   1
  -3  -4  11 137.509 29.0610   1
  -3  -4  11 138.242 21.9630   5
  -3  -4  10 857.291 28.8432   2
  -3  -4  10 857.935 33.2126   5
  -3  -4  10 944.151 40.3325   1
  -3  -4   9 275.296 19.2762   2
  -3  -4   9 234.924 26.7441   1
  -3  -4   8 344.288 20.2943   2
  -3  -4   8 324.084 27.2217   4
  -3  -4   8 353.393 28.3657   1
  -3  -4   7 958.348 29.4931   2
  -3  -4   7 1047.21 36.7280   4
  -3  -4   7 1012.40 36.1171   1
  -3  -4   6 76.5089 17.6225   7
  -3  -4   6 45.9327 19.5122   4
  -3  -4   6 81.7942 21.9145   1
  -3  -4   6 71.2949 15.4593   2
  -3  -4   5 496.972 22.7126   2
  -3  -4   5 444.993 24.8867   4
  -3  -4   5 543.309 26.8564   1
  -3  -4   5 495.701 25.7819   7
  -3  -4   4 158.680 16.7030   2
  -3  -4   4 199.938 21.0086   7
  -3  -4   4 226.218 20.4820   4
  -3  -4   4 183.982 20.3490   1
  -3  -4   3 198.044 21.1240   7
  -3  -4   3 220.361 18.8148   2
  -3  -4   3 205.560 18.1133   1
  -3  -4   2 526.691 27.0857   7
  -3  -4   2 555.548 24.3228   2
  -3  -4   2 570.294 21.8117   1
  -3  -4   1 1578.54 40.0178   7
  -3  -4   1 1598.95 38.7394   2
  -3  -4   1 1584.59 28.8521   1
  -3  -4   0 99.1315 19.6045   7
  -3  -4  -1 1061.78 34.7535   7
  -3  -4  -2 419.728 26.6611   7
  -3  -4  -3 8.49550 17.0676   7
  -3  -4  -4 1451.47 44.8300   7
  -3  -4  -5 161.558 24.3293   7
  -3  -4  -5 213.052 21.4805   6
  -3  -4  -6 19.0875 20.2631   7
  -3  -4  -7 125.270 22.8074   7
  -3  -4  -8 93.5452 19.7243   7
  -3  -4  -9 86.4145 21.0294   7
  -3  -4 -10 63.5698 22.5803   7
  -3  -5  17-16.9480 31.8142   4
  -3  -5  16-7.90064 34.7341   4
  -3  -5  15 23.7747 33.2232   4
  -3  -5  14 6.72086 27.3866   4
  -3  -5  13 477.191 39.9480   4
  -3  -5  13 639.453 40.7303   1
  -3  -5  12 193.686 32.6207   4
  -3  -5  12 280.170 33.8410   1
  -3  -5  11 729.015 29.7272   2
  -3  -5  11 689.875 38.7746   4
  -3  -5  11 639.247 37.3901   1
  -3  -5  10 76.3256 26.3712   1
  -3  -5  10 129.568 18.3814   2
  -3  -5  10 145.934 28.6323   4
  -3  -5   9 60.7292 24.4931   1
  -3  -5   9 29.2407 22.5318   4
  -3  -5   9 31.6513 15.3071   2
  -3  -5   8 258.686 19.9621   2
  -3  -5   8 268.899 26.5266   4
  -3  -5   8 284.688 27.1381   1
  -3  -5   7 199.081 22.0980   7
  -3  -5   7 189.705 18.8868   2
  -3  -5   7 169.292 22.8505   4
  -3  -5   7 199.834 25.4697   1
  -3  -5   6 400.364 22.6902   2
  -3  -5   6 472.730 28.1981   4
  -3  -5   6 420.804 26.1344   1
  -3  -5   6 475.760 27.2455   7
  -3  -5   5 332.151 22.5349   2
  -3  -5   5 315.611 25.0936   7
  -3  -5   5 263.333 22.7080   4
  -3  -5   5 345.730 23.8892   1
  -3  -5   4 454.821 27.3277   7
  -3  -5   4 481.497 25.2495   2
  -3  -5   4 431.035 24.2648   1
  -3  -5   3 196.419 23.0800   7
  -3  -5   3 190.382 20.1529   2
  -3  -5   3 210.437 19.4002   1
  -3  -5   2 2697.33 52.7547   7
  -3  -5   2 2734.89 52.8321   2
  -3  -5   1 205.033 21.7263   7
  -3  -5   1 299.143 24.0473   2
  -3  -5   0 280.354 23.9423   7
  -3  -5  -1 1738.53 45.8770   7
  -3  -5  -2 538.586 30.7157   7
  -3  -5  -3 91.3177 17.7269   7
  -3  -5  -4 215.700 20.8421   7
  -3  -5  -5 171.899 24.6223   7
  -3  -5  -7-81.9550 20.6498   7
  -3  -5  -8 9.07134 20.4239   7
  -3  -5  -9-4.98426 28.0814   7
  -3  -6  16 143.189 34.1556   4
  -3  -6  15 90.7551 31.4035   4
  -3  -6  14 93.4422 32.1196   4
  -3  -6  13-3.19476 30.4983   4
  -3  -6  12 85.6234 27.2697   4
  -3  -6  11-10.7322 24.9145   1
  -3  -6  11-3.96269 27.1619   4
  -3  -6  11-76.4933 16.5369   2
  -3  -6  10 490.598 27.9815   2
  -3  -6  10 566.535 35.9641   4
  -3  -6  10 533.739 35.5544   1
  -3  -6   9 13.8005 23.7310   1
  -3  -6   9-10.4907 22.3958   4
  -3  -6   9-0.26518 14.2796   2
  -3  -6   8 356.840 26.3772   2
  -3  -6   8 345.729 27.2808   7
  -3  -6   8 375.888 31.1605   4
  -3  -6   8 459.749 31.9365   1
  -3  -6   7 437.568 27.2204   7
  -3  -6   7 490.479 27.7250   2
  -3  -6   7 473.071 31.0813   4
  -3  -6   7 553.851 31.6406   1
  -3  -6   6 2994.95 57.2058   7
  -3  -6   6 3026.39 56.1932   2
  -3  -6   6 3089.63 58.6883   4
  -3  -6   6 3139.34 56.5971   1
  -3  -6   5 846.945 36.2500   7
  -3  -6   5 823.812 33.0571   2
  -3  -6   5 862.188 31.1817   1
  -3  -6   4 181.656 24.0880   7
  -3  -6   4 185.712 21.9177   2
  -3  -6   4 166.429 19.4122   1
  -3  -6   3 1912.06 49.2899   7
  -3  -6   3 1814.33 46.8450   2
  -3  -6   2 523.809 29.4797   7
  -3  -6   2 505.397 29.6695   2
  -3  -6   1 63.0271 21.3369   2
  -3  -6   1 75.4563 19.3776   7
  -3  -6   0 83.5122 18.4168   7
  -3  -6  -1 208.987 22.5489   7
  -3  -6  -2 450.035 27.9175   7
  -3  -6  -3 103.475 19.0373   7
  -3  -6  -4 12.4377 17.8709   7
  -3  -6  -5 200.732 22.0745   7
  -3  -6  -6 149.014 21.0978   7
  -3  -6  -7-68.9861 22.0450   7
  -3  -7  16 68.0768 33.7248   4
  -3  -7  15 195.022 42.5587   4
  -3  -7  14 46.4027 33.9586   4
  -3  -7  13 428.585 41.6603   4
  -3  -7  12 190.210 30.5440   4
  -3  -7  12 209.278 24.2349   2
  -3  -7  11 291.155 24.7686   2
  -3  -7  11 174.329 30.6032   4
  -3  -7  10 136.003 28.2722   4
  -3  -7  10 104.383 22.6709   2
  -3  -7   9 1495.83 46.6973   2
  -3  -7   9 1621.60 51.2932   4
  -3  -7   8 23.3034 19.9234   7
  -3  -7   8 22.2446 23.6427   4
  -3  -7   8 15.5779 19.0026   2
  -3  -7   7 39.2923 21.9853   7
  -3  -7   7-8.04912 17.4173   2
  -3  -7   6 1897.32 49.5122   7
  -3  -7   6 1786.64 47.9149   2
  -3  -7   5 321.484 27.5584   7
  -3  -7   5 331.119 27.0097   2
  -3  -7   4 279.796 27.7122   7
  -3  -7   4 321.690 27.5400   2
  -3  -7   3-5.90966 20.9701   2
  -3  -7   3-63.7571 20.6247   7
  -3  -7   2 5.08257 19.7024   2
  -3  -7   2 121.919 16.9192   7
  -3  -7   1 227.091 24.5147   2
  -3  -7   1 165.508 19.5043   7
  -3  -7   0 478.733 29.6791   7
  -3  -7  -1-78.3378 17.1879   7
  -3  -7  -2 157.439 22.0359   7
  -3  -7  -3 52.9492 20.3923   7
  -3  -7  -6 100.106 23.1514   7
  -3  -8  15 151.531 39.0629   4
  -3  -8  14 79.3695 35.6977   4
  -3  -8  13 329.870 28.8470   2
  -3  -8  13 331.797 36.7088   4
  -3  -8  12 327.924 27.2335   2
  -3  -8  12 232.979 35.9424   4
  -3  -8  11 123.353 30.4375   4
  -3  -8  11 135.831 24.3614   2
  -3  -8  10 3.73815 24.6740   4
  -3  -8  10 9.41011 17.0874   2
  -3  -8   9 74.1593 22.3160   2
  -3  -8   8 45.3141 20.2049   7
  -3  -8   8 55.6095 21.4759   2
  -3  -8   7 90.9421 23.1503   2
  -3  -8   7 88.4979 23.0931   7
  -3  -8   6 263.108 24.9606   2
  -3  -8   6 363.232 30.0102   7
  -3  -8   5 53.7178 22.2266   2
  -3  -8   5 85.0354 23.3020   7
  -3  -8   4 120.912 20.6385   2
  -3  -8   4 35.3654 22.9696   7
  -3  -8   3 37.3919 20.4126   2
  -3  -8   3-21.0848 22.7252   7
  -3  -8   2 185.508 22.7820   7
  -3  -8   2 76.3459 20.2937   2
  -3  -8   1 12.1010 17.6248   7
  -3  -8   1 67.6383 20.2752   2
  -3  -8   0 76.1819 19.2146   7
  -3  -8  -1-48.4082 19.8325   7
  -3  -8  -3 225.365 25.4534   7
  -3  -8  -4 70.2929 26.4788   7
  -3  -8  -5 41.5165 30.0911   7
  -3  -9  14 16.8936 29.7683   4
  -3  -9  13 30.3082 34.9901   4
  -3  -9  13 58.4940 23.1204   2
  -3  -9  12-43.3578 21.9464   2
  -3  -9  11 36.8234 20.7982   2
  -3  -9  10 10.5525 19.8448   2
  -3  -9   9-90.7286 19.8122   2
  -3  -9   8 100.863 17.6485   2
  -3  -9   7 46.6996 20.9170   2
  -3  -9   6 57.2836 20.8146   2
  -3  -9   6 29.0515 24.1251   7
  -3  -9   5 83.6289 22.7399   2
  -3  -9   5 246.589 27.8265   7
  -3  -9   4-5.48817 19.3710   2
  -3  -9   3 28.4902 21.1836   2
  -3  -9   3-74.8259 23.5344   7
  -3  -9   2-0.70562 19.1905   2
  -3  -9   2 63.9348 21.9382   7
  -3  -9   1-29.4945 20.9129   7
  -3  -9   0-32.3596 22.1638   7
  -3  -9  -1 342.810 27.1722   7
  -3 -10  13-8.03875 22.8167   2
  -3 -10  12 69.5748 26.7429   2
  -3 -10  11 27.5060 21.5549   2
  -3 -10  10-42.9143 20.5575   2
  -3 -10   9 78.3198 24.1914   2
  -3 -10   8 30.4966 18.5918   2
  -3 -10   7-13.8741 16.2943   2
  -3 -10   6 28.8598 19.2452   2
  -3 -10   5 47.8415 20.6251   2
  -3 -10   4 19.8292 25.1342   2
  -3 -10   3-1.15144 24.3841   7
  -3 -10   2 49.5299 18.0973   2
  -3 -10   1 380.836 30.5708   7
  -3 -10  -1 16.7733 34.0359   7
  -3 -11  11-45.6126 21.0693   2
  -3 -11  10 45.2803 20.4450   2
  -3 -11   9-40.1833 24.0431   2
  -3 -11   8-44.7355 20.4653   2
  -3 -11   7 101.980 24.6506   2
  -3 -11   6-29.2647 24.7450   2
  -3 -11   5 27.6932 24.2904   2
  -3 -11   1 111.334 30.7954   7
  -4  13  -2 119.904 31.6445   3
  -4  13  -3-83.7192 31.9039   3
  -4  13  -4 38.0055 31.3222   3
   4 -13   5 145.002 23.7353   2
   4 -13   6 35.2431 23.5297   2
   4 -13   7 229.455 24.1529   2
   4 -13   8-19.3516 25.7200   2
  -4  12   2-36.5443 29.1271   3
  -4  12   1 43.5285 32.8957   3
  -4  12   0-10.7915 36.0679   3
  -4  12  -1 63.6082 32.6605   3
  -4  12  -2 30.2120 31.4970   3
  -4  12  -3 284.741 36.6064   3
   4 -12   4-61.2461 18.9785   2
   4 -12   5 272.235 28.3549   2
   4 -12   6-59.5751 17.7259   2
   4 -12   7-13.8969 23.0331   2
   4 -12   8 108.024 27.6209   2
   4 -12   9-91.5378 25.9904   2
   4 -12  10 62.2886 27.8463   2
  -4  11   4-24.2826 30.6456   3
  -4  11   3 46.4235 33.6243   3
  -4  11   2-24.6553 28.3288   3
  -4  11   1 48.6464 30.0331   3
  -4  11   0 48.4686 32.8911   3
  -4  11  -1 105.402 29.9612   3
  -4  11  -2 7.90385 29.4579   3
  -4  11  -3 154.644 32.5516   3
  -4  11  -3 186.133 20.8151   1
   4 -11   3 72.2027 15.9971   2
   4 -11   4 81.6539 17.7745   2
   4 -11   5-1.81756 20.8051   2
   4 -11   6 149.232 27.8552   2
   4 -11   8 376.724 34.8063   2
   4 -11   9-72.9263 23.8953   2
   4 -11  10 118.158 30.4002   2
   4 -11  11 318.763 33.5903   2
   4 -11  12 171.261 32.7151   2
  -4  10   6 13.3467 36.5286   3
  -4  10   5 49.3666 29.5074   3
  -4  10   4 90.5257 33.2655   3
  -4  10   3 54.1831 27.2039   3
  -4  10   2-31.4270 28.1876   3
  -4  10   1 160.053 30.6523   3
  -4  10   0-19.0090 26.7022   3
  -4  10  -1 529.288 27.7062   1
  -4  10  -1 485.529 36.3440   3
  -4  10  -2 421.998 28.8550   1
   4 -10   2 361.257 23.4869   2
  -4  10  -2 373.416 35.5244   3
   4 -10   3-41.3465 17.3511   2
   4 -10   4 18.7016 22.2259   2
   4 -10   5 229.289 26.4670   2
   4 -10   6 33.2223 22.0569   2
   4 -10   7 629.088 35.4032   2
   4 -10   8 349.709 31.9932   2
   4 -10   9 140.718 27.7954   2
   4 -10  10 378.604 30.7466   2
   4 -10  11 16.5722 27.6972   2
   4 -10  12 205.833 32.6921   2
   4 -10  13 124.012 31.9137   2
  -4   9   7 161.111 34.7237   3
  -4   9   6-27.8432 27.9421   3
  -4   9   5 178.889 33.3830   3
  -4   9   4 43.7650 27.4971   3
  -4   9   3 29.8771 26.6878   3
  -4   9   2-9.63094 26.9892   3
  -4   9   1 647.898 36.6497   3
  -4   9   0 2.67298 24.8259   3
  -4   9   0-42.6672 15.1108   1
  -4   9  -1 1822.10 48.5105   1
  -4   9  -1 1807.53 53.4755   3
  -4   9  -2 54.9519 19.2130   1
   4  -9   2-13.4010 14.5539   2
  -4   9  -2 7.42283 26.9898   3
   4  -9   3-4.02575 20.4934   2
   4  -9   4 7419.34 89.3029   2
   4  -9   5 448.139 28.8457   2
   4  -9   6 385.505 29.2167   2
   4  -9   7 658.671 33.7642   2
   4  -9   8 594.393 34.7254   2
   4  -9   9 173.902 26.7168   2
   4  -9  10 40.7734 23.5292   2
   4  -9  11 202.244 27.2878   2
   4  -9  12-63.9945 25.4244   2
   4  -9  13-23.4921 29.6108   2
  -4   8   9 323.275 43.1407   3
  -4   8   8-22.6447 31.6036   3
  -4   8   7 84.9264 30.1203   3
  -4   8   6 58.7178 28.6687   3
  -4   8   5 283.215 32.6715   3
  -4   8   4 47.7480 26.1291   3
  -4   8   3 265.043 28.3051   3
  -4   8   2 1484.02 41.2257   1
  -4   8   2 1316.30 47.4115   3
  -4   8   1 273.721 22.2037   1
  -4   8   1 201.380 28.7791   3
  -4   8   0 694.810 31.4829   1
  -4   8   0 649.076 34.4835   3
  -4   8  -1 7200.69 89.9988   1
  -4   8  -1 7100.42 90.1874   3
   4  -8   1 6967.81 75.8405   2
  -4   8  -2 4865.62 75.8421   1
   4  -8   2 4871.34 66.0620   2
  -4   8  -2 4847.27 74.7104   3
   4  -8   3 5.34086 16.2435   2
   4  -8   4 47.6748 19.1158   2
   4  -8   5 992.720 35.7005   2
   4  -8   6 92.9286 21.2625   2
   4  -8   7 38.4742 19.9496   2
   4  -8   8 231.336 25.9678   2
   4  -8   9 1032.32 40.7309   2
   4  -8  10 55.7983 23.8815   2
   4  -8  11 78.8951 27.7872   2
   4  -8  12 120.488 29.6094   2
   4  -8  13 9.84386 28.9301   2
   4  -8  14-69.0695 32.6692   2
  -4   7  11 130.921 34.6956   3
  -4   7  10-36.2875 29.6020   3
  -4   7   9 87.6530 28.9881   3
  -4   7   8 238.471 30.8092   3
  -4   7   7 278.553 34.4287   3
  -4   7   6 1031.62 44.4846   3
  -4   7   5 63.6932 24.9337   3
  -4   7   4 2241.92 48.9977   1
  -4   7   4 2272.65 56.6402   3
  -4   7   3 1745.40 43.0740   1
  -4   7   3 1745.53 49.2861   3
  -4   7   2 206.979 20.3805   1
  -4   7   2 142.062 25.0107   3
  -4   7   1 2619.46 52.4597   1
  -4   7   1 2664.59 54.9273   3
  -4   7   0 147.345 19.2505   1
   4  -7   0 134.491 15.0262   2
  -4   7   0 136.288 21.7913   3
  -4   7  -1 3759.29 62.8251   1
   4  -7   1 3658.94 51.6729   2
  -4   7  -1 3581.17 60.6379   3
  -4   7  -2 67.8106 17.9055   1
  -4   7  -2 77.7849 19.6581   3
   4  -7   2 96.6800 16.3315   2
   4  -7   3 17.3447 14.8157   2
   4  -7   4 41.7619 15.9929   2
   4  -7   5 108.761 19.3703   2
   4  -7   6 1202.80 37.3510   2
   4  -7   7 257.219 25.1940   2
   4  -7   8 634.561 32.8740   2
   4  -7   9 54.5446 24.2080   2
   4  -7  10 80.3145 26.0430   2
   4  -7  11 114.949 27.9116   2
   4  -7  12 148.846 29.9564   2
   4  -7  13 91.4787 30.3928   2
   4  -7  14 50.7996 32.8497   2
  -4   6  12-13.5490 30.0360   3
  -4   6  11 52.3365 26.9371   3
  -4   6  10 191.429 32.2686   3
  -4   6   9 179.155 30.4615   3
  -4   6   8 36.5063 25.7626   3
  -4   6   7 315.671 29.6392   3
  -4   6   6 374.641 32.9548   3
  -4   6   5 749.683 30.6328   1
  -4   6   5 798.734 36.3354   3
  -4   6   4 217.081 20.1985   1
  -4   6   4 228.800 27.0665   3
  -4   6   3 136.496 18.0800   1
  -4   6   3 80.8831 21.4396   3
  -4   6   2 39.9633 14.2136   1
  -4   6   2 8.56973 20.0831   3
  -4   6   1 184.774 20.8099   1
  -4   6   1 117.858 20.5226   3
  -4   6   0 164.393 19.1085   1
   4  -6   0 135.611 13.7243   2
  -4   6   0 129.828 19.0019   3
   4  -6   1 670.857 22.3511   2
  -4   6  -1 708.095 27.7513   3
  -4   6  -1 675.820 29.0483   1
  -4   6  -2 1248.85 38.1753   1
   4  -6   2 1343.65 30.6528   2
  -4   6  -2 1318.17 34.4831   3
   4  -6   3 55.5628 14.6443   2
   4  -6   4 14.9701 14.4192   2
   4  -6   5 1496.25 37.8135   2
   4  -6   6 22.6567 18.2356   2
   4  -6   7 242.311 23.4340   2
   4  -6   8 286.592 25.0951   2
   4  -6   9 33.9723 21.8868   2
   4  -6  10 26.9933 22.8890   2
   4  -6  11 18.9268 25.3507   2
   4  -6  12 58.7294 23.8247   2
   4  -6  13 49.4735 26.5198   2
   4  -6  14-8.30918 23.5433   2
  -4   5  13-0.72795 29.7488   3
  -4   5  12 151.448 38.7245   3
  -4   5  11 95.8412 31.6588   3
  -4   5  10 354.727 36.5019   3
  -4   5   9 362.992 33.2062   3
  -4   5   8 514.367 34.7620   3
  -4   5   7 614.398 29.4752   1
  -4   5   7 582.157 33.9879   3
  -4   5   6 470.772 25.0122   1
  -4   5   6 443.344 30.5200   3
  -4   5   5 10.9726 15.9896   1
  -4   5   5-1.12958 20.6460   3
  -4   5   4 32.6287 16.9843   1
  -4   5   4-4.73203 18.2283   3
  -4   5   3 364.816 22.3000   1
  -4   5   3 322.185 22.6870   3
  -4   5   2 1074.19 32.9598   1
  -4   5   2 1006.25 31.4235   3
  -4   5   1 2200.60 44.8551   1
   4  -5  -1 2055.60 29.9043   2
  -4   5   1 2106.93 40.9636   3
   4  -5   0 162.202 13.1462   2
  -4   5   0 135.622 16.9505   3
  -4   5   0 124.713 18.1147   1
  -4   5  -1 1347.86 36.0138   1
   4  -5   1 1519.76 28.7691   2
  -4   5  -1 1397.26 32.1643   3
  -4   5  -2 274.889 21.0168   1
   4  -5   2 268.733 16.8082   2
  -4   5  -2 218.220 16.5772   3
   4  -5   3 45.2203 13.0548   2
   4  -5   4 108.353 15.9189   2
   4  -5   5 154.017 18.2301   2
   4  -5   6 9.34658 17.6290   2
   4  -5   7 240.720 22.4961   2
   4  -5   8 28.4373 22.1609   2
   4  -5   9 1175.12 41.9228   2
   4  -5  10 8.88000 21.8871   2
   4  -5  11 30.1704 20.0660   2
   4  -5  12-32.1376 25.1543   2
   4  -5  13-7.47742 27.2286   2
   4  -5  14 145.893 33.1249   2
  -4   4  14 44.1394 33.2960   3
  -4   4  13 65.1661 36.5141   3
  -4   4  12 32.4058 29.7326   3
  -4   4  11 402.222 37.6343   3
  -4   4  10 200.643 29.4503   3
  -4   4   9 204.839 30.8136   3
  -4   4   8 139.259 27.0321   3
  -4   4   8 116.487 20.9463   1
  -4   4   7 1372.98 40.0944   1
  -4   4   7 1242.78 41.8214   3
  -4   4   6 1488.58 39.4644   1
  -4   4   6 1396.57 41.2725   3
  -4   4   5 18.2710 18.6267   3
  -4   4   5 33.4369 17.5521   1
  -4   4   4 1976.36 43.5789   1
  -4   4   4 1939.32 42.5869   3
  -4   4   3 1817.21 40.1303   1
  -4   4   3 1843.56 39.7680   3
  -4   4   2 1766.55 39.4627   1
   4  -4  -2 1737.56 22.2904   2
  -4   4   2 1854.99 37.0279   3
  -4   4   1 124.671 17.1458   1
   4  -4  -1 98.6507 9.98643   2
  -4   4   1 155.299 16.3785   3
   4  -4   0 2533.22 31.8357   2
  -4   4   0 2455.84 45.8091   1
  -4   4   0 2494.93 37.8616   3
  -4   4  -1 266.302 20.7087   1
   4  -4   1 286.780 15.1409   2
  -4   4  -1 258.771 15.3493   3
   4  -4   2 44.9846 12.2626   2
  -4   4  -2 85.1162 17.7258   1
  -4   4  -2 41.9118 10.4393   3
  -4   4  -3 96.2683 8.66694   7
   4  -4   3 118.045 15.1185   2
  -4   4  -3 95.8372 12.0305   3
   4  -4   4 58.8901 16.2113   2
   4  -4   5 56.9439 17.4770   2
   4  -4   6 64.8024 19.7754   2
   4  -4   7 0.69513 20.3463   2
   4  -4   8 101.572 26.1974   2
   4  -4   9 2369.27 55.3966   2
   4  -4  10 378.888 32.5182   2
   4  -4  11 209.452 30.0429   2
   4  -4  12 1386.18 52.0063   2
   4  -4  13 54.0232 28.1573   2
   4  -4  14 117.078 28.9324   2
  -4   3  14-38.9302 33.7449   3
  -4   3  13 117.576 32.0674   3
  -4   3  12 76.0304 33.2131   3
  -4   3  11-7.06344 28.7332   3
  -4   3  10 2390.12 55.3901   1
  -4   3  10 2456.72 61.1086   3
  -4   3   9 7353.66 90.7856   1
  -4   3   9 7413.03 96.9683   3
  -4   3   8 338.442 25.2478   1
  -4   3   8 244.119 28.3367   3
  -4   3   7 89.6895 22.0320   3
  -4   3   7 63.0979 17.5442   1
  -4   3   6 3425.51 57.6184   1
  -4   3   6 3491.05 58.7184   3
  -4   3   5 84.9150 19.6258   3
  -4   3   5 49.7337 17.4833   1
  -4   3   5 94.8097 9.39978   0
  -4   3   4 1509.82 38.2965   1
  -4   3   4 1542.38 36.4260   3
  -4   3   3 4525.36 60.9301   1
  -4   3   3 4466.41 40.0135   6
  -4   3   3 4600.11 54.8714   3
   4  -3  -2 2499.63 23.5201   2
  -4   3   2 2606.89 46.0071   1
  -4   3   2 2509.77 32.2307   6
  -4   3   2 2550.24 39.2843   3
   4  -3  -1 661.058 15.2760   2
  -4   3   1 678.817 25.9862   1
  -4   3   1 696.602 21.2167   3
   4  -3   0 385.781 14.6721   2
  -4   3   0 468.850 21.9836   1
  -4   3   0 373.830 15.6001   3
  -4   3  -1 35.2262 9.85026   7
   4  -3   1 33.0271 11.5218   2
  -4   3  -1 58.5271 16.5395   1
  -4   3  -1 60.0374 10.3109   3
  -4   3  -2 1302.70 23.9775   7
   4  -3   2 1294.41 28.7441   2
  -4   3  -2 1247.57 33.8005   1
  -4   3  -2 1254.73 19.5001   3
  -4   3  -3 25.6840 10.5342   7
  -4   3  -3 14.2814 14.9798   1
   4  -3   3 13.3649 13.4811   2
  -4   3  -4 360.126 15.5731   7
   4  -3   4 460.427 23.1876   2
  -4   3  -5 57.4862 9.98228   7
   4  -3   5 13.1409 16.6230   2
   4  -3   6 1040.51 34.8854   2
   4  -3   7 214.575 23.9462   2
   4  -3   8-13.6654 20.3288   2
   4  -3   9 2029.17 52.0006   2
   4  -3  10 600.456 33.4047   2
   4  -3  11 9.38885 24.6480   2
   4  -3  12 19.6357 26.4941   2
   4  -3  13 125.116 29.5008   2
   4  -3  14-19.9547 25.7531   2
  -4   2  15 10.8934 36.4888   3
  -4   2  14 40.5685 34.7082   3
  -4   2  13 76.9702 33.3204   3
  -4   2  12 497.925 38.1137   1
  -4   2  12 414.561 37.7319   3
  -4   2  11 250.601 32.3831   3
  -4   2  11 220.524 23.6481   1
  -4   2  10 294.578 26.8023   1
  -4   2  10 358.863 33.2007   3
  -4   2   9 13.8310 21.9554   3
  -4   2   9 57.9226 21.2254   1
  -4   2   8 486.921 26.8901   1
  -4   2   8 502.660 31.0938   3
  -4   2   7 299.572 23.5926   1
  -4   2   7 307.420 26.3718   3
  -4   2   6 482.616 27.1824   1
  -4   2   6 440.824 26.1972   3
  -4   2   5 1031.26 21.4220   0
  -4   2   5 1110.95 34.6690   1
  -4   2   5 1056.03 32.5818   3
  -4   2   4 1007.03 32.3445   1
  -4   2   4 895.950 28.1603   3
  -4   2   4 896.208 20.7525   0
  -4   2   3 471.355 16.9549   6
  -4   2   3 484.722 23.8756   1
  -4   2   3 466.723 21.6663   3
  -4   2   2 3.24213 12.2109   3
  -4   2   2-5.35186 13.3749   1
  -4   2   2-2.53089 10.3531   6
   4  -2  -2 23.6944 7.32406   2
  -4   2   1 31.1339 15.6330   1
  -4   2   1 72.7994 12.7878   6
   4  -2  -1 84.3084 10.9590   2
  -4   2   1 83.6055 11.8421   3
  -4   2   0 515.651 19.3721   7
  -4   2   0 513.625 23.7392   1
   4  -2   0 546.956 17.6074   2
  -4   2   0 519.078 15.1165   3
   4  -2   1 2930.85 38.8490   2
  -4   2  -1 2941.18 38.8481   7
  -4   2  -1 2914.30 25.2268   3
  -4   2  -1 2873.97 45.2347   1
   4  -2   2 961.149 26.8733   2
  -4   2  -2 995.002 29.1944   1
  -4   2  -2 935.242 24.4312   7
  -4   2  -3 350.367 20.2521   1
  -4   2  -3 351.991 17.0732   7
   4  -2   3 346.494 20.3036   2
  -4   2  -4 153.397 14.1942   7
  -4   2  -4 109.147 16.3091   1
   4  -2   4 151.408 19.7668   2
   4  -2   5 905.084 32.1146   2
  -4   2  -5 897.202 25.5872   7
  -4   2  -6-3.95534 11.6859   7
   4  -2   6 31.7835 19.8845   2
   4  -2   7 830.738 34.7391   2
  -4   2  -7 815.073 27.7044   7
   4  -2   8 473.470 31.6125   2
   4  -2   9 342.368 29.3767   2
   4  -2  10 84.5044 24.8650   2
   4  -2  11 135.483 28.3942   2
   4  -2  12-16.2304 25.3631   2
   4  -2  13-4.47955 25.6670   2
   4  -2  14 289.763 33.8212   2
  -4   1  15 63.4721 38.3995   3
  -4   1  14 33.3504 35.2642   3
  -4   1  13 137.428 29.5413   3
  -4   1  13 122.993 30.3142   1
  -4   1  12-19.7222 29.2024   3
  -4   1  12 46.1707 27.3344   1
  -4   1  11 278.091 26.0010   1
  -4   1  11 322.671 32.5653   3
  -4   1  10 88.2335 28.0814   3
  -4   1  10 95.7737 21.7673   1
  -4   1   9 326.627 26.0211   1
  -4   1   9 348.873 29.7455   3
  -4   1   8 32.3340 19.3804   3
  -4   1   8 56.8972 18.3429   1
  -4   1   7 379.610 25.8299   1
  -4   1   7 372.431 25.6406   3
  -4   1   6 319.255 22.9976   1
  -4   1   6 337.952 23.4527   3
  -4   1   5 528.805 17.8609   0
  -4   1   5 523.749 27.0708   1
  -4   1   5 494.436 23.6812   3
  -4   1   4 2023.66 41.7557   1
  -4   1   4 2012.05 31.6492   0
  -4   1   4 1994.80 37.2286   3
  -4   1   3 23.3481 12.2353   3
  -4   1   3 40.5356 17.4924   1
  -4   1   3 43.2075 11.9454   0
  -4   1   2-8.51110 11.6748   3
  -4   1   2-11.8449 14.0121   7
  -4   1   2 4.38881 16.1260   1
  -4   1   2 4.72376 11.6248   6
  -4   1   2-7.26844 11.2914   0
  -4   1   1 443.621 20.7075   7
  -4   1   1 415.244 22.2810   1
  -4   1   1 443.668 20.9762   6
  -4   1   1 433.242 17.5934   0
  -4   1   1 445.141 15.1844   3
  -4   1   0 96.1131 14.9587   7
  -4   1   0 79.3928 15.4417   1
  -4   1   0 93.9553 16.1113   6
  -4   1  -1 66.6915 14.6644   1
  -4   1  -1 60.9996 14.0330   7
  -4   1  -1 68.7847 14.6383   6
  -4   1  -2 2655.20 41.4595   7
  -4   1  -2 2621.50 41.9136   1
  -4   1  -3 129.180 15.1337   1
  -4   1  -3 113.198 14.5798   7
  -4   1  -4 3089.95 46.9660   7
  -4   1  -4 3004.51 45.0251   1
  -4   1  -5 1129.35 29.1577   1
  -4   1  -5 1139.83 31.1040   7
  -4   1  -6 31.8213 13.1277   7
  -4   1  -7 148.302 19.5616   7
   4  -1   8-27.5874 22.2211   2
  -4   1  -8-20.0346 15.1482   7
  -4   1  -9 73.0931 16.8679   7
   4  -1   9 51.0710 21.9861   2
   4  -1  10 40.2501 24.1021   2
   4  -1  11 20.0223 23.3596   2
   4  -1  12 37.4528 27.6465   2
   4  -1  13 193.031 33.6861   2
   4  -1  13 37.5489 41.7994   5
  -4   0  15-103.963 28.3635   5
  -4   0  15 45.7775 31.5304   1
  -4   0  14-98.3895 28.1608   5
  -4   0  14-13.9483 30.4029   1
  -4   0  13 171.647 32.1334   3
  -4   0  13 95.9398 28.4025   5
  -4   0  13 141.881 30.8249   1
  -4   0  12 19.0151 29.1542   3
  -4   0  12-23.6768 27.6208   1
  -4   0  11-7.45792 23.4446   1
  -4   0  11 5.50185 28.6089   3
  -4   0  10 330.581 26.6997   1
  -4   0  10 285.460 28.4263   3
  -4   0   9 72.6139 20.6293   1
  -4   0   9 15.1910 21.4853   3
  -4   0   8 611.765 30.4538   1
  -4   0   8 601.973 30.0140   3
  -4   0   7-2.63579 17.8531   3
  -4   0   7 5.21786 17.1284   1
  -4   0   6 177.840 21.2251   1
  -4   0   6 117.440 20.2631   3
  -4   0   5 95.4826 17.4982   3
  -4   0   5 35.5277 17.8791   1
  -4   0   4 54.2242 15.1848   3
  -4   0   4 54.9596 13.7764   0
  -4   0   4 68.0930 17.1022   1
  -4   0   3 9.42826 15.5703   1
  -4   0   3-3.31176 15.1354   7
  -4   0   3 1.87116 11.2486   0
  -4   0   2 3574.23 49.5164   7
  -4   0   2 3572.69 49.2219   6
  -4   0   2 3634.96 51.0466   1
  -4   0   2 3546.46 43.9850   0
  -4   0   1 1110.97 31.0529   7
  -4   0   1 1141.13 26.7615   0
  -4   0   1 1166.45 30.3347   6
  -4   0   1 1102.48 29.0444   1
  -4   0   0 3312.15 44.4314   0
  -4   0   0 3334.20 48.8548   7
  -4   0   0 3345.29 45.9282   1
  -4   0   0 3284.29 49.5113   6
  -4   0   0 3476.46 28.9998   4
  -4   0  -1 5590.53 57.0586   1
  -4   0  -1 5393.73 62.2992   7
  -4   0  -1 5548.27 64.8768   6
  -4   0  -1 5561.58 57.6038   0
  -4   0  -2 12.0452 15.2248   7
  -4   0  -2 56.8407 12.6667   1
  -4   0  -2 15.4695 13.9841   0
  -4   0  -3 290.371 15.9990   1
  -4   0  -3 307.283 21.7436   6
  -4   0  -3 323.057 21.0320   7
  -4   0  -4 28.6216 15.0344   7
  -4   0  -4-25.1847 8.59266   1
  -4   0  -5 360.332 22.3818   7
  -4   0  -6 151.257 19.5840   7
  -4   0  -7 726.037 30.6337   7
  -4   0  -8-9.55806 15.5847   7
  -4   0  -9 244.300 22.8480   7
   4   0  10 52.3051 23.7565   2
  -4   0 -10 195.334 20.9027   7
  -4   0 -11 105.432 19.9674   7
   4   0  11 56.5804 29.0326   2
   4   0  12 12.5237 28.3665   2
   4   0  13-6.48214 28.0947   2
   4   0  13 194.121 50.4864   5
  -4  -1  16-22.5110 30.6461   1
  -4  -1  16 198.179 35.6953   5
  -4  -1  15 70.7679 30.8095   1
  -4  -1  15 149.269 29.9677   5
  -4  -1  14 143.353 32.5646   5
  -4  -1  14-2.39176 30.9484   1
  -4  -1  13 31.0929 23.9623   5
  -4  -1  13 116.789 31.9541   1
  -4  -1  12 39.8928 25.6911   5
  -4  -1  12 6.95282 30.1376   1
  -4  -1  11 232.417 34.2705   1
  -4  -1  10 222.128 26.0797   1
  -4  -1   9 121.416 20.9966   1
   4   1  -8 548.875 20.9333   0
  -4  -1   8 548.230 29.8438   1
  -4  -1   7 73.0593 19.7207   1
   4   1  -7 109.219 13.9185   0
   4   1  -6 873.655 24.7664   0
  -4  -1   6 841.147 19.2814   2
  -4  -1   6 902.410 33.3637   1
  -4  -1   5 437.019 15.1051   2
  -4  -1   5 452.045 25.6125   1
   4   1  -5 420.043 19.3947   0
  -4  -1   4 106.830 19.5705   7
   4   1  -4 73.7303 12.2936   0
  -4  -1   4 77.2114 17.2900   1
  -4  -1   3 7700.21 75.0776   7
  -4  -1   3 7627.70 73.5864   1
   4   1  -3 7797.10 65.7925   0
  -4  -1   2 681.843 27.7636   7
  -4  -1   2 575.981 23.6703   1
  -4  -1   2 625.188 19.9197   4
   4   1  -2 662.987 22.9546   0
  -4  -1   2 645.707 24.2019   0
  -4  -1   1 260.115 22.7097   7
  -4  -1   1 225.337 20.4202   6
  -4  -1   1 257.358 16.4238   0
  -4  -1   1 235.210 17.3168   1
  -4  -1   1 260.742 14.0146   4
  -4  -1   0 2616.93 42.2516   0
  -4  -1   0 2702.61 48.0108   7
  -4  -1   0 2630.78 48.2774   6
  -4  -1   0 2575.87 39.6833   1
  -4  -1  -1 3110.33 51.3645   7
  -4  -1  -1 3211.32 53.7151   6
  -4  -1  -1 3005.76 41.3132   1
  -4  -1  -1 3130.12 46.5726   0
  -4  -1  -2 2411.84 36.1027   1
  -4  -1  -2 2505.91 48.6411   6
  -4  -1  -2 2475.74 47.8994   7
  -4  -1  -3 69.4170 16.4430   7
  -4  -1  -3 70.1683 17.5330   6
  -4  -1  -4 923.621 32.8429   7
  -4  -1  -4 822.782 31.4540   6
  -4  -1  -5 1219.15 38.7714   6
  -4  -1  -5 1192.87 37.1272   7
  -4  -1  -6 395.909 26.3236   7
  -4  -1  -6 326.429 24.9072   6
  -4  -1  -7-14.5838 16.8780   7
  -4  -1  -7 63.7508 17.8126   6
  -4  -1  -8 147.495 19.9998   7
  -4  -1  -8 299.684 25.6529   6
  -4  -1  -9-29.3939 16.8090   7
  -4  -1  -9 151.838 18.8431   6
  -4  -1 -10 66.4721 19.1260   7
   4   1  10 180.012 38.7043   5
  -4  -1 -11 146.646 22.8897   7
  -4  -1 -12 320.379 27.7280   7
   4   1  12 462.762 55.7244   5
  -4  -2  17 255.246 40.4337   1
  -4  -2  17 245.384 39.7296   5
  -4  -2  16-25.2264 30.9355   1
  -4  -2  16 182.199 29.5685   5
  -4  -2  15 87.6005 34.5755   1
  -4  -2  15 122.000 26.7874   5
  -4  -2  14 29.3920 24.4764   5
  -4  -2  14-1.07305 32.3358   1
  -4  -2  13 310.111 33.1354   5
  -4  -2  13 210.397 33.9272   1
  -4  -2  12-6.87907 21.8224   5
  -4  -2  12 58.3459 27.7951   1
  -4  -2  11-1.55184 25.5015   1
  -4  -2  10 106.567 29.7286   1
  -4  -2   9 1202.02 43.4865   1
  -4  -2   8 457.816 28.4639   1
   4   2  -8 374.093 19.1559   0
  -4  -2   7 153.216 12.4193   2
   4   2  -7 69.0478 15.7850   0
  -4  -2   7 122.143 21.0650   1
  -4  -2   6 823.953 22.5202   2
  -4  -2   6 794.985 31.1822   1
   4   2  -6 850.093 27.5114   0
  -4  -2   5 77.7457 11.7622   2
  -4  -2   5 85.5103 19.9744   7
   4   2  -5 130.099 15.5051   0
  -4  -2   5 119.903 18.5840   1
  -4  -2   4 765.350 31.4865   7
   4   2  -4 674.924 23.6809   0
  -4  -2   4 717.621 22.7080   2
  -4  -2   4 778.331 28.5496   1
  -4  -2   4 764.518 26.4017   4
  -4  -2   3 2049.02 44.8400   7
  -4  -2   3 2183.00 41.6103   1
  -4  -2   3 2196.23 37.4334   4
  -4  -2   2 7088.67 78.5044   7
  -4  -2   2 7120.43 68.4017   1
  -4  -2   2 6989.89 60.2427   4
  -4  -2   1 19828.1 129.377   7
  -4  -2   1 20256.2 108.316   1
  -4  -2   0 1775.14 42.1177   7
  -4  -2   0 1690.76 31.4181   1
  -4  -2  -1 17.5148 16.3779   7
  -4  -2  -1 25.0160 18.4988   6
  -4  -2  -1 18.1783 10.3711   1
  -4  -2  -2 709.130 30.7682   6
  -4  -2  -2 713.384 30.2931   7
  -4  -2  -3 170.713 20.6282   6
  -4  -2  -3 188.725 21.8962   7
  -4  -2  -4 346.046 25.2730   7
  -4  -2  -4 273.327 22.4303   6
  -4  -2  -5 221.465 23.8842   7
  -4  -2  -5 201.597 21.9271   6
  -4  -2  -6 291.288 26.5680   7
  -4  -2  -6 244.314 24.1692   6
  -4  -2  -7 99.1585 21.9113   7
  -4  -2  -7 161.930 22.9295   6
  -4  -2  -8 10.3013 18.9901   7
  -4  -2  -8 118.746 20.9885   6
  -4  -2  -9-57.2435 18.1057   7
   4   2   9-60.4448 35.3710   5
  -4  -2 -10-41.9044 23.1124   7
   4   2  10 122.062 39.3684   5
  -4  -2 -11-92.8959 26.3447   7
   4   2  11 108.507 40.0129   5
  -4  -3  17 129.568 37.2356   5
  -4  -3  17 28.4047 32.4807   1
  -4  -3  16 71.6461 38.1542   1
  -4  -3  16 174.198 28.9847   5
  -4  -3  15-26.2214 29.9101   1
  -4  -3  15 125.744 26.0147   5
  -4  -3  14 118.579 32.2139   1
  -4  -3  14 88.9339 25.1261   5
  -4  -3  13 59.8394 21.0376   5
  -4  -3  13 60.3927 29.8028   1
  -4  -3  12 562.281 39.2144   1
  -4  -3  11 38.0461 28.9102   1
  -4  -3  10 169.403 28.1673   1
  -4  -3   9 548.688 35.6516   1
  -4  -3   8 51.6747 24.9374   1
  -4  -3   8-1.77223 11.7483   2
  -4  -3   7 213.014 15.9516   2
  -4  -3   7 179.565 23.3434   1
  -4  -3   6 645.863 29.7953   7
  -4  -3   6 721.483 24.3682   2
  -4  -3   6 649.444 27.4982   4
  -4  -3   6 677.098 30.2345   1
  -4  -3   5 94.2671 13.6338   2
  -4  -3   5 78.6890 20.4699   7
  -4  -3   5 141.490 18.7857   1
  -4  -3   5 108.287 18.8295   4
  -4  -3   4 707.118 25.0303   2
  -4  -3   4 730.876 28.3939   1
  -4  -3   4 718.205 27.7445   4
  -4  -3   4 725.723 31.2514   7
  -4  -3   3 698.286 32.0154   7
  -4  -3   3 697.726 26.0374   2
  -4  -3   3 693.734 26.5140   1
  -4  -3   3 704.435 25.4622   4
  -4  -3   2 934.336 35.1142   7
  -4  -3   2 901.944 27.3346   1
  -4  -3   1 218.434 15.7965   1
  -4  -3   1 130.693 22.6500   7
  -4  -3   0 147.277 21.1041   7
  -4  -3  -1 60.5576 19.1935   7
  -4  -3  -2 428.786 28.4069   7
  -4  -3  -2 511.525 29.1629   6
  -4  -3  -3 247.660 25.5108   7
  -4  -3  -3 267.891 24.8999   6
  -4  -3  -4 270.599 25.7816   7
  -4  -3  -4 302.941 25.4752   6
  -4  -3  -5 191.918 23.9170   7
  -4  -3  -5 196.104 20.6884   6
  -4  -3  -6 61.9398 21.5233   7
  -4  -3  -6 66.6943 17.3560   6
  -4  -3  -7 56.9517 19.7417   7
  -4  -3  -7 117.011 18.2876   6
  -4  -3  -8 11.5590 18.1897   7
  -4  -4  16 168.567 41.4646   1
  -4  -4  15 103.016 35.2489   1
  -4  -4  14-14.3438 30.0540   1
  -4  -4  13 303.439 35.7572   1
  -4  -4  12 5.05461 25.5777   1
  -4  -4  11 31.4090 25.4089   1
  -4  -4  10 12.8030 26.3891   1
  -4  -4   9 122.231 25.5188   4
  -4  -4   9 140.853 28.1657   1
  -4  -4   8 81.5787 26.2763   1
  -4  -4   8 58.0510 21.8345   4
  -4  -4   8 28.4992 13.6895   2
  -4  -4   7 16.1069 13.5830   2
  -4  -4   7-8.37862 20.6806   1
  -4  -4   7 16.8647 19.3132   4
  -4  -4   6 8.49039 11.9531   2
  -4  -4   6-1.36626 18.7244   7
  -4  -4   6 2.24357 20.9980   1
  -4  -4   6 29.0825 18.5940   4
  -4  -4   5 736.449 27.7459   2
  -4  -4   5 817.253 34.2752   7
  -4  -4   5 734.507 29.4708   4
  -4  -4   5 800.117 33.2909   1
  -4  -4   4 193.471 24.1668   7
  -4  -4   4 190.255 19.2457   2
  -4  -4   4 168.014 20.3794   4
  -4  -4   4 220.491 22.3446   1
  -4  -4   3 33.3338 21.5403   7
  -4  -4   3 12.0296 17.2805   1
  -4  -4   3-7.14372 14.2602   2
  -4  -4   2 179.226 24.8653   7
  -4  -4   2 170.199 16.2040   1
  -4  -4   1-8.23734 18.7088   7
  -4  -4   0 61.1164 20.1372   7
  -4  -4  -1 142.865 22.7898   7
  -4  -4  -2 100.056 21.8018   7
  -4  -4  -3 129.790 23.9938   7
  -4  -4  -4 248.309 24.4634   7
  -4  -4  -5-88.7989 19.0656   7
  -4  -4  -6 29.0701 19.4788   7
  -4  -4  -6 99.9815 19.1625   6
  -4  -4  -7 105.438 21.2123   7
  -4  -4  -8 108.752 23.9521   7
  -4  -4  -9 90.6035 23.9841   7
  -4  -5  16 22.6251 36.1302   4
  -4  -5  15 90.7905 40.4110   1
  -4  -5  15 1.49029 36.9247   4
  -4  -5  14 127.901 36.6037   1
  -4  -5  14 92.8765 32.9924   4
  -4  -5  13 158.513 30.5364   1
  -4  -5  13 132.831 32.8780   4
  -4  -5  12 32.3521 28.1798   1
  -4  -5  12-10.3299 29.3150   4
  -4  -5  11 16.3414 27.4218   1
  -4  -5  11 23.3499 26.2762   4
  -4  -5  10 76.8243 25.9634   1
  -4  -5  10 66.7624 26.6542   4
  -4  -5   9 165.594 18.1088   2
  -4  -5   9 152.374 26.2984   4
  -4  -5   9 141.981 25.0295   1
  -4  -5   8 267.601 26.0705   7
  -4  -5   8 258.879 22.0071   2
  -4  -5   8 282.260 27.8795   4
  -4  -5   8 241.967 27.5518   1
  -4  -5   7 324.771 28.1632   7
  -4  -5   7 223.418 20.5215   2
  -4  -5   7 201.130 25.3784   4
  -4  -5   7 302.444 28.7598   1
  -4  -5   6 283.409 27.2712   7
  -4  -5   6 295.355 22.7566   2
  -4  -5   6 281.032 26.7303   4
  -4  -5   6 258.879 26.4604   1
  -4  -5   5-32.7990 14.7569   2
  -4  -5   5 21.0684 22.0654   7
  -4  -5   5 10.3273 18.3875   4
  -4  -5   5 28.4155 21.6057   1
  -4  -5   4 19.5534 16.1985   2
  -4  -5   4 3.78769 20.0313   7
  -4  -5   4 25.5920 18.4988   1
  -4  -5   3-6.29276 18.7968   2
  -4  -5   3 9.80689 22.0062   7
  -4  -5   2 193.300 25.9708   7
  -4  -5   2 226.293 23.6730   2
  -4  -5   1 27.9783 16.7840   7
  -4  -5   0 66.7140 18.1781   7
  -4  -5  -1 289.555 25.2588   7
  -4  -5  -2-45.8677 15.5991   7
  -4  -5  -3 39.1302 17.0457   7
  -4  -5  -4 71.9122 20.2134   7
  -4  -5  -5-90.9017 20.8404   7
  -4  -5  -6-58.5452 20.2154   7
  -4  -5  -7-49.0802 22.8633   7
  -4  -5  -8 58.5544 27.0829   7
  -4  -6  15-17.3661 35.0692   4
  -4  -6  14 122.474 38.7000   1
  -4  -6  14 70.4108 32.5795   4
  -4  -6  13 60.0666 31.9535   1
  -4  -6  13-68.1342 30.1979   4
  -4  -6  12 465.162 38.7483   4
  -4  -6  12 501.546 38.8213   1
  -4  -6  11 21.5882 27.8217   1
  -4  -6  11 98.1337 29.0760   4
  -4  -6  10 154.674 29.6287   1
  -4  -6  10 221.444 23.0915   2
  -4  -6  10 195.632 30.1513   4
  -4  -6   9 14.6509 25.2881   1
  -4  -6   9-7.22836 22.2275   4
  -4  -6   9-5.12139 16.6129   2
  -4  -6   8 7.26196 14.9678   2
  -4  -6   8 8.94188 21.9048   7
  -4  -6   8 2.67833 22.3036   1
  -4  -6   8 26.8802 22.2314   4
  -4  -6   7 95.4626 19.9022   2
  -4  -6   7 92.1655 23.5228   7
  -4  -6   7 127.373 24.7044   1
  -4  -6   7 129.864 25.5020   4
  -4  -6   6 262.600 26.8518   7
  -4  -6   6 302.149 24.2084   2
  -4  -6   6 276.196 27.2200   1
  -4  -6   5 110.506 18.9437   2
  -4  -6   5 169.617 27.3643   7
  -4  -6   4 106.854 21.8289   2
  -4  -6   4 169.389 27.4797   7
  -4  -6   3 318.372 27.2356   2
  -4  -6   3 298.157 29.0432   7
  -4  -6   2-19.6223 19.7814   2
  -4  -6   1 156.269 24.4897   7
  -4  -6  -1 148.199 24.1611   7
  -4  -6  -2 212.660 22.0139   7
  -4  -6  -4 323.096 23.7079   7
  -4  -6  -5 481.692 31.1313   7
  -4  -6  -6-71.0794 25.0840   7
  -4  -7  15 41.7263 27.9626   4
  -4  -7  14 125.877 33.3621   4
  -4  -7  13 492.517 39.4056   4
  -4  -7  12 756.579 46.3845   4
  -4  -7  11 321.608 26.0718   2
  -4  -7  11 385.878 38.4057   4
  -4  -7  11 370.380 35.9040   1
  -4  -7  10 35.8241 24.8123   1
  -4  -7  10 76.3777 26.5351   4
  -4  -7   9 198.575 26.0245   7
  -4  -7   9 282.739 25.1341   2
  -4  -7   9 164.575 29.4881   4
  -4  -7   9 263.841 32.5015   1
  -4  -7   8-7.93705 16.1343   2
  -4  -7   8 59.9631 23.1682   7
  -4  -7   8 34.4862 24.7719   1
  -4  -7   8 41.9468 26.4886   4
  -4  -7   7 263.699 29.2259   7
  -4  -7   7 263.086 24.9218   2
  -4  -7   7 252.994 27.8635   1
  -4  -7   6 52.9875 20.5434   2
  -4  -7   6 26.0931 22.5860   7
  -4  -7   5 352.719 31.3243   7
  -4  -7   5 345.843 27.1434   2
  -4  -7   4-17.9881 19.8564   2
  -4  -7   4 28.5324 22.8496   7
  -4  -7   3-4.08911 20.8888   2
  -4  -7   1 703.593 35.5355   7
  -4  -7   0-103.190 20.4289   7
  -4  -7  -1 25.0161 22.5586   7
  -4  -7  -2 456.804 28.5293   7
  -4  -7  -5 442.762 28.6218   7
  -4  -8  14 153.368 38.8770   4
  -4  -8  13 37.3622 31.0259   4
  -4  -8  12 68.4462 32.4050   4
  -4  -8  11 94.9560 31.5487   4
  -4  -8  11 33.3907 19.9653   2
  -4  -8  10 34.1776 18.7191   2
  -4  -8  10 64.6242 28.7456   4
  -4  -8   9 22.4585 19.9867   2
  -4  -8   9-14.1730 22.3652   7
  -4  -8   8 98.1214 21.8626   2
  -4  -8   8 0.42404 25.5300   7
  -4  -8   7 37.1860 21.2272   2
  -4  -8   7 100.290 27.5334   7
  -4  -8   6 22.8685 18.8520   2
  -4  -8   6 174.621 28.9109   7
  -4  -8   5 165.051 24.9856   2
  -4  -8   5 29.9211 25.4608   7
  -4  -8   4 449.106 33.8938   7
  -4  -8   4 325.856 28.1789   2
  -4  -8   3 8.75319 21.9679   2
  -4  -8   2-15.0679 27.7524   7
  -4  -8   1 125.892 20.3753   7
  -4  -8   0 3.98548 22.1738   7
  -4  -8  -1-41.4517 26.2901   7
  -4  -8  -2 230.767 27.6866   7
  -4  -8  -3 75.4115 30.7196   7
  -4  -9  13 71.1316 31.1254   4
  -4  -9  12 3.29344 19.7729   2
  -4  -9  11 82.1582 22.1716   2
  -4  -9  10 24.6825 21.3053   2
  -4  -9   9-47.9957 18.4574   2
  -4  -9   8 196.509 28.9722   2
  -4  -9   7 90.5660 23.3224   2
  -4  -9   7 68.5018 23.0622   7
  -4  -9   6 27.6895 18.7584   2
  -4  -9   6 370.421 32.2622   7
  -4  -9   5 165.901 24.9073   2
  -4  -9   5 35.5507 25.7022   7
  -4  -9   4 98.0224 24.1655   7
  -4  -9   4-81.8312 21.4975   2
  -4  -9   3 27.5793 23.0709   2
  -4  -9   1-2.82265 24.6330   7
  -4  -9   0 338.390 31.2275   7
  -4 -10  12 101.862 25.4193   2
  -4 -10  11 66.1116 25.1040   2
  -4 -10  10-97.6298 21.1236   2
  -4 -10   9 95.3895 23.5432   2
  -4 -10   8 116.928 23.4992   2
  -4 -10   7-93.5859 22.8682   2
  -4 -10   6 80.9947 23.5139   2
  -4 -10   5-48.8363 19.0763   2
  -4 -10   4 278.273 34.9775   7
  -4 -10   4 7.59334 19.8640   2
  -5  13  -2-93.6388 36.4242   3
  -5  13  -3 35.4493 37.9100   3
  -5  13  -4 39.3222 33.3530   3
  -5  13  -5 292.317 29.4880   1
  -5  13  -5 72.9197 36.3448   3
  -5  13  -6 38.4396 32.0669   1
   5 -13   8 167.262 34.2972   2
  -5  12   2 39.5812 30.5615   3
  -5  12   1 64.6947 28.5767   3
  -5  12   0-13.1874 25.8588   3
  -5  12  -1-1.26901 25.6110   3
  -5  12  -2 54.6397 26.8125   3
  -5  12  -3 56.8061 31.5068   3
  -5  12  -3-39.2601 24.2351   1
  -5  12  -4 160.470 25.2769   1
  -5  12  -4 26.3187 33.3174   3
  -5  12  -5-14.7609 24.4739   1
  -5  12  -5 58.2998 33.9240   3
   5 -12   6 27.8323 29.0417   2
   5 -12   8 94.8573 26.0582   2
   5 -12   9 3.76836 24.8788   2
  -5  11   4 106.451 42.3467   3
  -5  11   3-55.6985 34.2051   3
  -5  11   2 124.882 33.9068   3
  -5  11   1-6.30407 29.9932   3
  -5  11   0 45.7552 30.1468   3
  -5  11  -1-20.4615 26.3793   3
  -5  11  -2 281.909 22.9898   1
  -5  11  -2 138.145 29.8886   3
  -5  11  -3-2.68662 24.5874   3
  -5  11  -3-12.7888 19.7772   1
  -5  11  -4 829.132 36.3321   1
  -5  11  -4 333.528 34.5043   3
   5 -11   5 120.432 21.3964   2
   5 -11   6 140.144 27.2336   2
   5 -11   7-21.9496 23.3665   2
   5 -11   8 105.252 26.7181   2
   5 -11   9 330.512 34.8685   2
   5 -11  10 55.5539 28.7518   2
   5 -11  11 115.842 29.9710   2
  -5  10   6 107.925 30.8014   3
  -5  10   5 98.8312 28.5686   3
  -5  10   4 76.3007 24.3001   3
  -5  10   3-16.1438 28.9972   3
  -5  10   2 58.0123 31.4273   3
  -5  10   1 80.6227 28.4452   3
  -5  10   0 64.0692 17.6082   1
  -5  10   0 30.8612 26.2500   3
  -5  10  -1 1047.12 39.6555   1
  -5  10  -1 1015.45 43.1249   3
  -5  10  -2 20.1122 27.5450   3
  -5  10  -2-54.9136 17.9556   1
  -5  10  -3 129.797 22.7027   1
  -5  10  -3 10.8716 24.8664   3
  -5  10  -4 11.3069 17.0442   1
  -5  10  -4 35.0053 23.9937   3
   5 -10   4 28.0630 20.3470   2
   5 -10   5 1.54573 20.8958   2
   5 -10   6 209.579 27.2400   2
   5 -10   7 71.7949 24.7974   2
   5 -10   8-29.1105 24.0196   2
   5 -10   9 98.6266 25.8946   2
   5 -10  10 227.839 27.2693   2
   5 -10  11 118.874 25.5606   2
   5 -10  12 55.8678 26.8140   2
  -5   9   8-20.3891 33.1603   3
  -5   9   7 31.0122 29.8160   3
  -5   9   6 40.0509 31.9796   3
  -5   9   5 364.272 37.6906   3
  -5   9   4 286.692 35.1274   3
  -5   9   3 237.552 30.1378   3
  -5   9   2 205.128 20.4018   1
  -5   9   2 260.228 29.1067   3
  -5   9   1-59.0141 17.3434   1
  -5   9   1-11.0915 25.9076   3
  -5   9   0 1299.16 44.1520   1
  -5   9   0 1364.39 48.5656   3
  -5   9  -1 868.492 38.6986   1
  -5   9  -1 810.847 30.5615   3
  -5   9  -2 217.275 24.3057   1
  -5   9  -2 301.323 29.1223   3
   5  -9   3 59.0973 19.6585   2
  -5   9  -3 22.9048 22.4383   3
   5  -9   4 182.428 22.5051   2
  -5   9  -4 171.546 27.1390   3
   5  -9   5 49.0833 20.3713   2
   5  -9   6 14.7904 21.4444   2
   5  -9   7 221.679 26.4452   2
   5  -9   8-16.7571 21.9220   2
   5  -9   9 38.2834 29.1230   2
   5  -9  10 106.445 27.8698   2
   5  -9  11 39.6150 30.2525   2
   5  -9  12 82.6343 29.4503   2
  -5   8   9 25.0638 29.2100   3
  -5   8   8 144.286 30.0900   3
  -5   8   7 1.24978 24.5458   3
  -5   8   6 450.836 35.9227   3
  -5   8   5 105.214 25.2000   3
  -5   8   4 280.819 32.2063   3
  -5   8   3 1023.53 37.7334   1
  -5   8   3 947.664 42.8792   3
  -5   8   2 636.677 30.9747   1
  -5   8   2 547.790 32.7672   3
  -5   8   1-42.4332 15.6827   1
  -5   8   1-0.64928 22.5640   3
  -5   8   0-18.2471 19.9421   3
  -5   8   0-22.0524 16.8877   1
  -5   8  -1 11.2130 21.4403   3
  -5   8  -1 66.5830 21.4498   1
  -5   8  -2 1349.28 45.6584   1
   5  -8   2 1303.36 36.3749   2
  -5   8  -2 1229.89 40.7959   3
  -5   8  -3 390.896 29.8474   1
   5  -8   3 275.613 22.1306   2
  -5   8  -3 338.774 27.2784   3
   5  -8   4 464.792 28.0818   2
   5  -8   5 391.825 26.4465   2
   5  -8   6 212.151 25.6576   2
   5  -8   7 870.957 37.9199   2
   5  -8   8 101.528 25.6350   2
   5  -8   9-81.0818 23.2877   2
   5  -8  10-13.7650 24.7817   2
   5  -8  11-11.9403 25.3414   2
   5  -8  12 79.4275 29.9624   2
   5  -8  13 48.2403 32.0426   2
  -5   7  10 173.907 41.1312   3
  -5   7   9-6.62434 31.1163   3
  -5   7   8 78.7610 29.3849   3
  -5   7   7 125.428 26.4476   3
  -5   7   6-17.2042 23.0584   3
  -5   7   5 162.439 23.8733   1
  -5   7   5 280.918 29.3146   3
  -5   7   4-63.4874 15.7353   1
  -5   7   4-25.5614 23.1860   3
  -5   7   3 29.0424 16.9234   1
  -5   7   3 44.5392 25.2542   3
  -5   7   2 58.0942 19.6849   1
  -5   7   2 11.9678 19.9337   3
  -5   7   1 857.327 35.6161   1
  -5   7   1 918.791 36.1158   3
  -5   7   0-14.2349 19.3443   3
  -5   7   0-14.8198 16.8292   1
  -5   7  -1 60.3632 19.8798   3
  -5   7  -1 77.0992 19.6840   1
  -5   7  -2 265.457 24.7155   1
   5  -7   2 358.976 21.8806   2
  -5   7  -2 318.578 24.7530   3
   5  -7   3 96.7260 16.4073   2
  -5   7  -3 156.838 21.3433   1
  -5   7  -3 125.505 20.3341   3
   5  -7   4 237.611 21.0880   2
   5  -7   5 274.400 22.6764   2
   5  -7   6 579.896 29.8806   2
   5  -7   7 481.876 30.1283   2
   5  -7   8 80.8948 23.1813   2
   5  -7   9-11.6329 20.2139   2
   5  -7  10 106.553 27.6138   2
   5  -7  11-35.2144 25.8930   2
   5  -7  12 27.0910 29.4526   2
   5  -7  13-52.6702 29.8322   2
  -5   6  11 37.7142 32.8825   3
  -5   6  10 449.810 42.5381   3
  -5   6   9 109.613 26.9008   3
  -5   6   8 7.07661 25.3273   3
  -5   6   7 79.7118 27.7674   3
  -5   6   7 85.3691 20.4934   1
  -5   6   6-5.01637 17.8334   1
  -5   6   6 0.47032 24.4998   3
  -5   6   5 198.608 21.6675   1
  -5   6   5 175.702 26.0612   3
  -5   6   4 50.1618 19.8710   1
  -5   6   4 38.0923 22.5770   3
  -5   6   3 46.1501 17.9710   1
  -5   6   3-8.58473 20.8617   3
  -5   6   2 108.806 18.7210   1
  -5   6   2 108.358 19.4808   3
  -5   6   1 18.8268 16.6983   1
  -5   6   1 64.7762 18.2370   3
  -5   6   0 1129.70 38.4276   1
  -5   6   0 1110.71 33.3836   3
  -5   6  -1 770.756 33.8810   1
   5  -6   1 670.058 22.9509   2
  -5   6  -1 649.565 27.1074   3
  -5   6  -2 459.460 27.8366   1
   5  -6   2 448.747 21.6745   2
  -5   6  -2 490.278 23.3271   3
   5  -6   3 28.3083 14.9259   2
  -5   6  -3 17.5349 21.2693   1
   5  -6   4 335.848 22.1017   2
   5  -6   5 80.4295 19.4018   2
   5  -6   6 300.693 24.8669   2
   5  -6   7 100.441 22.3795   2
   5  -6   8 111.968 23.1946   2
   5  -6   9-14.2418 23.2750   2
   5  -6  10 59.9953 23.8575   2
   5  -6  11 21.3129 23.5592   2
   5  -6  12 146.018 31.4194   2
   5  -6  13 290.065 32.4274   2
  -5   5  12 95.8469 39.8834   3
  -5   5  11 68.6516 31.3673   3
  -5   5  10 95.1859 31.1838   3
  -5   5   9 140.380 27.3955   3
  -5   5   8 208.629 30.9905   3
  -5   5   8 162.428 23.1401   1
  -5   5   7 60.4445 21.7129   3
  -5   5   7 46.4065 22.8874   1
  -5   5   6 97.5249 23.2274   3
  -5   5   6 46.5113 18.5690   1
  -5   5   5 44.2261 21.7424   3
  -5   5   5 2.07286 17.6612   1
  -5   5   4 646.243 31.3846   1
  -5   5   4 547.685 29.3045   3
  -5   5   3 36.2328 15.2473   1
  -5   5   3 68.6205 18.1197   3
  -5   5   2 38.7598 16.7180   1
  -5   5   2 67.5615 16.7814   3
  -5   5   1 344.687 25.0449   1
  -5   5   1 386.004 22.9327   3
   5  -5   0 1272.47 26.5064   2
  -5   5   0 1416.55 40.7109   1
  -5   5   0 1253.70 31.8986   3
   5  -5   1 312.318 17.0200   2
  -5   5  -1 327.895 24.6754   1
  -5   5  -1 334.036 18.6570   3
  -5   5  -2 164.733 22.6076   1
   5  -5   2 230.702 17.5961   2
  -5   5  -3 302.979 25.4467   1
   5  -5   3 261.814 19.2587   2
  -5   5  -4-7.74492 17.9052   1
   5  -5   4-16.4696 15.4880   2
   5  -5   5 65.5067 18.7124   2
   5  -5   6 25.5162 19.7312   2
   5  -5   7 265.313 27.7232   2
   5  -5   8 27.7725 23.2124   2
   5  -5   9 496.868 34.9824   2
   5  -5  10 22.3727 24.1173   2
   5  -5  11 83.0649 31.8164   2
   5  -5  12 12.5860 27.7518   2
   5  -5  13 13.5373 27.0641   2
  -5   4  13 66.5195 41.5847   3
  -5   4  12-25.9366 32.9774   3
  -5   4  11-9.96247 24.3940   3
  -5   4  10 31.1985 27.9203   3
  -5   4  10 71.6591 21.3972   1
  -5   4   9 20.6483 27.6431   3
  -5   4   9 35.8753 20.3779   1
  -5   4   8 546.624 30.2108   1
  -5   4   8 607.989 36.2512   3
  -5   4   7 39.0875 22.6554   3
  -5   4   7 0.43539 18.5324   1
  -5   4   6 94.5678 21.5861   3
  -5   4   6 69.5781 20.7127   1
  -5   4   5 7.07715 18.4473   3
  -5   4   5 52.4033 18.4110   1
  -5   4   4 20.7080 17.4454   3
  -5   4   4 17.7209 18.6979   1
  -5   4   3 1631.95 42.3614   1
  -5   4   3 1572.52 38.0158   3
  -5   4   2 193.857 20.2773   1
  -5   4   2 147.275 12.5963   6
  -5   4   2 155.789 17.8015   3
  -5   4   1 406.574 25.5686   1
  -5   4   1 360.990 19.9296   3
  -5   4   0 1.77064 16.7318   1
   5  -4   0-12.3197 9.83699   2
  -5   4   0 9.79842 12.2111   3
   5  -4   1 92.5938 13.4359   2
  -5   4  -1 86.4074 11.8859   3
  -5   4  -1 68.4044 18.7296   1
   5  -4   2 366.623 19.9667   2
  -5   4  -2 392.913 25.7878   1
   5  -4   3 181.635 19.2106   2
  -5   4  -3 156.195 22.0260   1
  -5   4  -4 259.285 22.8187   1
   5  -4   4 251.794 22.2619   2
   5  -4   5 779.976 31.4765   2
   5  -4   6-1.98356 20.8009   2
   5  -4   7 92.6026 23.0299   2
   5  -4   8 544.470 33.0897   2
   5  -4   9 727.403 39.2615   2
   5  -4  10 49.0703 27.6156   2
   5  -4  11 24.6227 27.9122   2
   5  -4  12 53.0331 29.9127   2
   5  -4  13-19.9687 26.3561   2
  -5   3  14 169.163 37.4307   3
  -5   3  13 118.856 35.2936   3
  -5   3  12-19.3988 32.0742   3
  -5   3  11 61.8051 26.9806   3
  -5   3  11-76.4078 19.3889   1
  -5   3  10 164.965 28.0389   3
  -5   3  10 246.481 25.5180   1
  -5   3   9 37.6601 25.7723   3
  -5   3   9 42.8858 22.2088   1
  -5   3   8 145.198 27.4736   3
  -5   3   8 61.2974 21.6236   1
  -5   3   7 33.8014 23.7092   3
  -5   3   7 51.5943 20.9873   1
  -5   3   6 1370.03 42.5349   1
  -5   3   6 1291.56 39.2969   3
  -5   3   5 234.248 24.5391   1
  -5   3   5 279.392 23.2358   3
  -5   3   4 2504.75 52.5094   1
  -5   3   4 2564.05 47.3282   3
  -5   3   3 492.381 19.3834   6
  -5   3   3 542.672 28.2839   1
  -5   3   3 505.226 23.6971   3
  -5   3   2 1167.28 36.3765   1
  -5   3   2 1157.70 28.1751   6
  -5   3   2 1170.13 29.5382   3
   5  -3  -1 449.808 16.5253   2
  -5   3   1 419.130 25.3451   1
  -5   3   1 466.007 19.8291   6
  -5   3   1 470.726 19.4095   3
   5  -3   0 191.373 14.5222   2
  -5   3   0 199.681 21.0158   1
  -5   3   0 191.456 13.2940   3
  -5   3  -1 457.280 19.4245   7
   5  -3   1 501.854 21.0899   2
  -5   3  -1 466.221 24.9270   1
   5  -3   2 1349.47 32.3939   2
  -5   3  -2 1343.36 37.4353   1
  -5   3  -2 1271.46 28.1942   7
   5  -3   3 139.547 18.8583   2
  -5   3  -3 199.477 21.1119   1
  -5   3  -3 118.812 14.3402   7
   5  -3   4 2609.71 48.7447   2
  -5   3  -4 2565.84 50.3656   1
   5  -3   5 1768.39 43.9104   2
  -5   3  -5 1763.04 43.4373   1
  -5   3  -6-7.32809 14.8361   1
   5  -3   6 42.5397 21.6646   2
   5  -3   7 35.2685 20.8235   2
   5  -3   8 190.688 26.2656   2
   5  -3   9 57.8345 24.6073   2
   5  -3  10 315.454 32.5769   2
   5  -3  11-32.1097 24.6404   2
   5  -3  12-3.92294 28.9333   2
   5  -3  13 128.315 30.2130   2
  -5   2  14-11.5843 36.9774   3
  -5   2  13-4.55339 33.6023   3
  -5   2  13-11.2421 24.8456   1
  -5   2  12 40.5478 28.1793   3
  -5   2  12-36.9960 18.7313   1
  -5   2  11 17.6292 28.4047   3
  -5   2  11 38.0557 20.2619   1
  -5   2  10 476.284 33.1516   1
  -5   2  10 426.984 32.5828   3
  -5   2   9 198.734 30.3180   3
  -5   2   9 159.814 23.4787   1
  -5   2   8 819.666 36.0458   1
  -5   2   8 861.828 38.0343   3
  -5   2   7 347.909 26.1750   1
  -5   2   7 392.908 27.7937   3
  -5   2   6 392.100 27.6263   1
  -5   2   6 421.599 26.2432   3
  -5   2   5 0.80469 11.0128   0
  -5   2   5-11.5144 17.2870   3
  -5   2   5 28.2875 18.6507   1
  -5   2   4-11.8497 15.5477   3
  -5   2   4 22.1647 19.8599   1
  -5   2   4 8.14652 10.7526   0
  -5   2   3 958.249 26.8405   6
  -5   2   3 864.668 33.3837   1
  -5   2   3 1003.67 26.0606   0
  -5   2   3 905.203 27.2307   3
  -5   2   2 21.3164 12.9177   3
  -5   2   2 42.9887 17.1271   1
  -5   2   2 15.6682 11.8455   6
   5  -2  -2 53.1533 10.8725   2
  -5   2   1 1771.71 41.6469   1
  -5   2   1 1774.45 35.8132   7
  -5   2   1 1733.55 36.9253   6
  -5   2   1 1796.57 29.1558   3
  -5   2   0-11.5460 15.5187   1
  -5   2   0-5.92527 13.6178   7
  -5   2   0 7.22140 13.7185   6
  -5   2  -1 255.284 18.5288   7
  -5   2  -1 222.428 20.1718   1
  -5   2  -2 716.421 25.9616   7
  -5   2  -2 774.965 28.4601   1
  -5   2  -3 2.91526 13.7844   7
  -5   2  -3-1.30294 14.4207   1
   5  -2   4 2.30976 17.1884   2
  -5   2  -4 8.13469 10.7754   7
  -5   2  -4 42.3551 14.8321   1
   5  -2   5 384.178 27.8190   2
  -5   2  -5 364.669 21.7707   7
  -5   2  -5 344.543 22.5374   1
   5  -2   6 150.365 25.3509   2
  -5   2  -6 122.505 17.9802   1
   5  -2   7 1127.56 41.3824   2
   5  -2   8-22.1284 25.2726   2
   5  -2   9-11.9343 24.3380   2
   5  -2  10 404.663 34.0317   2
   5  -2  11 52.5268 30.6098   2
   5  -2  12 69.3137 31.6029   2
  -5   1  15 3.51226 30.5956   3
  -5   1  14 89.9935 38.5700   3
  -5   1  13 92.7269 30.2399   3
  -5   1  13 163.798 33.1998   1
  -5   1  12-18.0152 28.3453   3
  -5   1  12-86.2821 21.4833   1
  -5   1  11 558.884 35.4026   1
  -5   1  11 389.642 35.3640   3
  -5   1  10 45.3082 20.3674   1
  -5   1  10 73.0700 28.0370   3
  -5   1   9 726.898 35.4976   1
  -5   1   9 599.135 35.6117   3
  -5   1   8 298.314 26.1171   1
  -5   1   8 298.909 26.7204   3
  -5   1   7 725.136 33.8116   1
  -5   1   7 785.387 33.1280   3
  -5   1   6 125.876 14.3565   0
  -5   1   6 137.071 22.0313   1
  -5   1   6 161.486 21.2063   3
  -5   1   5 530.420 20.6938   0
  -5   1   5 515.773 29.4484   1
  -5   1   5 566.308 25.9318   3
  -5   1   4 2114.63 48.2467   1
  -5   1   4 2263.25 38.9273   0
  -5   1   4 2155.57 40.2681   3
  -5   1   3 788.936 31.7764   1
  -5   1   3 725.157 25.0491   0
  -5   1   3 734.072 23.7248   3
  -5   1   2 4746.62 59.6398   7
  -5   1   2 4681.06 60.3391   6
  -5   1   2 4655.31 64.4442   1
  -5   1   2 4628.13 47.0360   3
  -5   1   1 13.0667 16.4382   7
  -5   1   1 6.17089 17.7095   1
  -5   1   1-8.30013 15.7941   6
  -5   1   0 2.72718 14.2201   1
  -5   1   0 35.6552 16.6167   7
  -5   1   0 6.81215 16.3238   6
  -5   1  -1 2.98281 14.0061   1
  -5   1  -1 17.1568 16.5937   7
  -5   1  -1-7.79251 15.8714   6
  -5   1  -2 10.7227 13.9135   1
  -5   1  -2 32.1608 15.3181   7
  -5   1  -2 29.1254 16.7071   6
  -5   1  -3 736.907 27.9118   7
  -5   1  -3 693.126 26.1632   1
  -5   1  -3 744.471 31.5740   6
  -5   1  -4 712.841 25.5312   1
  -5   1  -4 685.796 27.4550   7
  -5   1  -5 19.8456 16.2969   7
  -5   1  -6 127.196 18.3018   7
  -5   1  -7 406.248 25.4864   7
   5  -1   8 220.937 30.3364   2
   5  -1   9 44.2028 27.5310   2
   5  -1  10 69.7068 29.0895   2
   5  -1  11-28.7852 28.9931   2
   5  -1  12 36.8438 29.5728   2
  -5   0  15 157.753 36.1427   1
  -5   0  14 22.2304 30.6046   1
  -5   0  13 178.130 37.6445   1
  -5   0  12 91.1205 28.5425   1
  -5   0  11 352.482 29.2915   1
  -5   0  11 335.250 33.7389   3
  -5   0  10 284.615 28.5311   1
  -5   0  10 240.776 29.4040   3
  -5   0   9 844.886 38.2481   1
  -5   0   9 803.037 38.2271   3
  -5   0   8 459.614 30.4762   1
  -5   0   8 381.960 29.1066   3
  -5   0   7 392.301 29.7936   1
  -5   0   7 387.678 24.9547   3
  -5   0   6 529.140 28.7182   1
  -5   0   5 584.791 29.9637   1
  -5   0   4 226.778 22.1224   7
  -5   0   4 217.535 22.3591   1
  -5   0   3 77.9820 19.0216   7
  -5   0   3 99.7738 20.3582   1
  -5   0   2 2589.14 48.9847   7
  -5   0   2 2471.77 47.2095   6
  -5   0   2 2615.07 48.8145   1
  -5   0   1 1529.41 38.9028   7
  -5   0   1 1534.34 39.7552   6
  -5   0   1 1492.97 37.6811   1
  -5   0   0 2525.54 48.6999   7
  -5   0   0 2425.05 49.3559   6
  -5   0   0 2478.25 45.1599   1
  -5   0  -1 265.393 21.1864   7
  -5   0  -1 299.073 18.4399   1
  -5   0  -1 273.246 23.1905   6
  -5   0  -2 34.3405 18.6250   6
  -5   0  -2 13.3470 17.0430   7
  -5   0  -3 1403.69 39.3362   7
  -5   0  -3 1327.50 32.7302   1
  -5   0  -3 1380.84 41.3102   6
  -5   0  -4 111.903 20.0124   7
  -5   0  -4 103.448 21.2220   6
  -5   0  -5 26.0667 15.3446   7
  -5   0  -5 175.716 23.2495   6
  -5   0  -6 36.0074 18.3551   7
  -5   0  -6 60.2059 22.1577   6
  -5   0  -7 195.188 20.8516   7
  -5   0  -7 190.791 22.7231   6
  -5   0  -8 59.2238 16.7190   7
  -5   0  -8 174.341 22.0195   6
  -5   0  -9 0.00000 18.8266   7
  -5   0  -9 92.5701 17.5177   6
  -5   0 -10 99.3340 22.2236   6
   5   0  10-16.4248 24.5931   2
  -5   0 -11 232.639 23.1162   6
   5   0  11 176.340 36.5840   2
   5   0  12 256.393 50.9587   5
  -5  -1  16 49.6131 40.1396   1
  -5  -1  15-100.388 34.7248   1
  -5  -1  14 160.696 37.9810   1
  -5  -1  13-33.6377 34.5433   1
  -5  -1  12 363.808 38.6355   1
  -5  -1  11 44.5567 22.0951   1
  -5  -1  10 179.149 22.6944   1
  -5  -1   9 389.204 25.0731   1
  -5  -1   8 3.57476 20.7060   1
  -5  -1   7 126.022 23.1839   1
  -5  -1   6 16.0669 18.8534   1
  -5  -1   5 18.8150 18.8143   7
  -5  -1   5 8.34904 18.2085   1
  -5  -1   4 107.777 20.3521   7
  -5  -1   4 73.4327 18.0076   1
  -5  -1   3 2055.10 46.1391   7
  -5  -1   3 1959.80 43.4690   1
  -5  -1   2 836.634 33.3557   7
  -5  -1   2 723.405 28.2346   1
  -5  -1   2 830.324 23.0979   4
  -5  -1   1 27.6870 18.2245   7
  -5  -1   1 21.7373 17.8220   6
  -5  -1   1 24.4094 14.7251   1
  -5  -1   0-20.0065 19.1340   7
  -5  -1   0-12.2021 17.0782   6
  -5  -1   0-44.6578 13.0655   1
  -5  -1  -1-9.08492 19.2169   7
  -5  -1  -1 2.97027 11.8288   1
  -5  -1  -1 29.2393 20.7114   6
  -5  -1  -2 20.7234 18.9067   7
  -5  -1  -2-2.56078 18.7109   6
  -5  -1  -3 39.7610 18.9170   7
  -5  -1  -3 46.1256 19.1507   6
  -5  -1  -4 25.3359 19.4376   7
  -5  -1  -4 40.9244 20.8627   6
  -5  -1  -5 829.880 35.4203   7
  -5  -1  -5 843.429 39.3060   6
  -5  -1  -6 459.256 28.3983   7
  -5  -1  -6 405.337 28.7430   6
  -5  -1  -7 123.406 17.8924   7
  -5  -1  -7 142.353 20.2861   6
  -5  -1  -8 178.082 21.5511   7
  -5  -1  -8 241.098 21.7991   6
  -5  -1  -9-86.1610 23.0918   7
  -5  -1 -10 52.8663 26.7025   7
   5   1  11-3.55097 34.1058   2
  -5  -2  16 137.378 38.2713   1
  -5  -2  15 143.533 38.9275   1
  -5  -2  14 80.4425 36.5192   1
  -5  -2  13 26.9745 28.9215   1
  -5  -2  12 76.6168 30.4465   1
  -5  -2  11 157.668 34.0537   1
  -5  -2  10-17.4845 23.1572   1
  -5  -2   9 211.984 26.3443   1
  -5  -2   8 336.785 30.3604   1
  -5  -2   7 2.59498 21.0879   1
  -5  -2   6 1600.73 43.7523   7
  -5  -2   6 1470.33 42.5618   1
  -5  -2   5 1512.09 42.9066   7
  -5  -2   5 1360.79 40.4041   1
  -5  -2   4 233.469 25.1440   7
  -5  -2   4 188.784 19.6878   1
  -5  -2   4 225.480 19.5902   4
  -5  -2   3 82.0951 22.5526   7
  -5  -2   3 95.7632 17.2299   4
  -5  -2   3 93.3650 18.1573   1
  -5  -2   2 80.5860 22.9631   7
  -5  -2   2 76.7442 14.1924   1
  -5  -2   1 27.4422 21.2075   7
  -5  -2   1 17.9868 13.6420   1
  -5  -2   0 32.9327 20.6345   7
  -5  -2  -1 454.356 28.2323   7
  -5  -2  -1 458.280 29.1048   6
  -5  -2  -2 931.329 37.5828   7
  -5  -2  -2 844.962 36.9798   6
  -5  -2  -3 500.076 32.2487   7
  -5  -2  -3 497.029 31.2937   6
  -5  -2  -4 2593.75 59.8710   7
  -5  -2  -4 2629.66 61.8970   6
  -5  -2  -5-24.8749 17.4437   7
  -5  -2  -5-46.9799 18.3362   6
  -5  -2  -6 65.3148 21.2448   7
  -5  -2  -6-58.8701 19.5321   6
  -5  -2  -7 108.881 18.7943   7
  -5  -2  -7-101.820 17.9967   6
  -5  -2  -8-101.562 20.0580   7
  -5  -2  -9-17.6211 23.6472   7
  -5  -2 -10 9.03741 29.5244   7
  -5  -3  16 53.0043 36.6000   1
  -5  -3  15 140.477 41.3667   1
  -5  -3  14 196.405 33.7916   1
  -5  -3  13 62.1804 34.2917   1
  -5  -3  12 252.256 33.6376   1
  -5  -3  11-4.85095 28.0030   1
  -5  -3  10 11.8493 29.1038   1
  -5  -3   9 268.995 32.8419   1
  -5  -3   8 567.329 32.8064   1
  -5  -3   7 14.6074 18.9392   1
  -5  -3   7 13.8444 20.0668   4
  -5  -3   6 151.569 25.3781   7
  -5  -3   6 126.559 14.6570   2
  -5  -3   6 170.569 22.2027   1
  -5  -3   6 119.190 21.2189   4
  -5  -3   5 119.615 19.5025   1
  -5  -3   5 106.701 24.1407   7
  -5  -3   5 140.458 16.0226   2
  -5  -3   5 88.6851 18.8481   4
  -5  -3   4 9.50850 15.5632   1
  -5  -3   4-8.78406 21.8687   7
  -5  -3   4-9.34602 17.7953   4
  -5  -3   3 152.605 25.9215   7
  -5  -3   3 261.330 20.8878   1
  -5  -3   3 200.901 18.9919   4
  -5  -3   2 842.607 37.7360   7
  -5  -3   2 896.569 30.2632   1
  -5  -3   1 451.517 31.2346   7
  -5  -3   0 336.729 29.8410   7
  -5  -3  -1 1434.15 46.2962   7
  -5  -3  -2-11.0153 20.0791   7
  -5  -3  -3 48.4376 21.3654   7
  -5  -3  -3 12.9534 19.6745   6
  -5  -3  -4-9.46978 20.1954   7
  -5  -3  -4 68.9772 22.4320   6
  -5  -3  -5-41.3441 17.1774   7
  -5  -3  -5-17.8599 19.1265   6
  -5  -3  -6 110.222 19.7923   7
  -5  -3  -7 90.7760 20.8092   7
  -5  -3  -8-68.2337 24.9136   7
  -5  -3  -9-70.4951 26.0025   7
  -5  -4  15 111.638 40.4549   1
  -5  -4  14 129.629 39.5747   1
  -5  -4  13 76.6026 34.1261   1
  -5  -4  12 219.812 35.0170   1
  -5  -4  11 340.882 36.5189   1
  -5  -4  10 27.3180 27.7788   1
  -5  -4  10-10.3182 25.5867   4
  -5  -4   9 45.4965 25.4752   1
  -5  -4   9 57.5284 24.2746   4
  -5  -4   8 27.9624 25.3136   1
  -5  -4   8 41.1142 23.4628   4
  -5  -4   7-51.5931 12.3035   2
  -5  -4   7 3.89068 21.6463   7
  -5  -4   7-2.23223 21.0868   4
  -5  -4   6 45.0403 16.1739   2
  -5  -4   6-12.6013 21.9865   7
  -5  -4   6 6.69961 20.4992   1
  -5  -4   6 26.0095 20.6920   4
  -5  -4   5 340.990 27.9219   7
  -5  -4   5 241.388 21.3772   2
  -5  -4   5 330.076 26.4121   4
  -5  -4   5 271.692 24.1608   1
  -5  -4   4 376.529 32.2986   7
  -5  -4   4 265.931 22.3799   4
  -5  -4   4 235.637 21.4868   1
  -5  -4   3 1712.28 51.2795   7
  -5  -4   2 26.0983 24.6168   7
  -5  -4   1-5.19400 24.5916   7
  -5  -4  -1 10.2443 19.8783   7
  -5  -4  -2-59.1630 20.8581   7
  -5  -4  -3 117.456 23.7511   7
  -5  -4  -4 145.198 24.7028   7
  -5  -4  -5 69.4994 22.8480   7
  -5  -4  -6 171.925 25.0310   7
  -5  -4  -7 198.489 25.4485   7
  -5  -4  -8 37.4804 27.1084   7
  -5  -5  15 6.22524 36.7683   1
  -5  -5  15 18.6390 36.2865   4
  -5  -5  14 105.921 37.4900   1
  -5  -5  14 10.5623 28.3956   4
  -5  -5  13 151.969 37.4141   1
  -5  -5  13 15.7340 28.3003   4
  -5  -5  12 9.32853 27.0007   1
  -5  -5  12 7.17157 25.9264   4
  -5  -5  11 45.4433 25.4191   4
  -5  -5  11-3.28732 30.5288   1
  -5  -5  10-21.9383 27.5255   4
  -5  -5  10-13.0132 25.7791   1
  -5  -5   9 106.125 26.0269   4
  -5  -5   9 90.0954 30.3182   1
  -5  -5   8 153.381 27.2261   7
  -5  -5   8 219.518 21.4284   2
  -5  -5   8 207.230 27.2950   4
  -5  -5   8 283.530 32.0589   1
  -5  -5   7 60.8285 16.8563   2
  -5  -5   7 147.939 27.9115   7
  -5  -5   7 92.4278 26.8263   1
  -5  -5   7 117.417 25.3609   4
  -5  -5   6 368.320 32.7795   7
  -5  -5   6 328.117 24.6973   2
  -5  -5   6 332.434 28.6320   4
  -5  -5   6 317.695 29.4565   1
  -5  -5   5 6.13518 22.2982   7
  -5  -5   5-2.65277 15.1629   2
  -5  -5   5 10.8216 23.2119   1
  -5  -5   4 147.436 25.9830   7
  -5  -5   4 163.957 19.6738   2
  -5  -5   3 86.8333 27.3719   7
  -5  -5   1 46.8234 24.6437   7
  -5  -5   0 112.808 20.4610   7
  -5  -5  -1 1.05907 18.7516   7
  -5  -5  -2 40.4041 20.3623   7
  -5  -5  -3 487.733 32.1256   7
  -5  -5  -4-7.54058 21.4267   7
  -5  -5  -6-79.0313 25.0540   7
  -5  -6  15 88.0161 35.1080   1
  -5  -6  14 60.4560 34.9097   1
  -5  -6  14 80.4430 35.2359   4
  -5  -6  13-25.9660 29.7932   1
  -5  -6  13-18.3415 29.4668   4
  -5  -6  12 250.609 37.4416   1
  -5  -6  12 334.922 36.2209   4
  -5  -6  11 21.9040 31.9566   1
  -5  -6  11 14.0044 24.2149   4
  -5  -6  10 112.115 33.6581   1
  -5  -6  10 4.38358 23.0825   4
  -5  -6   9 112.982 29.4120   1
  -5  -6   9 186.776 29.1269   7
  -5  -6   9 131.844 28.0693   4
  -5  -6   8 6.95743 15.7701   2
  -5  -6   8 72.7823 27.8532   7
  -5  -6   8 32.7809 24.0280   4
  -5  -6   8 12.0540 23.1234   1
  -5  -6   7 128.009 29.3909   7
  -5  -6   7 234.767 22.8232   2
  -5  -6   7 287.617 28.8056   4
  -5  -6   7 218.425 29.2319   1
  -5  -6   6 35.6083 18.2085   2
  -5  -6   6 52.1179 23.8022   7
  -5  -6   5 65.8190 25.9495   7
  -5  -6   4 177.031 28.5226   7
  -5  -6   4 206.450 23.2466   2
  -5  -6   3 307.404 32.5099   7
  -5  -6   2 18.1659 24.7496   7
  -5  -6   1 168.554 28.5030   7
  -5  -6   0 243.325 21.8033   7
  -5  -6  -1 109.055 22.7718   7
  -5  -6  -3 75.9495 21.6683   7
  -5  -6  -4 160.357 24.6869   7
  -5  -6  -5 24.0308 29.3424   7
  -5  -7  14-1.58970 27.6995   4
  -5  -7  13 69.5344 33.2787   1
  -5  -7  13-26.1622 33.4812   4
  -5  -7  12 37.0809 31.1249   1
  -5  -7  12-21.5151 26.1319   4
  -5  -7  11 135.253 30.2954   1
  -5  -7  11 172.939 31.0536   4
  -5  -7  10 10.6506 28.4508   1
  -5  -7  10 53.0084 28.9348   4
  -5  -7   9 75.9677 21.0589   2
  -5  -7   9-1.44383 24.3765   1
  -5  -7   9 13.4159 23.8143   4
  -5  -7   8-44.3412 17.1166   2
  -5  -7   8 23.7923 27.3628   7
  -5  -7   7 865.839 44.0851   7
  -5  -7   7 854.303 39.4693   2
  -5  -7   6-11.9733 19.9136   2
  -5  -7   6-32.3627 24.1868   7
  -5  -7   5 39.0525 19.6503   2
  -5  -7   5 149.014 28.5369   7
  -5  -7   4 323.283 34.5433   7
  -5  -7   4 239.867 26.0428   2
  -5  -7   3-25.7425 28.0043   7
  -5  -7   2 7.10531 25.0442   7
  -5  -7   0-34.5675 24.3274   7
  -5  -7  -1 259.783 25.3933   7
  -5  -7  -2 44.0605 24.8569   7
  -5  -7  -3-111.394 26.2680   7
  -5  -8  13 99.8104 33.5379   4
  -5  -8  12-14.1159 29.8178   4
  -5  -8  11 96.3726 30.6357   4
  -5  -8  10 515.896 28.4611   2
  -5  -8   9 30.5278 19.9373   2
  -5  -8   9 185.343 31.7974   7
  -5  -8   8-5.57900 19.8601   2
  -5  -8   7 143.161 24.7724   2
  -5  -8   7 278.363 31.3689   7
  -5  -8   6 148.059 25.1516   2
  -5  -8   6 210.283 31.4865   7
  -5  -8   5 31.6759 19.7475   2
  -5  -8   5-5.79169 23.6453   7
  -5  -8   4 207.133 35.5733   7
  -5  -8   3-19.8956 28.2307   7
  -5  -8   1-69.5087 29.4490   7
  -5  -8  -1 502.090 31.3642   7
  -5  -9  10-15.0820 24.2350   2
  -5  -9   9-73.0233 21.0940   2
  -5  -9   9 225.281 33.6995   7
  -5  -9   8 63.1241 24.0138   2
  -5  -9   7 37.2744 19.9414   2
  -5  -9   7 316.364 32.8038   7
  -5  -9   6 21.3146 23.2037   2
  -5  -9   6 170.526 30.5606   7
  -5  -9   5 129.488 24.6050   2
  -5  -9   5-8.20632 30.3892   7
  -5  -9   4 259.266 36.5855   7
  -5  -9   3 122.200 38.5110   7
  -5 -10   6 148.231 29.5897   7
  -5 -10   5-60.3048 34.3886   7
  -6  13  -2 59.4825 39.2105   3
  -6  13  -3 96.3406 32.9508   3
  -6  13  -4 203.563 31.0558   1
  -6  12   1 42.5123 33.0687   3
  -6  12   0 285.480 33.7754   3
  -6  12  -1-64.8268 26.6858   3
  -6  12  -2 141.173 32.7926   3
  -6  12  -3 64.7943 25.5147   1
  -6  12  -5-45.3914 28.3283   1
  -6  12  -6 147.185 28.0627   1
   6 -12   7 67.0084 25.1529   2
  -6  11   4-56.8164 25.6516   3
  -6  11   3 78.5766 32.1762   3
  -6  11   2-14.6860 31.6719   3
  -6  11   1 24.3932 27.9679   3
  -6  11   0-42.4464 22.3240   1
  -6  11   0 60.0011 28.7985   3
  -6  11  -1 122.995 20.5362   1
  -6  11  -1-11.0853 24.9867   3
  -6  11  -2 253.633 35.1064   3
  -6  11  -2 82.7090 22.2849   1
  -6  11  -3 200.298 22.5540   1
  -6  11  -4-32.0133 24.3450   1
  -6  11  -5 104.726 21.1088   1
  -6  11  -6-42.8078 24.9385   1
   6 -11   7 188.716 24.4311   2
   6 -11   8 151.515 27.1506   2
   6 -11   9 9.41719 25.4645   2
   6 -11  10-15.1384 28.0707   2
  -6  10   6 50.2059 29.3324   3
  -6  10   5 7.70444 33.8627   3
  -6  10   3 24.5629 28.0695   3
  -6  10   2-29.4299 23.2084   3
  -6  10   1 252.286 20.2707   1
  -6  10   1 60.7881 25.6545   3
  -6  10   0 58.0194 19.3868   1
  -6  10   0 47.2239 25.1360   3
  -6  10  -1-41.9755 23.3509   3
  -6  10  -1 14.2594 18.8511   1
  -6  10  -2 103.113 28.4199   3
  -6  10  -2 46.6695 19.1953   1
  -6  10  -3-13.5235 20.3275   1
  -6  10  -4-65.2253 20.2838   1
   6 -10   5 212.811 25.7861   2
  -6  10  -5 109.875 24.1835   1
  -6  10  -6 19.6586 22.5341   1
   6 -10   6 65.8548 23.3796   2
   6 -10   7 125.604 23.3721   2
   6 -10   8 107.475 25.7426   2
   6 -10   9 97.5113 28.1170   2
   6 -10  10-25.2639 24.1029   2
   6 -10  11-86.7345 23.5473   2
  -6   9   7 64.2641 28.2228   3
  -6   9   6-17.1671 29.4629   3
  -6   9   5 107.251 32.3691   3
  -6   9   4-6.40249 26.1038   3
  -6   9   3 42.6936 19.8906   1
  -6   9   3 16.7891 26.9303   3
  -6   9   2 81.7237 17.8812   1
  -6   9   2 176.346 27.3051   3
  -6   9   1 66.6129 21.4238   1
  -6   9   1 4.90537 21.5563   3
  -6   9   0 562.705 33.5057   1
  -6   9   0 589.637 35.7114   3
  -6   9  -1 231.395 26.6691   3
  -6   9  -1 227.744 25.5587   1
  -6   9  -2 70.4572 20.8260   1
  -6   9  -3 118.970 23.7739   1
  -6   9  -4 111.024 24.8605   1
   6  -9   5 62.8609 20.6909   2
  -6   9  -5 70.0195 21.1102   1
  -6   9  -6 304.217 29.3515   1
   6  -9   6 383.458 30.4329   2
   6  -9   7-12.6297 24.2028   2
   6  -9   8 110.089 28.4998   2
   6  -9   9 205.115 33.8524   2
   6  -9  10 108.977 31.7027   2
   6  -9  11 16.8069 32.0972   2
  -6   8   9-16.8836 32.0014   3
  -6   8   8 108.089 31.6787   3
  -6   8   7 101.611 33.2378   3
  -6   8   6 23.7131 26.1690   3
  -6   8   5-64.5889 19.8696   1
  -6   8   5 37.0825 25.0460   3
  -6   8   4-38.2157 22.1169   1
  -6   8   4 29.6281 27.7223   3
  -6   8   3 99.6600 18.7321   1
  -6   8   3-0.49131 22.4296   3
  -6   8   2 185.487 23.6381   1
  -6   8   2 288.508 28.6500   3
  -6   8   1 115.592 21.0385   1
  -6   8   1-68.1451 20.2329   3
  -6   8   0 594.862 32.7679   1
  -6   8   0 546.109 32.3320   3
  -6   8  -1 540.923 33.9409   1
  -6   8  -1 544.536 30.0979   3
  -6   8  -2 53.3018 22.9975   1
  -6   8  -3 2881.21 68.7225   1
  -6   8  -4 1537.47 52.0485   1
   6  -8   4 1398.48 40.9113   2
   6  -8   5 48.9993 21.2235   2
  -6   8  -5 19.4853 26.9753   1
   6  -8   6-6.28590 22.5355   2
   6  -8   7 549.785 35.0517   2
   6  -8   8 43.1561 23.7562   2
   6  -8   9 68.5686 27.1910   2
   6  -8  10 158.963 31.2780   2
   6  -8  11 230.181 35.5186   2
   6  -8  12 88.8622 34.6755   2
  -6   7  10 191.509 35.8038   3
  -6   7   9 46.2107 33.4268   3
  -6   7   8-7.24006 27.6342   3
  -6   7   7 187.648 32.9854   3
  -6   7   6 104.498 26.9888   3
  -6   7   6 103.339 23.8419   1
  -6   7   5-105.422 18.0160   1
  -6   7   5-83.3519 24.6900   3
  -6   7   4 34.6413 19.8568   1
  -6   7   4-4.55877 21.2630   3
  -6   7   3 147.228 22.2386   1
  -6   7   2 316.116 25.0647   1
  -6   7   2 287.856 26.3566   3
  -6   7   1 120.761 22.6692   1
  -6   7   1 79.2267 21.2682   3
  -6   7   0 763.029 36.0740   1
  -6   7   0 774.427 32.4016   3
  -6   7  -1 3584.99 71.7494   1
  -6   7  -2 635.823 35.4367   1
  -6   7  -3 223.661 28.7419   1
   6  -7   3 280.618 22.7162   2
   6  -7   4 139.728 20.6827   2
  -6   7  -4 83.9240 24.2935   1
  -6   7  -5 211.051 27.1878   1
   6  -7   5 179.482 23.0745   2
  -6   7  -6-38.3175 23.3356   1
   6  -7   6 3.38641 18.5662   2
   6  -7   7-12.1330 22.8747   2
   6  -7   8 645.624 36.6510   2
   6  -7   9 283.163 35.2206   2
   6  -7  10 191.722 28.0324   2
   6  -7  11 38.9632 25.4917   2
   6  -7  12 57.6459 32.5019   2
  -6   6  11 47.5651 32.2641   3
  -6   6  10-36.6627 33.0721   3
  -6   6   9-28.9523 29.0066   3
  -6   6   8 180.143 29.6529   3
  -6   6   8 19.2266 18.8341   1
  -6   6   7-16.0926 27.1706   3
  -6   6   7 69.4194 22.8453   1
  -6   6   6 93.2884 25.1832   3
  -6   6   6 67.6696 21.8458   1
  -6   6   5 149.827 23.0774   1
  -6   6   5 256.945 27.7827   3
  -6   6   4 36.0007 22.4931   1
  -6   6   4-3.27172 21.4493   3
  -6   6   3 621.770 34.1351   1
  -6   6   3 599.835 30.3364   3
  -6   6   2 170.467 23.5708   1
  -6   6   2 220.671 24.6011   3
  -6   6   1 363.091 29.2819   1
  -6   6   1 273.235 22.9705   3
  -6   6   0 1167.83 42.1189   1
  -6   6  -1 1124.57 42.3020   1
   6  -6   2 53.1041 15.6919   2
  -6   6  -2 0.95158 21.0880   1
  -6   6  -3 169.132 26.2029   1
   6  -6   3 112.073 18.6925   2
   6  -6   4 185.435 21.7147   2
  -6   6  -4 72.0081 22.9405   1
   6  -6   5 130.482 21.5533   2
  -6   6  -5 145.506 23.4040   1
  -6   6  -6 1151.34 44.3026   1
   6  -6   6 1134.55 39.8773   2
   6  -6   7 186.051 25.2120   2
   6  -6   8 163.256 28.7275   2
   6  -6   9-28.5624 26.8582   2
   6  -6  10 15.7726 26.7764   2
   6  -6  11 63.2364 25.7921   2
   6  -6  12-10.4809 31.0682   2
  -6   5  12-104.447 31.8220   3
  -6   5  11-23.6199 32.6144   3
  -6   5  10 102.584 33.8508   3
  -6   5   9 2.75316 29.9139   3
  -6   5   9-88.2312 20.0079   1
  -6   5   8 6.51590 26.3080   3
  -6   5   8 100.274 24.1744   1
  -6   5   7 49.0753 23.5278   3
  -6   5   7 12.3680 19.3998   1
  -6   5   6 160.161 23.1373   1
  -6   5   6 216.577 28.1612   3
  -6   5   5-7.15168 20.3262   3
  -6   5   5 2.10675 20.9053   1
  -6   5   4 2.24365 18.7494   3
  -6   5   4 78.8885 23.7867   1
  -6   5   3 24.1992 18.2291   3
  -6   5   3-68.5051 16.9484   1
  -6   5   2 37.4975 20.4286   1
  -6   5   2 17.0332 17.2833   3
  -6   5   1 10.7424 18.1356   1
  -6   5   1-10.8436 15.3002   3
  -6   5   0 659.788 33.3979   1
  -6   5  -1 282.646 26.6608   1
   6  -5   2 466.352 23.3271   2
  -6   5  -2 404.984 29.2306   1
   6  -5   3 401.845 24.1546   2
  -6   5  -3 438.332 30.3967   1
   6  -5   4 491.268 27.7671   2
  -6   5  -4 464.387 29.8951   1
  -6   5  -5 213.542 27.1017   1
   6  -5   5 212.557 24.3094   2
   6  -5   6 30.0695 22.0868   2
  -6   5  -6 118.439 21.3121   1
  -6   5  -7 334.184 29.2195   1
   6  -5   7 324.695 31.0765   2
   6  -5   8 0.40446 25.6130   2
   6  -5   9-72.2205 25.6088   2
   6  -5  10-26.2592 28.4429   2
   6  -5  11 118.124 29.8961   2
   6  -5  12 88.6136 29.3566   2
  -6   4  13-25.9162 29.9214   3
  -6   4  12 7.62737 28.7017   3
  -6   4  11 47.9043 29.1766   3
  -6   4  11 129.953 21.9491   1
  -6   4  10 243.010 32.5368   3
  -6   4  10 236.873 25.8016   1
  -6   4   9-25.3305 29.7168   3
  -6   4   9-31.7360 20.4688   1
  -6   4   8 58.9035 28.8829   3
  -6   4   8 20.2225 21.7662   1
  -6   4   7 354.068 31.0015   1
  -6   4   7 395.021 30.7063   3
  -6   4   6 22.8711 21.5983   3
  -6   4   6 3.00008 22.3297   1
  -6   4   5 30.3360 21.2721   3
  -6   4   5 99.4009 23.9782   1
  -6   4   4 27.0831 18.2080   3
  -6   4   4-23.1149 19.3541   1
  -6   4   3 950.765 38.8820   1
  -6   4   3 891.527 32.2519   3
  -6   4   2 195.501 23.8290   1
  -6   4   2 160.392 15.5500   6
  -6   4   2 173.640 18.8108   3
  -6   4   1 1090.40 40.2588   1
  -6   4   1 1083.21 30.4518   6
  -6   4   0 620.284 33.3494   1
  -6   4  -1 89.5338 20.9718   1
   6  -4   1 118.307 17.4849   2
  -6   4  -2 53.0213 20.4444   1
   6  -4   2 33.2036 16.5154   2
   6  -4   3-7.43086 16.8514   2
  -6   4  -3-17.5890 18.5246   1
   6  -4   4 185.394 22.0385   2
  -6   4  -4 227.191 25.1780   1
   6  -4   5 156.124 23.7964   2
  -6   4  -5 172.190 21.7150   1
  -6   4  -6 284.976 26.6740   1
   6  -4   6 203.273 26.3282   2
  -6   4  -7 317.121 26.8167   1
   6  -4   7 182.822 26.1653   2
  -6   4  -8 981.134 38.4847   1
   6  -4   8 848.296 39.9426   2
   6  -4   9 1.49882 28.5671   2
   6  -4  10 223.802 34.5995   2
   6  -4  11 166.040 36.0662   2
   6  -4  12 10.2880 31.4968   2
  -6   3  13 64.2487 33.9722   3
  -6   3  12 42.0467 34.9940   3
  -6   3  12-17.3021 23.4471   1
  -6   3  11 116.567 22.5849   1
  -6   3  11-6.82501 26.6116   3
  -6   3  10-0.65357 28.4471   3
  -6   3  10-77.1341 21.4642   1
  -6   3   9-7.29843 25.0042   3
  -6   3   9 52.5686 22.4144   1
  -6   3   8 407.417 30.7475   1
  -6   3   8 458.917 32.9502   3
  -6   3   7 2028.31 55.0994   1
  -6   3   7 1824.64 51.0778   3
  -6   3   6-19.4624 22.8504   3
  -6   3   6 50.4781 21.0525   1
  -6   3   5 25.0331 20.4458   3
  -6   3   5 11.4205 19.4190   1
  -6   3   4 2436.11 56.9483   1
  -6   3   4 2323.32 47.2707   3
  -6   3   3 8.58734 17.3286   3
  -6   3   3 26.3268 20.7749   1
  -6   3   3-10.4069 13.0076   6
  -6   3   2 667.260 32.0420   1
  -6   3   2 687.665 26.5247   6
  -6   3   2 737.256 26.4016   3
  -6   3   1 740.598 34.1952   1
  -6   3   1 698.446 28.6511   6
  -6   3   0 133.283 21.2493   1
   6  -3   0 164.589 16.5549   2
  -6   3   0 146.584 16.9223   7
  -6   3   0 132.658 19.0774   6
  -6   3  -1 22.7101 19.1312   1
  -6   3  -1 9.91976 14.6420   7
   6  -3   1-3.51248 15.0742   2
  -6   3  -2 161.729 20.7985   1
  -6   3  -2 218.558 17.9120   7
   6  -3   2 188.918 19.4273   2
  -6   3  -3 61.9870 20.0508   1
   6  -3   3 20.9209 17.9526   2
   6  -3   4 965.487 35.2412   2
  -6   3  -4 887.975 35.2081   1
   6  -3   5 685.659 34.4215   2
  -6   3  -5 688.739 31.1167   1
   6  -3   6-15.2842 22.6503   2
  -6   3  -6 9.62156 18.0630   1
   6  -3   7 781.321 38.5631   2
   6  -3   8 196.662 30.5594   2
   6  -3   9 448.291 37.2247   2
   6  -3  10 540.002 39.3942   2
   6  -3  11 263.556 35.8657   2
  -6   2  14 11.1551 37.9569   3
  -6   2  14 15.4548 35.3860   1
  -6   2  13 39.1610 28.0219   3
  -6   2  13-67.4414 24.8776   1
  -6   2  12-13.7016 28.4755   3
  -6   2  12 87.6926 23.1237   1
  -6   2  11 156.582 26.7301   1
  -6   2  11 253.278 37.5026   3
  -6   2  10 3770.33 77.4215   1
  -6   2  10 3871.52 79.1644   3
  -6   2   9 1372.74 48.2950   1
  -6   2   9 1464.13 51.6108   3
  -6   2   8 10.8728 25.0406   3
  -6   2   8 3.88274 20.3639   1
  -6   2   7 567.390 34.3832   1
  -6   2   7 518.842 31.4421   3
  -6   2   6 577.968 33.4955   1
  -6   2   6 530.659 28.6607   3
  -6   2   5 759.842 37.5680   1
  -6   2   5 733.544 30.5909   3
  -6   2   4 34.9476 17.7649   3
  -6   2   4 33.4162 20.5529   1
  -6   2   3 1512.74 37.6206   6
  -6   2   3 1481.24 44.8253   1
  -6   2   3 1469.75 34.1423   3
  -6   2   2 2104.34 44.5982   6
  -6   2   2 2177.01 51.0978   1
  -6   2   1 377.467 23.7827   7
  -6   2   1 333.112 25.0801   1
  -6   2   1 338.493 23.2016   6
  -6   2   0 317.189 22.9112   7
  -6   2   0 413.258 26.2707   1
  -6   2   0 356.283 24.2215   6
  -6   2  -1 4032.30 59.2764   7
  -6   2  -1 4036.45 65.9570   1
  -6   2  -1 4096.93 65.6777   6
  -6   2  -2 402.201 25.1466   7
  -6   2  -2 506.000 28.8086   1
  -6   2  -2 454.659 28.3911   6
  -6   2  -3 139.361 18.1540   1
  -6   2  -3 173.807 21.3247   7
  -6   2  -3 152.687 22.3988   6
  -6   2  -4 1223.39 37.6369   7
  -6   2  -4 1185.64 37.9726   1
   6  -2   5-8.69453 21.5915   2
  -6   2  -5 39.9713 15.6412   1
   6  -2   6 26.0919 25.5601   2
   6  -2   7 246.011 29.1019   2
   6  -2   8 215.692 31.0052   2
   6  -2   9 183.923 29.0481   2
   6  -2  10-41.2762 30.0202   2
   6  -2  11 44.2810 30.5030   2
  -6   1  14-15.3411 32.3202   3
  -6   1  14 158.558 40.5855   1
  -6   1  13 68.9500 35.0560   3
  -6   1  13-89.5397 23.6012   1
  -6   1  12 434.906 31.1220   1
  -6   1  12 431.820 40.5008   3
  -6   1  11-21.9214 20.3089   1
  -6   1  11 108.480 29.8004   3
  -6   1  10 185.987 28.5795   1
  -6   1  10 115.987 27.5981   3
  -6   1   9 279.655 30.3976   1
  -6   1   9 307.486 31.0030   3
  -6   1   8-6.12317 23.7524   3
  -6   1   8 27.2816 21.0455   1
  -6   1   7 34.2216 21.0232   3
  -6   1   7-38.2690 13.9291   1
  -6   1   6 256.904 28.0955   1
  -6   1   6 258.964 25.1101   3
  -6   1   5 2098.61 53.5657   1
  -6   1   5 2049.02 44.1912   3
  -6   1   4 50.5579 16.8540   3
  -6   1   4 67.0914 22.1214   1
  -6   1   3 2332.50 53.7927   1
  -6   1   3 2386.49 49.6318   7
  -6   1   2 2247.19 48.2004   7
  -6   1   2 2054.10 46.5413   6
  -6   1   2 2124.43 50.5862   1
  -6   1   1 90.2349 21.4059   7
  -6   1   1 114.680 21.6411   1
  -6   1   1 96.6614 20.7596   6
  -6   1   0 831.574 33.1139   7
  -6   1   0 806.420 31.7808   1
  -6   1   0 795.810 34.7999   6
  -6   1  -1 565.699 28.9663   7
  -6   1  -1 581.138 28.1228   1
  -6   1  -1 586.051 31.1357   6
  -6   1  -2 66.6679 15.5902   1
  -6   1  -2 40.6854 20.2565   7
  -6   1  -2 12.5190 19.0669   6
  -6   1  -3 648.889 30.7563   7
  -6   1  -3 603.484 27.9274   1
  -6   1  -3 583.636 33.4817   6
  -6   1  -4-109.452 17.9432   7
  -6   1  -4 47.9709 20.1148   6
  -6   1  -5 70.6616 17.9680   7
  -6   1  -5 86.9494 20.8267   6
  -6   1  -6 220.111 22.4531   7
  -6   1  -6 262.450 25.7273   6
  -6   1  -7 52.7345 19.1422   6
   6  -1   8 183.965 29.5968   2
  -6   1  -8 228.973 24.5994   6
  -6   1  -9-4.02834 22.5202   6
   6  -1   9 71.1216 29.5646   2
  -6   1 -10 28.7013 27.1206   6
   6  -1  10 76.2264 26.4229   2
  -6   1 -11 253.227 28.5978   6
  -6   0  15-25.9719 35.2695   1
  -6   0  14 5.87464 37.7196   1
  -6   0  13 79.9437 32.6379   1
  -6   0  12-0.85237 25.4158   1
  -6   0  11 249.134 28.8818   1
  -6   0  10 93.3276 25.1666   1
  -6   0   9 678.231 39.2214   1
  -6   0   8 313.059 29.4904   1
  -6   0   7 220.253 26.8765   1
  -6   0   6 2832.22 61.7826   1
  -6   0   5 597.016 33.3295   1
  -6   0   4 1465.80 42.2195   7
  -6   0   4 1467.69 44.0533   1
  -6   0   3 1285.17 40.7368   7
  -6   0   3 1400.79 42.1843   1
  -6   0   2 22.3364 20.9987   7
  -6   0   2-9.91486 16.8658   1
  -6   0   1 466.948 28.7694   7
  -6   0   1 445.933 28.3925   6
  -6   0   1 459.575 25.9090   1
  -6   0   0 293.819 25.9368   7
  -6   0   0 257.422 24.6750   6
  -6   0   0 234.485 20.9404   1
  -6   0  -1 129.313 23.1398   7
  -6   0  -1 96.3658 18.3154   1
  -6   0  -1 89.8388 22.6438   6
  -6   0  -2 279.146 26.2540   7
  -6   0  -2 281.820 28.1871   6
  -6   0  -3 802.749 35.5563   7
  -6   0  -3 891.570 39.1910   6
  -6   0  -4 65.9877 18.2736   7
  -6   0  -4 28.4900 21.3385   6
  -6   0  -5 192.086 20.4101   7
  -6   0  -5 261.543 26.2673   6
  -6   0  -6 44.4529 17.1922   7
  -6   0  -6-0.47315 18.1973   6
  -6   0  -7 53.4914 19.5187   7
   6   0  10 35.4143 29.0783   2
  -6  -1  15 110.112 43.0783   1
  -6  -1  14 29.7193 40.2071   1
  -6  -1  13 163.309 35.6970   1
  -6  -1  12 302.866 32.4786   1
  -6  -1  11 101.912 26.2637   1
  -6  -1  10 709.563 39.2030   1
  -6  -1   9 599.885 37.4073   1
  -6  -1   8 217.956 26.6162   1
  -6  -1   7 869.652 39.6720   1
  -6  -1   6 264.731 25.2088   1
  -6  -1   5 150.857 24.0849   7
  -6  -1   5 158.754 22.8716   1
  -6  -1   4 251.397 26.2330   7
  -6  -1   4 211.597 22.5959   1
  -6  -1   3 103.657 23.4888   7
  -6  -1   3 90.5397 21.0188   1
  -6  -1   2 688.080 34.1752   7
  -6  -1   2 662.555 30.4255   1
  -6  -1   1 346.794 28.4194   7
  -6  -1   1 398.528 24.7145   1
  -6  -1   0 266.680 27.8972   7
  -6  -1   0 240.793 26.1074   6
  -6  -1   0 171.008 19.7737   1
  -6  -1  -1 467.789 31.5646   7
  -6  -1  -1 475.814 29.6002   6
  -6  -1  -2 439.108 31.3097   7
  -6  -1  -2 594.226 35.1201   6
  -6  -1  -3 33.3779 19.7818   7
  -6  -1  -3 16.0551 18.2605   6
  -6  -1  -4-41.3690 17.8546   7
  -6  -1  -4-57.4198 21.8160   6
  -6  -1  -5-84.4515 17.8610   7
  -6  -1  -6 85.3896 19.1648   7
  -6  -1  -6-50.6127 21.2977   6
  -6  -1  -7 122.701 21.4830   7
  -6  -1  -7 69.8222 20.0276   6
  -6  -1  -8 179.650 25.8924   6
  -6  -1  -9 180.025 27.8310   6
  -6  -1 -10-11.7493 28.2998   6
  -6  -2  15 228.790 46.3405   1
  -6  -2  14 16.9708 35.8038   1
  -6  -2  13 225.334 36.0249   1
  -6  -2  12 156.059 39.0445   1
  -6  -2  11 663.877 37.9966   1
  -6  -2  10 293.908 31.6982   1
  -6  -2   9 148.425 26.1100   1
  -6  -2   8 153.082 25.4984   1
  -6  -2   7 13.3661 19.9410   1
  -6  -2   6-14.8106 22.7003   7
  -6  -2   6 21.3546 19.7415   1
  -6  -2   5 26.5257 23.1048   7
  -6  -2   5-1.25896 17.4567   4
  -6  -2   5-10.6459 14.9697   1
  -6  -2   4 1080.17 42.9665   7
  -6  -2   4 1034.19 37.1547   1
  -6  -2   3 307.824 29.0702   7
  -6  -2   3 369.533 25.5754   1
  -6  -2   2 19.2024 22.7029   7
  -6  -2   2-2.17992 14.8275   1
  -6  -2   1 1212.94 44.0508   7
  -6  -2   0 495.374 32.8553   7
  -6  -2  -1 563.648 36.3632   7
  -6  -2  -2-1.02759 22.8681   7
  -6  -2  -2 137.908 20.3148   6
  -6  -2  -3 67.9587 21.2449   7
  -6  -2  -3-47.8903 19.5935   6
  -6  -2  -4 362.296 26.1015   7
  -6  -2  -4 330.141 29.4582   6
  -6  -2  -5 17.2820 21.0687   7
  -6  -2  -5 11.8789 21.2616   6
  -6  -2  -6 208.380 23.1657   7
  -6  -2  -6 306.434 26.8588   6
  -6  -2  -7 38.6345 24.3789   7
  -6  -2  -7 395.448 27.8239   6
  -6  -2  -8 311.108 26.1601   6
  -6  -2  -9 348.922 29.7163   6
  -6  -3  14 407.095 47.2236   1
  -6  -3  13 10.7195 32.3182   1
  -6  -3  12 9.88755 32.8839   1
  -6  -3  11 82.3621 32.1421   1
  -6  -3  10 156.575 32.6663   1
  -6  -3   9 45.0218 21.4916   1
  -6  -3   8-1.98566 18.7728   1
  -6  -3   8 5.14299 21.4639   4
  -6  -3   7 283.871 30.8038   7
  -6  -3   7 285.907 27.9402   4
  -6  -3   7 353.764 28.8324   1
  -6  -3   6 277.992 30.4020   7
  -6  -3   6 178.371 23.0159   1
  -6  -3   6 124.950 21.6594   4
  -6  -3   5-36.9581 15.1758   1
  -6  -3   5-20.0729 24.6847   7
  -6  -3   4 556.099 34.5740   7
  -6  -3   4 563.957 29.9807   1
  -6  -3   3 1096.82 43.9751   7
  -6  -3   2 1466.31 50.6672   7
  -6  -3   1 1332.12 49.9971   7
  -6  -3   0-21.5816 25.8841   7
  -6  -3  -1 38.1499 23.5281   7
  -6  -3  -2 7.19545 19.0154   7
  -6  -3  -3 220.789 25.4721   7
  -6  -3  -4 59.8524 21.6553   6
  -6  -3  -5 108.853 23.4997   7
  -6  -3  -5 249.493 27.6525   6
  -6  -3  -6 288.601 27.2625   7
  -6  -3  -6 280.133 24.5489   6
  -6  -3  -7 32.2582 28.8630   7
  -6  -3  -7 246.584 29.5351   6
  -6  -4  14-22.0912 31.3010   1
  -6  -4  13 192.526 34.0088   4
  -6  -4  13 118.362 33.1175   1
  -6  -4  12 12.5303 27.3875   4
  -6  -4  12 60.4227 32.0604   1
  -6  -4  11 187.594 32.3121   1
  -6  -4  11 135.222 28.9639   4
  -6  -4  10-70.2663 28.6351   1
  -6  -4  10 92.7147 28.6787   4
  -6  -4   9 89.0268 31.0687   1
  -6  -4   9 141.391 27.5792   4
  -6  -4   8 217.853 27.1579   4
  -6  -4   8 230.376 30.5246   1
  -6  -4   7 0.24952 25.6943   7
  -6  -4   7 24.3210 23.2013   1
  -6  -4   7 28.2451 23.7814   4
  -6  -4   6 237.077 31.0104   7
  -6  -4   6 266.046 25.0476   4
  -6  -4   6 212.511 23.7157   1
  -6  -4   5-16.4389 18.4706   1
  -6  -4   5 64.0854 25.6605   7
  -6  -4   4 246.791 30.0036   7
  -6  -4   3 74.6442 25.8088   7
  -6  -4   2 92.6521 28.2793   7
  -6  -4   1-29.5671 25.8761   7
  -6  -4   0 150.590 28.7626   7
  -6  -4  -1-9.13921 26.0824   7
  -6  -4  -2 175.447 24.3608   7
  -6  -4  -3 161.581 23.4001   7
  -6  -4  -4-82.9858 23.8907   7
  -6  -4  -5 194.038 28.8312   7
  -6  -4  -6 229.050 26.8286   7
  -6  -5  14 155.996 38.2924   1
  -6  -5  14 186.626 33.7510   4
  -6  -5  13 72.2763 28.8657   4
  -6  -5  13 53.3399 35.3926   1
  -6  -5  12 21.1932 29.4131   4
  -6  -5  12-22.7626 34.9100   1
  -6  -5  11-53.2198 23.3304   4
  -6  -5  11 13.5108 26.3483   1
  -6  -5  10 177.471 27.9594   4
  -6  -5  10 199.396 34.2444   1
  -6  -5   9 30.2645 28.8618   1
  -6  -5   9 52.3244 25.2181   4
  -6  -5   8-23.0347 24.5802   1
  -6  -5   8-24.2038 25.3858   4
  -6  -5   7-14.4589 24.4254   1
  -6  -5   7 51.6096 22.3243   4
  -6  -5   6 155.261 27.4389   7
  -6  -5   5 11.5787 26.6241   7
  -6  -5   4 199.916 32.4685   7
  -6  -5   3 38.4170 27.4302   7
  -6  -5   2 73.5308 29.6401   7
  -6  -5   0-10.2514 22.5363   7
  -6  -5  -2 308.477 25.9455   7
  -6  -5  -3 152.926 28.0498   7
  -6  -6  13 1.94947 31.7500   1
  -6  -6  13 78.5056 36.2400   4
  -6  -6  12 42.9738 35.2984   1
  -6  -6  12 1.85496 27.2792   4
  -6  -6  11 44.9029 32.2330   1
  -6  -6  11-4.84052 24.4454   4
  -6  -6  10 77.7299 29.2909   4
  -6  -6  10 47.8060 30.5202   1
  -6  -6   9 73.2113 23.7872   4
  -6  -6   9 84.1530 30.0697   7
  -6  -6   9-20.4055 28.7358   1
  -6  -6   8-16.9030 25.1558   4
  -6  -6   8-52.4804 28.6706   1
  -6  -6   7 30.0493 29.0976   7
  -6  -6   7 218.571 21.7452   2
  -6  -6   6 130.319 28.5707   7
  -6  -6   5 16.3397 25.9186   7
  -6  -6   4 39.9492 24.9537   7
  -6  -6   3 73.2883 29.1966   7
  -6  -6   2 123.747 32.2510   7
  -6  -6  -1-98.3294 28.0855   7
  -6  -6  -2 286.254 25.9710   7
  -6  -7  13 44.8403 37.0821   1
  -6  -7  13 53.7618 37.4281   4
  -6  -7  12-16.3297 32.9608   1
  -6  -7  12 89.6717 29.2526   4
  -6  -7  11-49.0715 30.6782   1
  -6  -7  11 98.8799 28.7024   4
  -6  -7  10-28.6290 32.3266   1
  -6  -7  10 2.65911 26.8580   4
  -6  -7   8 116.399 30.6564   7
  -6  -7   7 27.0586 32.2001   7
  -6  -7   7 178.041 23.2805   2
  -6  -7   6-8.77411 27.5764   7
  -6  -7   5 343.884 37.6037   7
  -6  -7   4 1.59386 25.9763   7
  -6  -7   3 377.848 41.6380   7
  -6  -7   2 169.624 36.1025   7
  -6  -7   0 28.2283 26.8704   7
  -6  -8  10 220.770 33.4085   7
  -6  -8   9 8.35111 33.5143   7
  -6  -8   8 21.8618 21.1547   2
  -6  -8   8-45.1495 29.7797   7
  -6  -8   7 78.7449 23.9699   2
  -6  -8   7 237.317 40.8081   7
  -6  -8   6 135.630 37.2004   7
  -6  -8   5 305.194 36.8513   7
  -6  -8   3 373.018 39.8237   7
  -6  -9   9-74.9770 23.8262   2
  -6  -9   8 84.7591 24.2045   2
  -7  12   1 191.808 38.5858   3
  -7  12   0 10.6657 26.2256   3
  -7  12  -2 197.992 28.4060   1
  -7  12  -4 159.909 24.7744   1
  -7  11   2 245.924 32.7377   3
  -7  11   1 51.1068 33.9942   3
  -7  11   0 165.707 26.6895   1
  -7  11  -1 129.048 23.9178   1
  -7  11  -2 149.000 26.5070   1
  -7  11  -3 20.1382 26.7138   1
  -7  11  -4 76.3036 23.0627   1
  -7  11  -5 48.6935 28.5719   1
  -7  11  -6-118.201 29.1106   1
   7 -11   8-47.2727 24.2030   2
  -7  10   5 1.18952 32.5002   3
  -7  10   4 139.439 31.2677   3
  -7  10   3 117.073 23.2610   1
  -7  10   3 192.941 32.3336   3
  -7  10   2 124.768 26.0431   1
  -7  10   2-15.0544 23.5024   3
  -7  10   1 62.0684 24.4857   1
  -7  10   1 223.042 38.0052   3
  -7  10   0 75.5711 21.5267   1
  -7  10  -1-22.5886 24.2241   1
  -7  10  -2 22.2218 19.8571   1
  -7  10  -3 87.3498 21.4578   1
  -7  10  -4 96.4267 27.1301   1
  -7  10  -5 53.1933 21.5893   1
  -7  10  -6-30.2132 27.0867   1
   7 -10   7 83.2662 24.6343   2
  -7  10  -7 113.388 27.5084   1
   7 -10   8 30.1445 24.5455   2
  -7  10  -8 139.690 27.3490   1
   7 -10   9-30.4862 31.7073   2
  -7   9   7 210.460 37.3924   3
  -7   9   6 104.091 33.4280   3
  -7   9   5 9.70729 25.2197   3
  -7   9   4 358.060 31.8826   1
  -7   9   4 207.118 33.5965   3
  -7   9   3-70.2068 24.5933   1
  -7   9   3 34.2456 25.6124   3
  -7   9   2 67.4935 21.6142   1
  -7   9   2 29.3954 25.2643   3
  -7   9   1-35.2089 21.6510   1
  -7   9   0 333.815 25.7326   1
  -7   9  -1 57.7129 18.8149   1
  -7   9  -2-21.2171 18.3980   1
  -7   9  -3 78.4564 19.6296   1
  -7   9  -4 171.618 21.3680   1
  -7   9  -5-52.1157 22.2065   1
   7  -9   6 200.257 29.7422   2
  -7   9  -6 204.603 31.2109   1
   7  -9   7 146.186 30.4613   2
  -7   9  -7 74.8088 23.8908   1
  -7   9  -8 280.719 26.6361   1
   7  -9   8 183.083 28.5152   2
  -7   9  -9-63.3277 24.3084   1
   7  -9   9 22.9211 24.9700   2
   7  -9  10 140.415 31.1659   2
  -7   8   8 21.6297 30.9331   3
  -7   8   7-29.6185 28.6542   3
  -7   8   6 31.1768 26.4266   3
  -7   8   6 46.4387 24.3208   1
  -7   8   5 100.833 25.5746   3
  -7   8   5 37.5393 22.0371   1
  -7   8   4 60.2650 26.5980   1
  -7   8   4-35.3206 23.4740   3
  -7   8   3-66.1236 21.0339   1
  -7   8   3-6.15340 24.6087   3
  -7   8   2 98.4511 20.0311   1
  -7   8   2 27.9829 20.7042   3
  -7   8   1 130.892 21.9692   1
  -7   8   0 1360.17 50.2061   1
  -7   8  -1 56.4966 21.4353   1
  -7   8  -2 69.7773 21.6059   1
  -7   8  -3 60.2505 19.1268   1
  -7   8  -4 514.990 38.3353   1
   7  -8   5 135.610 24.2295   2
  -7   8  -5 127.715 26.2980   1
   7  -8   6 43.1875 24.3841   2
  -7   8  -6 7.16542 20.4028   1
  -7   8  -7 511.216 35.5508   1
   7  -8   7 489.457 33.2696   2
   7  -8   8 136.020 25.9664   2
  -7   8  -8 170.256 29.3433   1
  -7   8  -9 349.916 35.3311   1
   7  -8   9 316.523 35.2440   2
  -7   8 -10-86.3696 28.3971   1
   7  -8  10 1.27482 28.5478   2
  -7   7   9 65.4878 31.1067   3
  -7   7   8 47.0637 27.5721   3
  -7   7   7 121.347 28.2159   3
  -7   7   7 133.935 23.3851   1
  -7   7   6 76.8626 24.4350   3
  -7   7   6 132.598 23.4419   1
  -7   7   5 290.024 28.4627   1
  -7   7   5 322.469 31.4021   3
  -7   7   4 372.356 31.8590   1
  -7   7   4 277.201 30.1815   3
  -7   7   3 373.460 29.7620   1
  -7   7   3 397.128 31.1794   3
  -7   7   2 238.826 26.9500   1
  -7   7   1 21.3714 19.0371   1
  -7   7   0 263.834 28.6241   1
  -7   7  -1 1122.59 44.9769   1
  -7   7  -2 256.241 31.7507   1
  -7   7  -3-52.3501 21.7030   1
  -7   7  -4 1245.01 48.0465   1
   7  -7   5 1.91708 19.0433   2
  -7   7  -5 12.0998 20.1282   1
  -7   7  -6 1087.80 47.4439   1
   7  -7   6 1036.59 42.5015   2
   7  -7   7 189.964 30.3021   2
  -7   7  -7 131.073 25.4690   1
   7  -7   8 127.419 26.8637   2
  -7   7  -8 123.914 26.2207   1
   7  -7   9 114.390 33.1071   2
  -7   7  -9 119.339 24.7169   1
  -7   7 -10 40.6843 27.5630   1
   7  -7  10 140.889 35.5761   2
  -7   7 -11-32.5668 27.0387   1
  -7   6  10 39.3755 30.8855   3
  -7   6   9 30.1592 28.0125   3
  -7   6   9-2.74019 24.8482   1
  -7   6   8-26.0012 24.2451   3
  -7   6   8-48.9363 19.6803   1
  -7   6   7 83.5921 26.5332   3
  -7   6   7 119.330 26.1689   1
  -7   6   6 68.9864 27.1818   3
  -7   6   6-15.1608 24.5227   1
  -7   6   5 47.3434 24.4709   3
  -7   6   5 57.5625 21.9699   1
  -7   6   4-21.1195 21.7176   3
  -7   6   4 41.3662 24.3720   1
  -7   6   3 385.460 29.8922   1
  -7   6   3 359.376 27.2411   3
  -7   6   2 853.077 41.2528   1
  -7   6   1 303.571 29.3845   1
  -7   6   0 362.381 29.8924   1
  -7   6  -1 215.938 26.9164   1
  -7   6  -2 497.207 34.4149   1
  -7   6  -3 135.673 25.4189   1
   7  -6   4 321.351 25.0697   2
  -7   6  -4 356.348 31.4797   1
  -7   6  -5 261.369 28.1917   1
   7  -6   5 129.889 23.6760   2
   7  -6   6 605.323 35.5460   2
  -7   6  -6 570.727 35.7017   1
   7  -6   7 63.4010 24.1395   2
  -7   6  -7-47.1629 20.2116   1
   7  -6   8 49.3415 25.4307   2
  -7   6  -8 63.1551 21.1501   1
  -7   6  -9 398.318 28.1567   1
   7  -6   9 332.667 32.9187   2
   7  -6  10 16.7967 30.6219   2
  -7   5  11 52.5475 31.3995   3
  -7   5  10 27.2678 30.6712   3
  -7   5  10 272.556 29.1551   1
  -7   5   9-2.97688 29.1886   3
  -7   5   9-78.6496 19.5806   1
  -7   5   8 10.1930 28.5085   3
  -7   5   8-2.16125 19.9073   1
  -7   5   7 116.953 28.6204   3
  -7   5   7 118.061 25.9589   1
  -7   5   6 278.470 30.4354   1
  -7   5   6 419.237 31.8036   3
  -7   5   5-11.4507 20.3220   3
  -7   5   5 48.7272 26.4503   1
  -7   5   4 151.588 23.3471   3
  -7   5   4 116.501 26.9786   1
  -7   5   3 346.292 33.6066   1
  -7   5   2 114.086 23.8921   1
  -7   5   1 789.383 38.9256   1
  -7   5   0 265.968 29.7124   1
  -7   5   0 244.980 20.0467   6
  -7   5  -1 81.0221 22.3200   1
  -7   5  -2 106.952 22.3804   1
   7  -5   3 279.405 24.6214   2
  -7   5  -3 381.631 29.7614   1
  -7   5  -4-37.9279 20.0374   1
   7  -5   5 633.096 35.3900   2
  -7   5  -5 656.943 35.4342   1
   7  -5   6 231.331 27.6350   2
  -7   5  -6 280.508 28.2071   1
   7  -5   7 164.255 26.9982   2
  -7   5  -7 127.081 23.3831   1
   7  -5   8 108.713 30.5247   2
  -7   5  -8 105.720 20.9954   1
   7  -5   9-6.58153 26.4710   2
   7  -5  10-34.7233 31.0573   2
  -7   4  12 0.00000 26.1366   1
  -7   4  12 26.0068 28.2466   3
  -7   4  11 33.4696 35.1061   3
  -7   4  11 84.7495 23.9856   1
  -7   4  10 446.851 33.9222   1
  -7   4  10 388.220 35.8954   3
  -7   4   9 150.589 33.1968   3
  -7   4   9 48.5943 20.9945   1
  -7   4   8-11.5215 26.4828   3
  -7   4   8 94.1273 24.3295   1
  -7   4   7 228.518 23.8322   1
  -7   4   7 265.153 29.9857   3
  -7   4   6 5.51870 20.6150   3
  -7   4   6 18.8754 24.9783   1
  -7   4   5 536.026 35.9760   1
  -7   4   5 473.712 30.5279   3
  -7   4   4 40.4100 20.8938   3
  -7   4   4 8.58700 24.2020   1
  -7   4   3 50.4188 23.6226   1
  -7   4   2 15.2296 21.9121   1
  -7   4   1 1041.63 42.6423   1
  -7   4   1 962.175 33.9485   6
  -7   4   0-14.2674 20.9797   1
  -7   4   0 32.9783 16.5169   6
  -7   4  -1 772.449 37.7780   1
  -7   4  -1 720.952 31.8680   6
   7  -4   2 778.396 31.1760   2
  -7   4  -2 863.000 39.8558   1
  -7   4  -3 65.0776 18.6396   1
   7  -4   3 24.8711 17.7776   2
   7  -4   4 652.307 33.4752   2
  -7   4  -4 719.764 35.8327   1
   7  -4   5 343.658 30.3087   2
  -7   4  -5 325.322 26.1645   1
   7  -4   6 11.6190 22.7528   2
  -7   4  -6 19.2578 18.2340   1
   7  -4   7-23.7824 27.0146   2
   7  -4   9-9.26591 25.6404   2
   7  -4  10 33.1299 26.8894   2
  -7   3  13 10.0087 30.5766   3
  -7   3  13 137.719 25.2618   1
  -7   3  12-38.2599 24.0474   1
  -7   3  12 64.4566 37.6389   3
  -7   3  11 322.101 34.8048   1
  -7   3  11 234.410 38.5457   3
  -7   3  10 20.1319 31.7407   3
  -7   3  10-35.6480 22.5625   1
  -7   3   9 91.8625 29.9846   3
  -7   3   9 139.491 24.8215   1
  -7   3   8 25.1704 26.9846   3
  -7   3   8 70.3525 24.0537   1
  -7   3   7-19.6611 21.0905   3
  -7   3   7 11.1575 25.6550   1
  -7   3   6-10.2527 23.9897   3
  -7   3   6 68.3429 25.7100   1
  -7   3   5-3.04891 22.1904   3
  -7   3   5-23.8486 24.4659   1
  -7   3   4 735.705 39.6478   1
  -7   3   3 1.33740 25.3854   1
  -7   3   3 72.3200 17.4629   6
  -7   3   2 1838.52 45.6578   6
  -7   3   2 1914.51 54.2912   1
  -7   3   1 485.583 32.1609   1
  -7   3   1 511.046 28.9695   6
  -7   3   0 44.2706 21.0715   1
  -7   3   0 17.8114 16.7216   7
  -7   3   0 32.7240 17.7547   6
   7  -3   1 772.794 30.9940   2
  -7   3  -1 848.337 36.8703   1
  -7   3  -1 775.693 34.5296   6
   7  -3   2 390.018 26.1002   2
  -7   3  -2 379.283 27.4812   1
  -7   3  -2 493.211 30.5351   6
  -7   3  -3 189.236 24.1852   1
  -7   3  -3 138.366 22.8610   6
   7  -3   3 99.5354 22.8841   2
  -7   3  -4-24.1420 18.5375   1
   7  -3   4 4.05478 20.8169   2
  -7   3  -5 85.4726 17.2990   1
   7  -3   5-5.24722 24.2474   2
   7  -3   6 105.995 27.7140   2
   7  -3   7 151.537 30.5553   2
   7  -3   8 219.065 33.7434   2
   7  -3   9 140.154 35.0222   2
   7  -3  10-56.3185 29.1007   2
  -7   2  14 51.0788 33.0017   1
  -7   2  13 52.6517 29.9914   3
  -7   2  13 207.861 27.8614   1
  -7   2  12-71.5404 26.5472   1
  -7   2  12 88.5722 30.7834   3
  -7   2  11 9.02486 27.2013   3
  -7   2  11 131.670 27.5716   1
  -7   2  10 49.7388 31.5585   3
  -7   2  10 45.9260 27.0532   1
  -7   2   9-12.9141 24.2753   3
  -7   2   9 54.2705 25.0969   1
  -7   2   8 14.5764 25.1698   3
  -7   2   8 1.35140 25.5964   1
  -7   2   7 423.727 33.1388   1
  -7   2   7 345.055 28.9051   3
  -7   2   6 378.295 33.0651   1
  -7   2   6 382.346 28.3448   3
  -7   2   5 2971.79 67.1659   1
  -7   2   4 207.300 28.1922   1
  -7   2   3 360.280 30.0808   1
  -7   2   2 1189.47 40.4478   6
  -7   2   2 1260.65 44.7381   1
  -7   2   1 151.690 21.7803   7
  -7   2   1 169.576 22.6147   6
  -7   2   1 204.056 25.2979   1
  -7   2   0 886.745 34.5695   7
  -7   2   0 926.275 37.7062   1
  -7   2   0 870.803 37.0890   6
  -7   2  -1 66.4515 18.7590   1
  -7   2  -1 78.3301 19.3329   7
  -7   2  -1 90.3592 18.6541   6
  -7   2  -2 88.7028 19.5299   1
  -7   2  -2 77.7727 20.3570   7
  -7   2  -3 267.735 23.3033   1
  -7   2  -3 277.195 29.2064   6
   7  -2   4 618.773 35.3498   2
  -7   2  -4 750.815 38.2863   6
  -7   2  -5 111.810 21.6720   6
   7  -2   5 67.6972 24.4399   2
  -7   2  -6 93.6671 20.9595   6
   7  -2   6 86.9645 27.9977   2
  -7   2  -7 0.00000 20.2340   6
   7  -2   7 109.146 31.1804   2
  -7   2  -8-16.2758 23.8828   6
   7  -2   8 15.3228 26.0434   2
  -7   2  -9-11.1783 26.4976   6
   7  -2   9-66.3232 32.7754   2
  -7   1  14-66.4491 29.0887   1
  -7   1  13 19.1818 27.5714   1
  -7   1  12 104.841 27.9349   1
  -7   1  11 167.034 28.3601   1
  -7   1  10 73.0218 28.6568   1
  -7   1   9 988.045 46.0505   1
  -7   1   8 205.525 30.9232   1
  -7   1   7 500.109 35.3804   1
  -7   1   6 516.830 36.1940   1
  -7   1   5-2.19030 24.2565   1
  -7   1   4 638.796 34.8716   1
  -7   1   3 119.703 23.9345   7
  -7   1   3 96.1462 22.8624   1
  -7   1   2 125.434 23.2826   7
  -7   1   2 73.7137 20.3163   6
  -7   1   2 86.1381 22.0332   1
  -7   1   1 10.7289 18.4718   7
  -7   1   1 10.6520 17.9154   1
  -7   1   1-4.44457 19.3292   6
  -7   1   0 151.831 23.1704   7
  -7   1   0 196.504 24.0863   6
  -7   1   0 198.757 22.1983   1
  -7   1  -1 144.840 24.1435   7
  -7   1  -1 97.3529 18.2674   1
  -7   1  -1 16.2935 20.6153   6
  -7   1  -2 115.458 17.4254   1
  -7   1  -2 115.419 21.6769   7
  -7   1  -2 163.221 24.7306   6
  -7   1  -3 100.003 23.1532   7
  -7   1  -3 133.484 26.8480   6
  -7   1  -4-11.7025 22.3910   6
  -7   1  -5-96.0280 20.2851   6
  -7   1  -6 26.2342 20.5185   6
   7  -1   7 40.1431 30.9222   2
   7  -1   8 25.2240 27.6704   2
   7  -1   9 184.537 34.1405   2
  -7   0  14 85.5883 45.3399   1
  -7   0  13-29.0252 25.8147   1
  -7   0  12 480.964 39.7166   1
  -7   0  11 125.002 32.2829   1
  -7   0  10 353.854 35.2907   1
  -7   0   9 30.1364 25.6580   1
  -7   0   8 64.1218 25.6694   1
  -7   0   7 170.322 29.2147   1
  -7   0   6-13.7724 23.9284   1
  -7   0   5 99.9240 23.8494   1
  -7   0   4 521.219 32.3511   7
  -7   0   4 530.645 33.0210   1
  -7   0   3 268.099 28.2965   7
  -7   0   3 222.192 24.9578   1
  -7   0   2 143.272 25.3362   7
  -7   0   2 129.233 22.3837   1
  -7   0   1 103.165 23.2067   7
  -7   0   1 181.486 24.6461   6
  -7   0   1 120.789 21.3612   1
  -7   0   0 1.97966 20.2240   6
  -7   0   0 37.5887 18.0897   1
  -7   0  -1-1.41715 21.8550   7
  -7   0  -1 16.1191 24.5086   6
  -7   0  -2 201.453 29.0059   7
  -7   0  -2 143.582 25.7895   6
  -7   0  -3-112.916 21.8816   7
  -7   0  -3-2.36523 20.6472   6
  -7   0  -4 17.1238 21.9354   7
  -7   0  -4-81.9115 20.8172   6
  -7   0  -5 106.236 20.7046   6
  -7   0  -6 242.250 28.2101   6
  -7   0  -7 225.746 22.9975   6
  -7   0  -8 291.369 28.4559   6
  -7  -1  14 181.461 44.7629   1
  -7  -1  13 136.511 38.2121   1
  -7  -1  12-63.7522 22.3680   1
  -7  -1  11 93.4491 28.2470   1
  -7  -1  10-5.12857 24.8233   1
  -7  -1   9 0.30501 23.8370   1
  -7  -1   8 30.8046 21.6000   1
  -7  -1   7 5.71434 22.1935   1
  -7  -1   6 0.86194 18.2367   1
  -7  -1   5 169.800 26.7525   7
  -7  -1   5 267.245 28.7240   1
  -7  -1   4 22.6832 23.8445   7
  -7  -1   4 3.27015 19.3990   1
  -7  -1   3 44.4960 24.8558   7
  -7  -1   3 88.0640 20.3592   1
  -7  -1   2 200.800 26.7815   7
  -7  -1   2 279.885 24.6242   1
  -7  -1   1 104.940 24.6501   7
  -7  -1   0 0.59084 20.6636   7
  -7  -1  -1 206.053 28.3633   7
  -7  -1  -1 115.973 24.0604   6
  -7  -1  -2 130.647 27.3054   7
  -7  -1  -2 158.724 22.7751   6
  -7  -1  -3 58.6265 27.7403   7
  -7  -1  -3 77.3847 22.9564   6
  -7  -1  -4 147.046 22.3952   6
  -7  -1  -5 22.1152 23.9655   7
  -7  -1  -5 110.362 19.9056   6
  -7  -1  -6 243.955 26.7700   7
  -7  -1  -6 88.8237 25.1673   6
  -7  -1  -7-45.7486 31.0148   7
  -7  -1  -7-32.6961 28.4800   6
  -7  -1  -8 13.7212 34.5609   6
  -7  -2  14-83.9327 43.3346   1
  -7  -2  13 76.6400 38.3381   1
  -7  -2  12-37.7160 30.4072   1
  -7  -2  11 14.5612 24.6216   1
  -7  -2  10 28.3959 22.3630   1
  -7  -2   9 37.9058 23.0994   1
  -7  -2   8-91.1507 20.9776   1
  -7  -2   7 1.37651 19.0758   1
  -7  -2   6 18.6595 25.8584   7
  -7  -2   6 76.4442 23.7268   1
  -7  -2   5 46.8711 27.2371   7
  -7  -2   5-4.27079 20.5740   1
  -7  -2   4 113.966 27.3258   7
  -7  -2   4 104.610 21.7521   1
  -7  -2   3 476.109 34.0506   7
  -7  -2   3 479.010 30.5529   1
  -7  -2   2 77.8008 24.4092   7
  -7  -2   1-8.29799 23.6412   7
  -7  -2   0 94.8029 27.9320   7
  -7  -2  -1 52.9064 25.6973   7
  -7  -2  -2-4.34263 26.4755   7
  -7  -2  -3 2.21225 25.4376   7
  -7  -2  -3 204.570 24.5407   6
  -7  -2  -4 241.024 25.8768   6
  -7  -2  -5 232.601 28.5929   7
  -7  -2  -5-105.699 27.4433   6
  -7  -2  -6 323.989 31.3405   7
  -7  -2  -6 46.5416 25.9646   6
  -7  -2  -7-47.3606 31.0363   7
  -7  -3  13-13.9750 31.0883   1
  -7  -3  12 1.58007 32.0431   1
  -7  -3  11 30.6062 34.3944   1
  -7  -3  10 95.4925 26.1562   1
  -7  -3  10 75.8881 24.9734   4
  -7  -3   9 0.51439 22.5871   1
  -7  -3   9-51.6996 21.2120   4
  -7  -3   8 51.3050 21.9901   1
  -7  -3   7 190.650 30.3925   7
  -7  -3   7 210.806 24.7677   1
  -7  -3   6 557.731 38.5864   7
  -7  -3   6 461.149 31.9175   1
  -7  -3   5-9.79095 18.3327   1
  -7  -3   5-66.8153 24.9654   7
  -7  -3   4 101.677 28.7470   7
  -7  -3   3-11.0897 23.0663   7
  -7  -3   2 64.4633 26.1048   7
  -7  -3   1 41.3560 28.6425   7
  -7  -3   0 108.601 29.7333   7
  -7  -3  -2 1.11151 28.9364   7
  -7  -3  -3 595.895 39.1914   7
  -7  -3  -4 42.6202 26.6296   7
  -7  -3  -5 224.186 26.8943   7
  -7  -4  13 9.61658 28.6300   4
  -7  -4  13 100.036 38.0044   1
  -7  -4  12-17.7991 36.9686   1
  -7  -4  12-10.2063 26.6436   4
  -7  -4  11-33.6714 34.8024   1
  -7  -4  11 70.8128 29.9738   4
  -7  -4  10 34.6076 28.6281   1
  -7  -4  10-23.6286 26.1495   4
  -7  -4   9 211.111 28.4076   4
  -7  -4   9 288.071 36.1583   1
  -7  -4   8 5.55412 25.2069   1
  -7  -4   7-22.7592 25.5337   7
  -7  -4   7-36.9550 20.1845   1
  -7  -4   6 10.1237 29.2079   7
  -7  -4   5 86.6288 31.3125   7
  -7  -4   4-82.4819 24.7332   7
  -7  -4   3 120.025 28.0962   7
  -7  -4   1 382.466 37.8905   7
  -7  -4   0 100.515 28.1402   7
  -7  -4  -1 28.1024 28.6789   7
  -7  -4  -2 54.5037 30.3374   7
  -7  -4  -4 60.7229 32.4097   7
  -7  -5  13-32.3933 35.2593   4
  -7  -5  12 32.8043 27.6498   4
  -7  -5  12 31.2527 30.3980   1
  -7  -5  11 37.5507 30.5161   4
  -7  -5  11 80.7951 35.7725   1
  -7  -5  10 98.7542 32.2429   1
  -7  -5  10 28.1989 26.8453   4
  -7  -5   9-25.5680 28.4321   1
  -7  -5   7 165.527 34.3383   7
  -7  -5   5 130.029 33.5392   7
  -7  -5   4 362.571 37.6495   7
  -7  -5   3 99.6253 34.6587   7
  -7  -5   2 33.8563 25.9500   7
  -7  -5   1 146.734 32.0410   7
  -7  -5   0-87.3620 27.2626   7
  -7  -5  -1-52.5236 28.9991   7
  -7  -6  12-73.3132 30.0648   4
  -7  -6  12 28.1631 33.4545   1
  -7  -6  11 87.3347 31.7970   4
  -7  -6  11-4.50847 31.3593   1
  -7  -6  10-35.1365 29.5860   1
  -7  -6   9 139.039 37.3672   7
  -7  -6   8 95.9644 32.9295   7
  -7  -6   7-9.15402 33.0099   7
  -7  -6   6 114.493 35.0170   7
  -7  -6   5 164.820 31.5488   7
  -7  -6   4 186.310 39.9038   7
  -7  -6   3-53.7651 31.1605   7
  -7  -6   2 90.2487 30.8127   7
  -7  -6   1 200.621 40.2843   7
  -7  -7  11-16.0663 34.6498   4
  -7  -7   8 440.883 41.8209   7
  -7  -7   6 303.426 42.3719   7
  -8  11   1 260.349 28.2208   1
  -8  11   0 207.353 32.7201   1
  -8  11  -1 233.238 30.8751   1
  -8  10   4 148.469 32.6716   1
  -8  10   4 25.4299 28.7470   3
  -8  10   3-29.9245 31.2173   1
  -8  10   2 40.5687 25.6183   1
  -8  10   1-45.0441 29.3290   1
  -8  10   0 33.0786 23.6726   1
  -8  10  -1 27.5486 23.4903   1
  -8  10  -2-68.5900 23.3031   1
  -8  10  -3 191.570 27.1022   1
  -8  10  -4-61.9593 23.0384   1
  -8  10  -5-29.0704 27.4749   1
  -8   9   6-0.23380 28.9929   3
  -8   9   5 5.21885 28.9553   3
  -8   9   5 3.97404 25.6853   1
  -8   9   4 233.435 31.9591   1
  -8   9   2 144.440 26.4173   1
  -8   9   1 55.1246 24.4100   1
  -8   9   0 6.53985 20.7133   1
  -8   9  -1 63.6277 20.7312   1
  -8   9  -2-6.81503 22.1191   1
  -8   9  -3 139.018 26.6804   1
  -8   9  -4 56.2069 22.8552   1
  -8   9  -5 139.493 25.6813   1
  -8   9  -6 267.982 29.6076   1
  -8   9  -7 62.4932 28.4350   1
  -8   8   7 52.7305 29.3491   3
  -8   8   7 57.0435 25.3031   1
  -8   8   6 85.1253 30.1816   3
  -8   8   6 7.60130 23.9300   1
  -8   8   5-11.4128 27.8032   3
  -8   8   5-25.2147 22.5300   1
  -8   8   4 163.991 29.8035   1
  -8   8   3-62.3912 24.9016   1
  -8   8   2 246.746 26.4550   1
  -8   8   1 232.415 30.1023   1
  -8   8   0 414.140 34.9408   1
  -8   8  -1 263.186 31.4199   1
  -8   8  -2 1.17157 24.3843   1
  -8   8  -3 172.325 26.8878   1
  -8   8  -4 23.3004 23.2606   1
  -8   8  -5 245.646 31.0421   1
  -8   8  -6 21.1794 24.8396   1
   8  -8   7 51.3350 27.5673   2
  -8   8  -7 129.719 23.7976   1
   8  -8   8-11.8407 28.3784   2
  -8   8  -8-3.49227 27.9161   1
   8  -8   9-7.07382 28.1817   2
  -8   8  -9-93.7330 30.6855   1
  -8   7   9 205.534 40.6742   3
  -8   7   8 108.566 37.5823   3
  -8   7   7-30.0796 29.7898   3
  -8   7   7 176.868 27.1771   1
  -8   7   6 47.0733 26.3206   3
  -8   7   6-67.1655 27.2974   1
  -8   7   5-13.7074 24.9736   1
  -8   7   4 58.6565 23.1939   1
  -8   7   3 350.110 34.6810   1
  -8   7   2-2.24039 21.1347   1
  -8   7   1 340.141 32.1127   1
  -8   7   0 150.237 24.2714   1
  -8   7  -1 234.067 32.3531   1
  -8   7  -2 859.237 45.6279   1
  -8   7  -3 866.058 43.5650   1
  -8   7  -4 107.257 23.3344   1
  -8   7  -5-77.5007 22.6600   1
   8  -7   6 333.430 30.5884   2
  -8   7  -6 263.507 26.6669   1
   8  -7   7 124.307 28.6881   2
  -8   7  -7 106.999 24.7636   1
   8  -7   8 73.4219 27.5638   2
  -8   7  -8 85.3869 24.3682   1
   8  -7   9 156.079 37.8434   2
  -8   7  -9 61.2245 25.0841   1
  -8   6  10-35.6803 31.3089   3
  -8   6  10-14.0118 29.9250   1
  -8   6   9 74.4985 33.0730   3
  -8   6   9 122.491 26.5828   1
  -8   6   8 124.778 32.8667   3
  -8   6   8-31.7922 23.2101   1
  -8   6   7 185.287 34.4244   3
  -8   6   7 243.760 30.8453   1
  -8   6   6 76.2348 26.4082   3
  -8   6   6 15.4146 25.2812   1
  -8   6   5 105.042 29.8579   1
  -8   6   4 119.353 28.0584   1
  -8   6   3 94.6457 28.8485   1
  -8   6   2-100.276 18.2312   1
  -8   6   1 131.085 26.9021   1
  -8   6   0 565.495 40.1196   1
  -8   6  -1 617.911 40.4157   1
  -8   6  -2 35.1788 20.9419   1
  -8   6  -3-78.5833 24.1547   1
  -8   6  -4 139.563 25.9630   1
  -8   6  -5 73.0897 21.0485   1
   8  -6   5 16.3510 24.5999   2
   8  -6   6 23.6900 27.0296   2
  -8   6  -6-72.7662 22.7598   1
   8  -6   7 182.930 32.1966   2
  -8   6  -7 14.8114 22.5659   1
   8  -6   8 226.232 34.8256   2
  -8   6  -8 172.684 23.0107   1
   8  -6   9 98.8912 35.7857   2
  -8   5  11-60.4818 35.0668   3
  -8   5  10 27.4713 33.6177   3
  -8   5  10 197.764 32.3694   1
  -8   5   9 84.9652 29.1566   3
  -8   5   9-81.6636 26.6069   1
  -8   5   8 62.5079 30.4609   3
  -8   5   8 58.3150 22.9414   1
  -8   5   7-12.3939 27.4637   3
  -8   5   7 1.59133 23.4285   1
  -8   5   6-38.8304 26.0696   1
  -8   5   5 84.0296 27.0657   1
  -8   5   4-12.2222 25.8989   1
  -8   5   3 35.6191 25.4772   1
  -8   5   2 166.892 28.1119   1
  -8   5   1 200.908 28.9265   1
  -8   5   0 276.877 31.9437   1
  -8   5   0 192.052 19.4388   6
  -8   5  -1-1.20889 21.4831   1
  -8   5  -1 134.525 20.2796   6
  -8   5  -2 67.7465 23.9438   1
  -8   5  -2 48.8061 19.7088   6
  -8   5  -3 8.71775 20.4055   1
  -8   5  -4-103.550 20.4778   1
   8  -5   5 259.661 29.5953   2
  -8   5  -5 357.344 29.3841   1
  -8   5  -6 74.7706 20.5552   1
   8  -5   6 3.45087 27.5945   2
   8  -5   7 99.0791 31.4851   2
   8  -5   8-32.0193 27.9388   2
   8  -5   9 13.1331 29.5854   2
  -8   4  11 185.774 44.8901   3
  -8   4  11-10.3305 24.6457   1
  -8   4  10 98.1699 35.2932   3
  -8   4  10 332.925 31.4207   1
  -8   4   9-89.1580 32.1008   3
  -8   4   9-94.8041 22.4834   1
  -8   4   8-11.8915 28.8301   3
  -8   4   8 112.445 27.3497   1
  -8   4   7-25.6253 24.9831   3
  -8   4   7-94.5347 21.8075   1
  -8   4   6 42.4658 25.9526   1
  -8   4   5 27.6370 25.2446   1
  -8   4   4 8.93716 24.4750   1
  -8   4   3-33.8621 22.2906   1
  -8   4   2 95.0576 24.2092   1
  -8   4   1 3.33599 20.2839   1
  -8   4   1-63.0604 17.7061   6
  -8   4   0 48.3444 17.6136   1
  -8   4   0 111.014 17.4138   6
  -8   4  -1 141.326 26.3443   1
  -8   4  -1 31.1247 17.3668   6
  -8   4  -2-2.50548 17.6517   1
  -8   4  -2 52.0924 17.4710   6
  -8   4  -3 20.8902 19.2438   1
  -8   4  -3 59.0431 16.3471   6
  -8   4  -4 216.368 27.0861   1
  -8   4  -4 219.554 26.2693   6
   8  -4   4 141.040 26.8837   2
  -8   4  -5-101.234 21.3221   1
  -8   4  -5-94.3305 20.0171   6
   8  -4   5-34.6257 25.2024   2
   8  -4   6 106.315 26.6141   2
  -8   3  12 127.507 28.4994   1
  -8   3  12 40.3891 37.2176   3
  -8   3  11 25.7403 35.2679   3
  -8   3  11 26.8420 28.0793   1
  -8   3  10-32.7093 28.4523   3
  -8   3  10 11.3446 21.3553   1
  -8   3   9-10.3898 25.7555   3
  -8   3   9-22.4963 23.7924   1
  -8   3   8 193.408 30.8973   3
  -8   3   8 211.765 30.2674   1
  -8   3   7 20.8589 22.3382   1
  -8   3   6 44.4325 26.0538   1
  -8   3   5 3.68891 24.9486   1
  -8   3   4 46.9643 22.0266   1
  -8   3   3 0.19525 23.1725   1
  -8   3   2 110.156 25.5360   1
  -8   3   2 68.9656 18.2419   6
  -8   3   1 27.0227 23.6915   1
  -8   3   1 44.5960 17.4471   6
  -8   3   0 131.800 23.8168   1
  -8   3   0 136.319 21.7948   6
  -8   3  -1-3.71219 20.8616   1
  -8   3  -1 75.0576 22.7657   6
  -8   3  -2 87.7722 20.6675   1
  -8   3  -2-38.6971 19.3036   6
  -8   3  -3 143.675 21.8576   1
  -8   3  -3 63.1264 21.8346   6
   8  -3   3 106.410 24.0048   2
  -8   3  -4 4.26927 20.8278   6
   8  -3   4-38.1070 25.1132   2
  -8   3  -5 48.9211 19.0611   6
   8  -3   5-15.0692 25.2687   2
  -8   3  -6 266.216 27.6188   6
   8  -3   6 130.145 29.0445   2
  -8   3  -7 163.828 26.2797   6
   8  -3   7 128.864 30.8612   2
  -8   3  -8 196.633 28.9852   6
   8  -3   8 93.0722 29.0082   2
  -8   2  12 14.9460 28.2915   1
  -8   2  12 40.0376 35.0520   3
  -8   2  11 1.32283 31.0550   3
  -8   2  11 101.157 25.6517   1
  -8   2  10-2.13069 28.7371   3
  -8   2  10-113.110 25.7563   1
  -8   2   9 253.759 33.6070   1
  -8   2   9 255.240 33.9967   3
  -8   2   8 322.026 32.9450   1
  -8   2   8 406.676 31.6499   3
  -8   2   7 63.8765 26.8333   1
  -8   2   6 3.80312 22.6402   1
  -8   2   5 267.599 30.7099   1
  -8   2   4 183.618 28.2146   1
  -8   2   3 187.415 25.7319   1
  -8   2   2 113.689 20.6370   6
  -8   2   2 64.0548 24.8712   1
  -8   2   1 216.802 24.6776   7
  -8   2   1 249.884 28.0766   1
  -8   2   1 196.401 23.9580   6
  -8   2   0-7.87155 21.3547   7
  -8   2   0 56.3275 20.8827   1
  -8   2   0 20.7854 20.3898   6
  -8   2  -1 10.1803 20.2803   1
  -8   2  -1-84.6025 19.3053   6
   8  -2   2-20.6240 22.8271   2
  -8   2  -2-65.4831 18.2949   1
   8  -2   3 262.970 30.9278   2
  -8   2  -3 359.432 32.7871   6
  -8   2  -4 45.8890 21.2781   6
   8  -2   4 63.5687 27.4651   2
  -8   2  -5-10.3782 19.7728   6
   8  -2   5 117.466 30.8321   2
   8  -2   6 346.822 38.7809   2
  -8   2  -6 80.2995 24.0920   6
   8  -2   7 124.998 36.1370   2
  -8   1  12 50.4994 24.7615   1
  -8   1  11 492.362 39.9532   1
  -8   1  10 694.831 42.9295   1
  -8   1   9 51.3996 22.8098   1
  -8   1   8 47.9105 24.2053   1
  -8   1   7 175.367 29.1139   1
  -8   1   6-31.1824 23.7242   1
  -8   1   5 52.9867 22.7853   1
  -8   1   4 265.391 29.7158   1
  -8   1   3 466.070 32.3856   7
  -8   1   3 467.615 33.9969   1
  -8   1   2 49.3091 23.1764   7
  -8   1   2 22.4410 23.2020   1
  -8   1   1 94.9628 24.4681   7
  -8   1   1 252.426 25.1633   6
  -8   1   1 193.773 26.8114   1
  -8   1   0 605.912 35.3355   7
  -8   1   0 393.371 33.2302   6
  -8   1   0 492.005 32.0953   1
  -8   1  -1-5.37705 22.5750   7
  -8   1  -1 83.4696 23.0050   6
  -8   1  -2 351.604 31.4645   7
  -8   1  -2 251.269 26.9139   6
  -8   1  -3 65.8321 22.4330   6
  -8   1  -4-1.86175 19.9485   6
  -8   1  -5 11.4766 21.3096   6
   8  -1   6-34.7246 32.4496   2
  -8   1  -6 171.304 28.3576   6
  -8   1  -7 254.338 26.5274   6
   8  -1   7 63.6688 26.9027   2
  -8   0  12 139.686 28.9916   1
  -8   0  11-6.55845 26.3482   1
  -8   0  10 51.6801 22.9566   1
  -8   0   9 83.1086 24.4390   1
  -8   0   8 4.02315 24.5595   1
  -8   0   7 91.8004 25.6356   1
  -8   0   6 388.572 32.4908   1
  -8   0   5 88.4935 24.6300   1
  -8   0   4 547.092 36.2455   7
  -8   0   4 728.985 39.6027   1
  -8   0   3 84.9025 27.4924   7
  -8   0   3 0.09000 18.8875   1
  -8   0   2 96.4580 28.4973   7
  -8   0   2 163.203 26.1739   1
  -8   0   1 497.622 36.1920   7
  -8   0   1 464.904 33.4781   1
  -8   0   0-12.3496 25.0202   7
  -8   0   0 64.7257 21.9057   6
  -8   0  -1 105.377 25.4439   7
  -8   0  -1 43.4436 24.2058   6
  -8   0  -2 54.2125 23.9434   7
  -8   0  -2 53.5836 20.3094   6
  -8   0  -3 181.141 31.2658   7
  -8   0  -3 84.0241 24.1858   6
  -8   0  -4 8.50037 24.2188   7
  -8   0  -4 132.416 25.8688   6
  -8   0  -5 233.301 27.0644   6
  -8   0  -6-32.1603 31.7405   6
  -8  -1  12-24.6781 23.8932   1
  -8  -1  11 72.1905 26.3028   1
  -8  -1  10 111.952 23.3772   1
  -8  -1   9-30.4957 25.4334   1
  -8  -1   8 233.259 30.2391   1
  -8  -1   7 206.352 28.0626   1
  -8  -1   6 63.2952 24.0433   1
  -8  -1   5 606.601 39.0387   7
  -8  -1   5 630.165 36.7910   1
  -8  -1   4 82.6386 30.4767   7
  -8  -1   4-10.6043 18.7223   1
  -8  -1   3 67.9001 27.9883   7
  -8  -1   3 115.312 21.5753   1
  -8  -1   2 204.957 32.1214   7
  -8  -1   1-62.2330 22.4696   7
  -8  -1   0 128.718 29.8538   7
  -8  -1  -1 38.4225 27.9515   7
  -8  -1  -2 138.720 30.3549   7
  -8  -1  -2 141.568 27.6353   6
  -8  -1  -3 262.587 37.2473   7
  -8  -1  -3 446.528 34.4096   6
  -8  -1  -4 79.4826 29.2314   6
  -8  -1  -5-20.9947 29.1325   7
  -8  -2  12 8.26900 27.8436   1
  -8  -2  11 59.0961 26.9146   1
  -8  -2  10 72.7975 23.8156   1
  -8  -2   9 154.239 27.7653   1
  -8  -2   8 95.9529 24.0756   1
  -8  -2   7 19.6112 22.2805   1
  -8  -2   6 115.496 29.6454   7
  -8  -2   6 180.958 26.1154   1
  -8  -2   5 55.3257 29.3327   7
  -8  -2   5-4.92249 20.1880   1
  -8  -2   4-50.2171 24.0396   7
  -8  -2   3 181.732 32.1786   7
  -8  -2   2-82.6036 27.0383   7
  -8  -2   1 85.5839 30.1551   7
  -8  -2   0 359.459 34.5135   7
  -8  -2  -1 143.928 30.4809   7
  -8  -2  -2 242.562 36.3044   7
  -8  -2  -4-25.7662 31.6560   7
  -8  -3  13 36.6091 35.2220   4
  -8  -3  12 168.318 37.3628   1
  -8  -3  12 43.2638 32.1515   4
  -8  -3  11-13.2669 28.5411   1
  -8  -3  10 25.4594 22.2813   1
  -8  -3   9-38.7651 22.4051   1
  -8  -3   8 85.7543 23.7592   1
  -8  -3   7 52.8178 31.5034   7
  -8  -3   7 68.8275 22.2320   1
  -8  -3   6 1.88398 20.8025   1
  -8  -3   6-11.3404 29.0588   7
  -8  -3   5 131.961 31.1392   7
  -8  -3   4 366.963 36.7710   7
  -8  -3   3 26.1891 28.3382   7
  -8  -3   2 223.715 33.0889   7
  -8  -3   1 475.365 40.9990   7
  -8  -3   0-96.9168 27.8311   7
  -8  -3  -1 246.969 36.9930   7
  -8  -4  12-10.1940 32.0204   4
  -8  -4  11 8.61526 35.9724   1
  -8  -4  10 83.5645 34.2158   1
  -8  -4   9 70.0308 35.3849   1
  -8  -4   8 34.2887 27.5295   1
  -8  -4   7 91.8107 31.8479   7
  -8  -4   6 82.7027 31.8937   7
  -8  -4   4 521.598 42.7289   7
  -8  -4   3 20.9092 27.5259   7
  -8  -4   2 406.412 40.7237   7
  -8  -4   0 57.7179 28.0423   7
  -8  -5  11 43.7849 35.8303   1
  -8  -5  10 79.2478 39.6839   1
  -8  -5   8 21.7675 34.9921   7
  -8  -5   7 180.832 38.8278   7
  -8  -5   6-63.5691 32.3110   7
  -8  -5   5 157.810 37.3580   7
  -8  -5   4-2.50209 31.9669   7
  -8  -5   3 57.3837 30.7434   7
  -9   9   2-120.689 30.9337   1
  -9   9   1 112.862 29.9982   1
  -9   9   0 6.09015 31.4258   1
  -9   9  -1-19.6151 27.9235   1
  -9   9  -2 291.416 30.2104   1
  -9   8   5 200.375 36.0053   1
  -9   8   4 28.0028 28.4837   1
  -9   8   3 138.831 27.8624   1
  -9   8   2-60.2357 24.5327   1
  -9   8   1 150.247 23.5356   1
  -9   8   0 75.2435 24.5090   1
  -9   8  -1-95.3629 27.2012   1
  -9   8  -2 97.7769 26.8427   1
  -9   8  -3-3.47310 27.0842   1
  -9   8  -4-53.1531 28.5820   1
  -9   8  -5 153.955 29.0161   1
  -9   7   5 130.255 27.3247   1
  -9   7   4-102.434 23.3240   1
  -9   7   3 87.5461 29.3458   1
  -9   7   2 10.7494 25.0878   1
  -9   7   1 503.027 37.8545   1
  -9   7   0 158.445 24.1343   1
  -9   7  -1-88.1738 25.6079   1
  -9   7  -2 23.4567 23.4302   1
  -9   7  -3 229.657 22.7875   1
  -9   7  -4-28.6598 22.7548   1
  -9   7  -5-39.0795 26.6166   1
  -9   7  -6 241.791 29.1901   1
  -9   7  -7 201.909 30.6762   1
  -9   6   9 10.1753 28.1891   3
  -9   6   8 176.360 32.2915   1
  -9   6   7 109.648 28.1769   1
  -9   6   6-12.7172 30.7532   1
  -9   6   5 168.824 32.6184   1
  -9   6   4 291.539 34.3382   1
  -9   6   3 41.1574 21.5267   1
  -9   6   2 42.9556 24.4621   1
  -9   6   1 36.9684 25.0084   1
  -9   6   0 109.071 28.6646   1
  -9   6  -1 229.721 28.3338   1
  -9   6  -2 10.2524 22.6941   1
  -9   6  -2 126.207 22.1906   6
  -9   6  -3 248.606 32.2959   1
  -9   6  -3 378.605 25.4944   6
  -9   6  -4 313.902 30.0609   1
  -9   6  -4 95.1387 24.4486   6
  -9   6  -5 223.385 28.5823   1
  -9   6  -6 132.066 29.4360   1
   9  -6   7 117.648 32.0404   2
  -9   5  10 130.348 40.0747   3
  -9   5   8 211.039 32.0882   1
  -9   5   7-65.4984 25.1683   1
  -9   5   6 1.26449 26.2757   1
  -9   5   5-93.8392 23.8922   1
  -9   5   4 136.739 27.1577   1
  -9   5   3-30.1684 27.9194   1
  -9   5   2 369.012 35.7066   1
  -9   5   1-17.3690 26.1164   1
  -9   5   0-30.8830 23.5936   1
  -9   5  -1 425.742 37.0843   1
  -9   5  -1 395.407 27.2959   6
  -9   5  -2 38.9918 21.8645   1
  -9   5  -3 84.7784 21.4750   1
  -9   5  -3 119.882 20.4879   6
  -9   5  -4 57.9315 25.6876   1
  -9   5  -4 178.362 25.2486   6
  -9   5  -5 222.665 27.1867   1
  -9   5  -5 275.240 26.4027   6
  -9   5  -6 13.2539 27.6776   6
   9  -5   6 13.8371 26.6836   2
   9  -5   7 2.05204 30.0446   2
  -9   4  10-106.090 32.5638   3
  -9   4   9-92.9810 26.6934   1
  -9   4   8 88.6270 24.6600   1
  -9   4   7-2.52615 25.2278   1
  -9   4   6 47.0743 25.5777   1
  -9   4   5 7.13446 22.7066   1
  -9   4   4 33.8378 25.9153   1
  -9   4   3 146.866 28.0589   1
  -9   4   2 180.827 29.4458   1
  -9   4   1 141.416 30.7436   1
  -9   4   0 45.6204 26.0198   1
  -9   4  -1-43.6780 19.2699   1
  -9   4  -1-26.5859 19.0629   6
  -9   4  -2-5.21661 19.9469   1
  -9   4  -2 85.8035 19.9716   6
  -9   4  -3 158.396 21.8856   1
  -9   4  -3 4.97844 21.7425   6
  -9   4  -4-43.4218 24.4273   6
  -9   4  -5-105.137 27.8645   6
   9  -4   6-9.80704 27.3410   2
  -9   3  11 68.8973 32.8069   3
  -9   3   9 5.52184 22.8756   1
  -9   3   8-6.96012 24.2791   1
  -9   3   7 58.0006 24.2428   1
  -9   3   6 140.126 27.2459   1
  -9   3   5 111.188 29.6511   1
  -9   3   4 17.5423 26.7251   1
  -9   3   3 39.7917 27.6861   1
  -9   3   2 208.214 21.1862   6
  -9   3   2 96.9869 26.5506   1
  -9   3   1-34.0819 24.6163   1
  -9   3   1-114.289 22.5698   6
  -9   3   0 177.033 29.2815   1
  -9   3   0 344.269 29.2515   6
  -9   3  -1 83.9625 22.7702   1
  -9   3  -1-13.5662 19.8497   6
  -9   3  -2-57.6141 25.9670   1
  -9   3  -2-16.3250 20.7945   6
  -9   3  -3 360.109 34.3594   6
  -9   3  -4 120.784 23.1388   6
  -9   3  -5 114.348 24.4073   6
   9  -3   5 167.996 35.1979   2
   9  -3   6 140.422 35.7237   2
  -9   2  10-104.462 24.0155   1
  -9   2   9 69.4190 25.7225   1
  -9   2   8-39.3057 26.4355   1
  -9   2   7-4.23011 27.1811   1
  -9   2   6 48.2558 28.3966   1
  -9   2   5-16.5462 20.7712   1
  -9   2   4 169.747 28.2667   1
  -9   2   3 234.139 29.8627   1
  -9   2   2-30.3174 25.3479   1
  -9   2   1 271.857 27.1508   6
  -9   2   1 287.653 31.0905   1
  -9   2   0 31.2962 22.8105   1
  -9   2   0-36.2456 23.6389   6
  -9   2  -1 51.6841 23.5889   6
  -9   2  -2 168.390 29.6291   6
  -9   2  -3-82.1825 24.8836   6
   9  -2   4 53.9896 27.8434   2
   9  -2   5-19.7185 28.1470   2
  -9   1  10 79.0889 27.6384   1
  -9   1   8 63.0658 27.5429   1
  -9   1   7 149.946 27.9957   1
  -9   1   6 115.168 27.3135   1
  -9   1   5 521.114 40.4220   1
  -9   1   4-7.02050 22.3987   1
  -9   1   3-24.2983 21.7646   1
  -9   1   2 98.3230 29.1118   7
  -9   1   2 208.051 29.8342   1
  -9   1   1 93.7742 26.1143   7
  -9   1   1-50.3532 21.8616   1
  -9   1   0-58.4536 28.2614   7
  -9   1   0 210.299 31.0632   6
  -9   1  -1 0.72582 26.0380   6
  -9   1  -3 155.248 28.6924   6
  -9   1  -4 425.383 30.8154   6
   9  -1   5 70.9454 30.3893   2
  -9   0  10 170.882 24.8660   1
  -9   0   9 80.9826 26.9987   1
  -9   0   8 40.7045 22.2735   1
  -9   0   7 12.9413 24.9807   1
  -9   0   6 138.599 28.9247   1
  -9   0   5-60.7585 22.6676   1
  -9   0   4 120.235 31.9066   7
  -9   0   4 1.81667 21.8185   1
  -9   0   3-73.6371 26.7351   7
  -9   0   3 96.0629 23.5773   1
  -9   0   2 266.816 31.5408   7
  -9   0   1 82.9648 26.8521   7
  -9   0   0 219.702 32.8401   7
  -9   0  -1 327.517 35.8098   7
  -9   0  -1 502.139 33.8401   6
  -9   0  -2 216.194 29.4359   7
  -9   0  -2 193.874 30.1731   6
  -9   0  -3 143.176 24.0001   6
  -9  -1  10-23.5568 24.0766   1
  -9  -1   9-34.1476 26.0121   1
  -9  -1   8 85.5381 28.1347   1
  -9  -1   7 16.7757 25.5291   1
  -9  -1   6 43.6651 24.3038   1
  -9  -1   5 434.629 42.4860   7
  -9  -1   5 404.671 31.1331   1
  -9  -1   4-31.2781 24.0229   7
  -9  -1   3 429.931 39.9412   7
  -9  -1   2 102.956 30.8840   7
  -9  -1   1 171.228 30.3747   7
  -9  -1   0-18.4349 25.0997   7
  -9  -1  -1 201.167 31.5664   7
  -9  -1  -2-38.8174 34.0548   7
  -9  -2  10 148.126 29.7961   1
  -9  -2   9 114.229 28.6827   1
  -9  -2   8-25.7166 28.0879   1
  -9  -2   7 19.6234 25.1148   1
  -9  -2   6 412.112 36.4447   7
  -9  -2   6 312.601 29.6924   1
  -9  -2   4 146.611 32.1070   7
  -9  -2   2 210.002 36.9207   7
  -9  -2   0 212.755 34.3040   7
  -9  -2  -1 87.6109 32.8444   7
  -9  -3   9-73.3004 32.0712   1
  -9  -3   8 42.7978 24.3767   1
  -9  -3   5 264.926 38.3565   7
  -9  -3   3 164.907 39.7464   7
 -10   7  -4 400.713 30.0639   6
 -10   6   3-42.3986 25.3785   1
 -10   6   2 138.063 33.5043   1
 -10   6   1 154.275 29.3242   1
 -10   6   0 18.4813 28.9626   1
 -10   6  -1 278.661 31.5079   1
 -10   6  -2 303.673 35.3991   1
 -10   6  -3 131.685 30.3779   1
 -10   5   4-73.4059 29.4167   1
 -10   5   3 45.3056 30.6640   1
 -10   5   2 34.4901 27.4357   1
 -10   5   1 11.6364 23.4572   1
 -10   5   0 225.477 34.1778   1
 -10   5  -1-71.2801 28.2554   1
 -10   5  -2-88.4492 26.5143   1
 -10   5  -2 104.803 27.3104   6
 -10   5  -3 64.8311 29.7326   1
 -10   5  -3 349.632 30.5797   6
 -10   4   5 127.442 26.8689   1
 -10   4   4-91.1770 29.3088   1
 -10   4   3 22.0016 24.6803   1
 -10   4   2 93.6706 27.6439   1
 -10   4   1 25.0076 29.2903   1
 -10   4   0-70.7585 29.2118   1
 -10   4   0-1.86958 26.4745   6
 -10   4  -1 124.849 31.6339   1
 -10   4  -1 210.766 31.6662   6
 -10   4  -2 46.0651 29.1270   1
 -10   3   6 42.5762 25.3636   1
 -10   3   4 86.0941 26.2565   1
 -10   3   3-66.4719 27.1030   1
 -10   3   2-103.949 28.7894   1
 -10   3   1 219.929 25.4814   6
 -10   3   1 123.005 30.8001   1
 -10   3   0 31.1096 28.8787   1
 -10   3   0-38.8509 31.5145   6
 -10   3  -2 331.148 33.4124   6
 -10   2   7-71.3188 23.5869   1
 -10   2   6 62.5984 28.6333   1
 -10   2   5 178.709 30.4837   1
 -10   2   4-14.8129 24.3122   1
 -10   2   3 100.897 26.4723   1
 -10   2   2 60.5967 24.4594   1
 -10   2   1 93.5663 25.9300   1
 -10   2   0 178.289 27.0107   6
 -10   2  -1 173.717 27.9253   6
 -10   1   7 128.940 25.8763   1
 -10   1   6-60.2184 30.7043   1
 -10   1   5 82.6587 29.1286   1
 -10   1   4 162.457 29.2981   1
 -10   1   3-8.24127 28.0133   1
 -10   1   2 306.844 39.9959   7
 -10   0   7-87.2987 28.7786   1
 -10   0   6 199.678 30.2375   1
 -10   0   5 316.856 34.0979   1
 -10   0   3-99.1207 26.2984   7
 -10   0   2 120.446 30.7031   7
 -10   0   1-41.2723 28.5220   7
 -10  -1   7 170.212 27.2585   1
 -10  -1   6-30.9546 31.2641   1
;
_shelx_hkl_checksum     63054
_shelx_res_file
;
TITL GSH17 P-1
CELL  0.71073  8.24000 10.63100 13.72000 108.15000 98.36000 105.07000
ZERR 2  0.00100  0.00100  0.00200  0.01000  0.01000  0.01000
LATT 1
SFAC C H CL N O S
UNIT 36 40 2 10 12 2
PLAN 30
FMAP 2
SHEL 14 0.83
SIZE 0.46 0.22 0.08
MPLA 5 S1 N1 C7 C8 O3
MPLA 6 C1 C2 C3 C4 C5 C6
MPLA 6 C10 C11 C12 C13 C14 C15
MPLA 5 C9 N3 N2 C8 O3
L.S. 14
BOND $H
DFIX 0.86 0.02 N1 H1N
DFIX 0.86 0.02 N2 H2N
HTAB N1 O3
HTAB N1 O3_$1
HTAB N2 O6_$1
HTAB C5 O2_$2
HTAB C9 O6_$1
HTAB C14 O4_$3
HTAB C16 O1
HTAB C17 O1
HTAB C18 O2_$4
EQIV $1 -x+1, -y+1, -z
EQIV $2 x+1, y, z
EQIV $3 -x, -y+3, -z
EQIV $4 -x+1, -y+1, -z+1
HTAB
CONF
ACTA
WGHT    0.000000    3.028700
FVAR       1.79848
CL1   3    1.288438    1.081831    0.382322    11.00000    0.05482    0.09309 =
         0.11259    0.02494    0.00423    0.00292
S1    6    0.520606    0.692118    0.269231    11.00000    0.04521    0.05140 =
         0.04298    0.02319    0.01486    0.02328
O1    5    0.521420    0.570446    0.292450    11.00000    0.06112    0.06128 =
         0.06289    0.03831    0.01679    0.02315
O2    5    0.425608    0.778384    0.318256    11.00000    0.05294    0.07205 =
         0.05582    0.02345    0.02544    0.03708
O3    5    0.398980    0.583449   -0.067350    11.00000    0.07358    0.04736 =
         0.04996    0.01004    0.01287    0.03443
O4    5    0.037571    1.513904    0.117530    11.00000    0.09031    0.05908 =
         0.09033    0.03027    0.02111    0.04784
O5    5    0.071809    1.466701    0.258949    11.00000    0.10852    0.07990 =
         0.06335    0.00994    0.02646    0.05496
N1    4    0.447489    0.642285    0.143781    11.00000    0.05221    0.03963 =
         0.04276    0.01477    0.00884    0.02650
H1N   2    0.482251    0.581177    0.103391    11.00000   -1.20000
N2    4    0.326416    0.774451   -0.063610    11.00000    0.05744    0.03848 =
         0.03624    0.01360    0.01122    0.02568
H2N   2    0.320857    0.760050   -0.129824    11.00000   -1.20000
N3    4    0.299712    0.893285   -0.002371    11.00000    0.03958    0.03060 =
         0.03866    0.01035    0.00854    0.01401
N4    4    0.077137    1.444443    0.166855    11.00000    0.04792    0.04484 =
         0.06068    0.00792    0.01070    0.01950
C1    1    0.739074    0.801376    0.301766    11.00000    0.04433    0.04928 =
         0.03631    0.01830    0.01219    0.02390
C2    1    0.777673    0.945535    0.339920    11.00000    0.05957    0.05163 =
         0.08540    0.00148    0.01667    0.03074
AFIX  43
H2    2    0.689742    0.984580    0.349588    11.00000   -1.20000
AFIX   0
C3    1    0.947014    1.030772    0.363469    11.00000    0.05419    0.04119 =
         0.10538   -0.00489    0.01385    0.00883
AFIX  43
H3    2    0.973799    1.127543    0.388215    11.00000   -1.20000
AFIX   0
C4    1    1.075761    0.971708    0.350109    11.00000    0.04369    0.06177 =
         0.04835    0.00901    0.00278    0.00676
C5    1    1.039245    0.828964    0.311186    11.00000    0.04520    0.06212 =
         0.05393    0.02675    0.01761    0.02855
AFIX  43
H5    2    1.127579    0.790390    0.301540    11.00000   -1.20000
AFIX   0
C6    1    0.869469    0.743768    0.286641    11.00000    0.05658    0.04750 =
         0.05309    0.02663    0.02095    0.03035
AFIX  43
H6    2    0.842906    0.647022    0.259766    11.00000   -1.20000
AFIX   0
C7    1    0.400083    0.740960    0.100865    11.00000    0.04749    0.04342 =
         0.04066    0.01579    0.01196    0.02222
AFIX  23
H7A   2    0.490471    0.831336    0.133200    11.00000   -1.20000
H7B   2    0.293551    0.752684    0.118099    11.00000   -1.20000
AFIX   0
C8    1    0.375446    0.690628   -0.016653    11.00000    0.03420    0.03381 =
         0.04040    0.00721    0.00324    0.00995
C9    1    0.253072    0.967928   -0.050391    11.00000    0.04305    0.03782 =
         0.03546    0.01486    0.00991    0.01360
AFIX  43
H9    2    0.242541    0.942425   -0.122882    11.00000   -1.20000
AFIX   0
C10   1    0.216083    1.093466    0.008074    11.00000    0.03162    0.03363 =
         0.04161    0.01582    0.00831    0.00916
C11   1    0.233950    1.138239    0.116991    11.00000    0.06537    0.04758 =
         0.03826    0.01933    0.00678    0.02748
AFIX  43
H11   2    0.275711    1.089508    0.154847    11.00000   -1.20000
AFIX   0
C12   1    0.190996    1.253120    0.169562    11.00000    0.06527    0.04818 =
         0.03483    0.01047    0.00504    0.02224
AFIX  43
H12   2    0.201947    1.281944    0.242219    11.00000   -1.20000
AFIX   0
C13   1    0.131201    1.324690    0.111899    11.00000    0.03879    0.03736 =
         0.03893    0.00751    0.00444    0.01108
C14   1    0.116691    1.287290    0.005848    11.00000    0.05027    0.03970 =
         0.06078    0.02707    0.01518    0.02049
AFIX  43
H14   2    0.079455    1.338974   -0.030864    11.00000   -1.20000
AFIX   0
C15   1    0.158428    1.171364   -0.045467    11.00000    0.05071    0.04921 =
         0.04528    0.02495    0.01301    0.02252
AFIX  43
H15   2    0.147862    1.144159   -0.118039    11.00000   -1.20000
AFIX   0
O6    5    0.700085    0.243961    0.277913    11.00000    0.13454    0.07453 =
         0.04472    0.01664    0.02790    0.05601
N5    4    0.734512    0.400717    0.440599    11.00000    0.08533    0.05685 =
         0.04164    0.01364    0.01442    0.03434
C16   1    0.712317    0.359435    0.336814    11.00000    0.10021    0.07536 =
         0.05218    0.03010    0.02203    0.05083
AFIX  43
H16A  2    0.705469    0.425222    0.306228    11.00000   -1.20000
AFIX   0
C17   1    0.755727    0.543637    0.505739    11.00000    0.16477    0.08313 =
         0.06388    0.01021    0.00371    0.07216
AFIX 137
H17A  2    0.749295    0.597566    0.461573    11.00000   -1.50000
H17B  2    0.866507    0.583922    0.555977    11.00000   -1.50000
H17C  2    0.665407    0.543915    0.542735    11.00000   -1.50000
AFIX   0
C18   1    0.741912    0.305097    0.493982    11.00000    0.14458    0.07670 =
         0.05604    0.03012    0.03387    0.03217
AFIX 137
H18A  2    0.704286    0.211362    0.442874    11.00000   -1.50000
H18B  2    0.667491    0.311738    0.541775    11.00000   -1.50000
H18C  2    0.858914    0.328180    0.533032    11.00000   -1.50000
AFIX   0
HKLF 4
REM  GSH17 P-1
REM R1 =  0.0895 for    2623 Fo > 4sig(Fo)  and  0.1402 for all    3847 data
REM    288 parameters refined using      2 restraints
END
WGHT      0.0000      2.8276
REM Instructions for potential hydrogen bonds
HTAB N1 O3_$1
HTAB N2 O6_$1
HTAB C5 O2_$2
HTAB C9 O6_$1
HTAB C14 O4_$3
HTAB C16 O1
HTAB C17 O1
HTAB C18 O2_$4
REM Highest difference peak  0.610,  deepest hole -0.432,  1-sigma level  0.067
Q1    1   1.3051  1.0398  0.4378  11.00000  0.05    0.61
Q2    1   0.8397  0.9530  0.3032  11.00000  0.05    0.26
Q3    1   0.9406  0.9982  0.4300  11.00000  0.05    0.26
Q4    1   0.7509  0.8725  0.2851  11.00000  0.05    0.26
Q5    1   0.3610  0.6561  0.2819  11.00000  0.05    0.24
Q6    1   0.8414  0.2723  0.2847  11.00000  0.05    0.24
Q7    1   0.8035  0.4758  0.3172  11.00000  0.05    0.24
Q8    1   0.3847  0.8271  0.2753  11.00000  0.05    0.24
Q9    1   0.2693  1.5545  0.2612  11.00000  0.05    0.24
Q10   1   0.8035  0.9053  0.3740  11.00000  0.05    0.23
Q11   1   0.8373  0.3708  0.5621  11.00000  0.05    0.23
Q12   1   0.9747  0.6310  0.5794  11.00000  0.05    0.23
Q13   1  -0.0044  1.0144 -0.1178  11.00000  0.05    0.22
Q14   1   0.7290  0.3378  0.5751  11.00000  0.05    0.22
Q15   1   0.6655  0.3189  0.4415  11.00000  0.05    0.22
Q16   1   0.9764  1.1643  0.3219  11.00000  0.05    0.22
Q17   1   0.1208  1.1014 -0.0271  11.00000  0.05    0.22
Q18   1   0.5858  0.3559  0.3901  11.00000  0.05    0.21
Q19   1   0.4789  0.9229  0.2976  11.00000  0.05    0.21
Q20   1   0.1885  0.9970  0.2175  11.00000  0.05    0.21
Q21   1   1.0581  0.3433  0.5627  11.00000  0.05    0.21
Q22   1   0.2312  0.5149 -0.1392  11.00000  0.05    0.21
Q23   1   0.6784  0.5163  0.6024  11.00000  0.05    0.21
Q24   1   1.2876  1.0466  0.3356  11.00000  0.05    0.21
Q25   1   1.0058  0.9029  0.2963  11.00000  0.05    0.21
Q26   1   0.5000  0.8997  0.3002  11.00000  0.05    0.21
Q27   1   0.1887  1.3559 -0.0027  11.00000  0.05    0.21
Q28   1   0.5944  0.2177  0.3819  11.00000  0.05    0.20
Q29   1   0.1775  1.1018  0.0564  11.00000  0.05    0.20
Q30   1   0.1927  0.9203 -0.1599  11.00000  0.05    0.20
;
_shelx_res_checksum     74690
_shelxl_version_number     2014/6
_iucr_refine_instructions_details
;
Cg1 is the centroid of the C1--C6 ring
;
