# Supplementary material for: Crystal structure and Hirshfeld surface analysis of (E)-4-chloro-N-{2-[2-(4-nitro­benzyl­idene)hydrazin-1-yl]-2-oxoeth­yl}benzene­sulfonamide N,N-di­methyl­formamide monosolvate
Source: Acta Crystallogr E Crystallogr Commun. 2018 Feb 23;74(Pt 3):394–9. doi: 10.1107/S205698901800292X (PMC5947811; doi:10.1107/S205698901800292X)
Supplement: Supplementary file 2 [file e-74-00394-Isup2.hkl]

data_I                                                                          
_shelx_title ' GSH17 P-1'                                                       
_shelx_refln_list_code          4                                               
_shelx_F_calc_maximum      210.21                                               
_exptl_crystal_F_000       488.00                                               
_reflns_d_resolution_high  0.8300                                               
                                                                                
loop_                                                                           
 _space_group_symop_operation_xyz                                               
 'x, y, z'                                                                      
 '-x, -y, -z'                                                                   
                                                                                
_cell_length_a     8.2400                                                       
_cell_length_b    10.6310                                                       
_cell_length_c    13.7200                                                       
_cell_angle_alpha 108.150                                                       
_cell_angle_beta   98.360                                                       
_cell_angle_gamma 105.070                                                       
                                                                                
_shelx_F_squared_multiplier     1.000                                           
                                                                                
loop_                                                                           
 _refln_index_h                                                                 
 _refln_index_k                                                                 
 _refln_index_l                                                                 
 _refln_F_squared_calc                                                          
 _refln_F_squared_meas                                                          
 _refln_F_squared_sigma                                                         
 _refln_observed_status                                                         
   1   0   0        284.29        299.30         3.85 o                         
   2   0   0       1457.18       1377.34         9.46 o                         
   3   0   0          7.23          6.44         1.74 o                         
   4   0   0       1099.69       1046.12        10.87 o                         
   5   0   0        826.13        765.94         8.50 o                         
   6   0   0         97.56         80.39         4.51 o                         
   7   0   0          5.55          6.42         5.50 o                         
   8   0   0          1.49          8.89        11.91 o                         
   9   0   0         29.51         67.92        10.15 o                         
  -9   1   0         33.23         37.80        41.54 o                         
  -8   1   0        150.81        156.83        16.60 o                         
  -7   1   0         53.21         57.21         4.25 o                         
  -6   1   0        283.51        251.01         5.92 o                         
  -5   1   0          2.10          4.44         2.95 o                         
  -4   1   0         43.62         27.97         2.76 o                         
  -3   1   0         29.46         26.79         1.69 o                         
  -2   1   0        427.34        416.97        14.93 o                         
  -1   1   0        438.79        261.04         4.67 o                         
   1   1   0        482.58        536.54         3.26 o                         
   2   1   0      22416.72      22832.10       118.40 o                         
   3   1   0        997.27       1070.81         6.67 o                         
   4   1   0        827.17        811.86         6.81 o                         
   5   1   0          0.71         -2.92         2.92 o                         
   6   1   0         58.64         68.54         8.36 o                         
   7   1   0          7.11          0.18         6.39 o                         
   8   1   0          2.08         39.79         9.23 o                         
  -9   2   0         20.94         -0.58        10.44 o                         
  -8   2   0          0.24          7.20         4.86 o                         
  -7   2   0        308.30        276.54         6.49 o                         
  -6   2   0        112.59        111.94         7.42 o                         
  -5   2   0          0.22         -0.96         2.54 o                         
  -4   2   0        158.41        162.41         2.82 o                         
  -3   2   0        460.27        461.82         5.21 o                         
  -2   2   0        944.16        922.43         5.00 o                         
  -1   2   0      12215.61      12351.92       102.04 o                         
   0   2   0        694.91        624.98         4.82 o                         
   1   2   0         47.00         32.56         2.55 o                         
   2   2   0       1081.04       1085.27         9.40 o                         
   3   2   0       3338.00       3462.69        13.34 o                         
   4   2   0        500.36        532.34        13.04 o                         
   5   2   0         12.78         10.18         6.38 o                         
   6   2   0        177.22        153.15        10.16 o                         
   7   2   0          8.99         29.31         8.64 o                         
   8   2   0         93.57        111.13        10.67 o                         
  -9   3   0         40.19         88.90        25.85 o                         
  -8   3   0         50.07         41.52         4.97 o                         
  -7   3   0         13.84          9.47         3.26 o                         
  -6   3   0         45.25         45.63         2.81 o                         
  -5   3   0         51.04         59.65         2.75 o                         
  -4   3   0        150.89        123.75         7.98 o                         
  -3   3   0       1677.53       1705.49        15.17 o                         
  -2   3   0        514.32        528.18         4.60 o                         
  -1   3   0         49.66         42.32         3.53 o                         
   0   3   0        210.28        191.74         3.92 o                         
   1   3   0       3165.72       3196.73        16.25 o                         
   2   3   0        686.52        676.85         5.12 o                         
   3   3   0         32.61         29.86         5.46 o                         
   4   3   0         52.63         45.53         6.52 o                         
   5   3   0        106.71        104.10         9.23 o                         
   6   3   0          1.05         -6.67         8.00 o                         
   7   3   0          6.49         33.58         9.19 o                         
   8   3   0          9.86         -8.60         8.60 o                         
  -9   4   0          5.90         14.10         8.04 o                         
  -8   4   0          2.42         28.17         9.69 o                         
  -7   4   0          5.10          3.76         7.30 o                         
  -6   4   0        168.37        191.77        10.31 o                         
  -5   4   0          0.60         -0.44         2.15 o                         
  -4   4   0        733.59        774.19         6.65 o                         
  -3   4   0         90.34        126.95         5.98 o                         
  -2   4   0         14.89          6.51         2.63 o                         
  -1   4   0        939.20        949.19        11.46 o                         
   0   4   0        485.22        525.98        10.31 o                         
   1   4   0        111.70        105.53         3.59 o                         
   2   4   0        632.88        626.36         8.62 o                         
   3   4   0         19.79         30.65         6.06 o                         
   4   4   0         21.78         18.89         6.23 o                         
   6   4   0         44.05         46.56         8.89 o                         
   7   4   0         52.21         31.08         8.70 o                         
  -9   5   0          1.44         -7.29         7.29 o                         
  -8   5   0         89.74         68.50        13.11 o                         
  -7   5   0         84.31         77.88         5.14 o                         
  -6   5   0        217.34        203.98        10.33 o                         
  -5   5   0        444.83        401.33        13.74 o                         
  -4   5   0         52.55         45.52         3.58 o                         
  -3   5   0         20.14         24.66         5.93 o                         
  -2   5   0        314.06        330.39         5.67 o                         
  -1   5   0          1.94          4.65         2.46 o                         
   0   5   0        345.52        322.66         5.86 o                         
   1   5   0          8.51         23.62         5.58 o                         
   2   5   0         16.66         27.79        12.83 o                         
   3   5   0         64.07         86.68         7.40 o                         
   4   5   0         45.11         20.63         5.62 o                         
   5   5   0         31.00         34.88         6.33 o                         
   6   5   0          4.42         -3.17         6.97 o                         
   7   5   0          3.84         -8.43         8.43 o                         
  -9   6   0         21.74         33.72         8.86 o                         
  -8   6   0        188.60        174.83        12.40 o                         
  -7   6   0        125.17        112.03         9.24 o                         
  -6   6   0        361.47        361.05        13.02 o                         
  -5   6   0        348.63        345.94         7.79 o                         
  -4   6   0         37.38         44.12         3.04 o                         
  -3   6   0        961.39        947.30         8.56 o                         
  -2   6   0        521.42        504.44         7.35 o                         
  -1   6   0          2.70         -0.01         2.46 o                         
   0   6   0        256.62        254.01         9.22 o                         
   1   6   0        777.01        757.99        11.97 o                         
   2   6   0        711.44        705.84        10.98 o                         
   3   6   0         11.15         25.82         5.69 o                         
   5   6   0         71.13         75.23         6.74 o                         
  -9   7   0         26.77         48.99         7.46 o                         
  -8   7   0         53.77         46.45         7.50 o                         
  -7   7   0         78.81         81.57         8.85 o                         
  -6   7   0        192.21        237.86         7.45 o                         
  -5   7   0          0.00         -3.93         3.93 o                         
  -4   7   0         46.21         42.94         3.22 o                         
  -3   7   0        191.10        167.27         4.36 o                         
  -2   7   0          7.86         17.84         4.00 o                         
  -1   7   0         72.87         66.47         3.74 o                         
   0   7   0          7.56         12.44         8.38 o                         
   1   7   0         36.35         26.44         8.37 o                         
   2   7   0        325.81        333.57         8.44 o                         
   3   7   0        119.67        148.01         9.18 o                         
   4   7   0          0.08         -6.32         6.32 o                         
   5   7   0          3.58         -7.52         7.52 o                         
  -9   8   0         15.38         23.26         7.58 o                         
  -8   8   0        126.65        128.04        10.80 o                         
  -7   8   0        388.79        420.51        15.52 o                         
  -6   8   0        175.42        176.59         7.54 o                         
  -5   8   0          1.82         -3.98         3.98 o                         
  -4   8   0        215.21        208.62         7.19 o                         
  -3   8   0        295.42        268.21         5.80 o                         
  -2   8   0        231.97        212.99         9.05 o                         
  -1   8   0          4.15         13.03         8.60 o                         
   0   8   0        127.91        145.42         5.70 o                         
   1   8   0        107.24        104.81        17.43 o                         
   2   8   0          8.53         -5.94         8.93 o                         
   3   8   0          6.03         23.55         5.94 o                         
   4   8   0          1.31          1.23         6.86 o                         
  -8   9   0          0.84          2.02         6.40 o                         
  -7   9   0         84.10        103.20         7.96 o                         
  -6   9   0        148.95        177.96         7.55 o                         
  -5   9   0        421.70        411.02        10.10 o                         
  -4   9   0          7.32         -7.01         7.01 o                         
  -3   9   0          1.19          6.52         4.11 o                         
  -2   9   0          7.10         23.91        10.48 o                         
  -1   9   0        172.63        174.52         9.44 o                         
   0   9   0         21.04         21.68         4.92 o                         
   1   9   0          0.04         26.54        21.36 o                         
   2   9   0          0.30        -13.72        13.72 o                         
   3   9   0          2.03         -6.85         6.85 o                         
  -7  10   0         18.50         23.36         6.66 o                         
  -6  10   0         15.46         16.48         4.75 o                         
  -5  10   0          0.08         16.15         5.13 o                         
  -4  10   0          0.67         -5.88         8.26 o                         
  -3  10   0         11.20         12.04         7.92 o                         
  -2  10   0         17.19         12.27         4.58 o                         
  -1  10   0        248.31        241.53        14.19 o                         
   0  10   0          6.08         15.51         5.94 o                         
   1  10   0          3.98         -6.21         6.21 o                         
   2  10   0          2.20         84.98         8.17 o                         
  -6  11   0         20.44          0.71        15.84 o                         
  -5  11   0          0.57         14.15         9.32 o                         
  -4  11   0         27.91         14.98        10.17 o                         
  -3  11   0          4.47         15.49         9.28 o                         
  -2  11   0         46.96         70.12         9.46 o                         
  -1  11   0          0.01         -8.99         8.99 o                         
   0  11   0         10.30         -2.74         5.11 o                         
   1  11   0         55.74         89.79        16.03 o                         
  -4  12   0          2.06         -3.34        11.15 o                         
  -3  12   0          0.47         -9.90         9.90 o                         
  -2  12   0          0.03         32.50        12.58 o                         
   1 -12   1          5.66         -4.49         9.17 o                         
   2 -12   1         34.98         45.84        24.00 o                         
   3 -12   1          3.15         21.24        11.64 o                         
   4 -12   1         24.41         19.67        10.10 o                         
   5 -12   1          0.05         -0.39         7.92 o                         
  -1 -11   1         25.87         -6.87         6.87 o                         
   0 -11   1          5.76         -5.61         5.61 o                         
   1 -11   1          0.24         39.11         5.05 o                         
   2 -11   1         21.98         15.30         4.45 o                         
   3 -11   1         30.15         15.08         9.91 o                         
   4 -11   1         25.59         32.59         9.26 o                         
   5 -11   1          5.32         -6.33         8.16 o                         
   6 -11   1          4.20         25.94        20.73 o                         
   7 -11   1         40.57         39.90         7.39 o                         
  -3 -10   1          0.11        117.74         9.45 o                         
  -2 -10   1          4.99         -7.27         7.27 o                         
  -1 -10   1         52.46         64.40         8.01 o                         
   0 -10   1          5.16          6.21         5.25 o                         
   1 -10   1         40.71         30.98         6.75 o                         
   2 -10   1          5.25          1.86         5.01 o                         
   3 -10   1        197.92        189.20        13.28 o                         
   4 -10   1        139.49        158.93         6.81 o                         
   5 -10   1        344.16        319.32         9.02 o                         
   6 -10   1          0.17         -3.36         8.69 o                         
   7 -10   1          4.82         -6.98         7.49 o                         
  -4  -9   1          7.26         -0.87         7.62 o                         
  -3  -9   1          1.79         -6.47         6.47 o                         
  -2  -9   1         34.53         98.34        45.99 o                         
  -1  -9   1         10.78         -4.43         4.43 o                         
   0  -9   1        116.04        126.69         6.14 o                         
   1  -9   1         87.06         87.81         7.35 o                         
   2  -9   1        188.75        190.21         9.32 o                         
   3  -9   1          0.21          3.43         4.12 o                         
   4  -9   1        543.36        561.30        11.11 o                         
   5  -9   1        254.42        257.82         8.91 o                         
   6  -9   1         87.58         70.95         5.70 o                         
   7  -9   1         19.97         17.84         5.82 o                         
   8  -9   1          1.82         19.67         6.41 o                         
  -5  -8   1         30.24         -9.10         9.10 o                         
  -4  -8   1         48.37         38.92         6.30 o                         
  -3  -8   1          7.85         12.18         8.59 o                         
  -2  -8   1         70.19         87.61        18.96 o                         
  -1  -8   1        104.09         87.12         5.14 o                         
   0  -8   1          0.69         -3.09         3.09 o                         
   1  -8   1          0.46         -4.00         4.00 o                         
   2  -8   1         40.99         32.39         5.25 o                         
   3  -8   1         18.31         17.84         5.24 o                         
   4  -8   1       2203.12       2187.75        18.72 o                         
   5  -8   1          0.85         12.17         8.56 o                         
   6  -8   1        181.50        167.86         6.96 o                         
   7  -8   1         23.52         17.47         6.63 o                         
   8  -8   1         21.01         81.37         9.71 o                         
   9  -8   1          2.05         -8.41         8.41 o                         
  -4  -7   1        178.80        217.52        10.99 o                         
  -3  -7   1         64.14         60.02         9.52 o                         
  -2  -7   1          1.22          7.73         4.03 o                         
  -1  -7   1         38.16         48.32         4.22 o                         
   0  -7   1         58.35         52.31         4.15 o                         
   1  -7   1        135.41        130.77         4.48 o                         
   2  -7   1        129.27        145.62         5.09 o                         
   3  -7   1       1043.18       1068.75        11.66 o                         
   4  -7   1       1137.02       1133.07        13.42 o                         
   5  -7   1         11.78         21.59         4.32 o                         
   6  -7   1       1119.88       1108.35        22.18 o                         
   7  -7   1        350.62        347.06        13.91 o                         
   8  -7   1         64.45         72.36        10.00 o                         
   9  -7   1          0.36         -7.92         7.92 o                         
  -5  -6   1         75.39         52.11         8.81 o                         
  -4  -6   1         20.93         48.31         7.57 o                         
  -3  -6   1         19.15         21.75         4.43 o                         
  -2  -6   1        198.58        192.78         6.33 o                         
  -1  -6   1         29.77         30.78         3.63 o                         
   0  -6   1          0.96          1.16         4.91 o                         
   1  -6   1        270.41        324.88         6.00 o                         
   2  -6   1         96.33        100.26         7.13 o                         
   3  -6   1         97.49         94.82         5.48 o                         
   4  -6   1        202.59        211.26         4.62 o                         
   5  -6   1        224.11        212.57        10.11 o                         
   6  -6   1        328.43        347.68        13.08 o                         
   7  -6   1         65.98         66.76         8.32 o                         
   8  -6   1        177.65        191.04        12.50 o                         
   9  -6   1         71.52         71.02         8.76 o                         
  -7  -5   1         16.37         45.36         9.91 o                         
  -5  -5   1         26.84         14.48         7.62 o                         
  -4  -5   1          2.85          8.65         5.19 o                         
  -3  -5   1         97.61         79.20        14.55 o                         
  -2  -5   1         57.39         49.98         4.84 o                         
  -1  -5   1         26.61         20.03         7.08 o                         
   0  -5   1          1.29          3.18         2.68 o                         
   1  -5   1        205.42        233.57         4.37 o                         
   2  -5   1         25.35         10.02         3.80 o                         
   3  -5   1         52.28         52.23         4.29 o                         
   4  -5   1        445.16        444.68        15.52 o                         
   5  -5   1        118.46        100.06         3.46 o                         
   6  -5   1         89.54         87.38         8.24 o                         
   7  -5   1         26.03         25.05         6.90 o                         
   8  -5   1         19.67         29.04        20.98 o                         
   9  -5   1         94.33        125.70         6.80 o                         
  -7  -4   1         79.84        118.24        11.71 o                         
  -6  -4   1          0.22         -8.00         8.00 o                         
  -5  -4   1          0.61         -1.61         7.60 o                         
  -4  -4   1          1.36         -2.55         5.78 o                         
  -3  -4   1        460.88        490.63         6.19 o                         
  -2  -4   1        665.44        659.57        13.69 o                         
  -1  -4   1         87.34         84.96         3.58 o                         
   0  -4   1          1.35          0.60         2.38 o                         
   1  -4   1        247.97        235.34         4.50 o                         
   2  -4   1        319.37        293.53         6.46 o                         
   3  -4   1        492.88        507.87         5.45 o                         
   4  -4   1         71.26         84.14         2.96 o                         
   5  -4   1         29.49         26.63         2.49 o                         
   6  -4   1         31.95         33.51         4.45 o                         
   7  -4   1        221.83        229.78         7.96 o                         
   8  -4   1         18.42         28.06        17.04 o                         
   9  -4   1          0.61         -4.19         4.19 o                         
  -8  -3   1        128.46        146.97        12.68 o                         
  -7  -3   1          9.17         12.79         8.86 o                         
  -6  -3   1        461.71        411.84        15.46 o                         
  -5  -3   1        163.33        139.59         9.66 o                         
  -4  -3   1         59.45         61.42        13.56 o                         
  -3  -3   1        126.07        165.10         5.12 o                         
  -2  -3   1         28.93         25.25         2.23 o                         
  -1  -3   1         24.34         19.12         5.49 o                         
   0  -3   1        591.64        531.83         5.36 o                         
   1  -3   1        605.12        638.43         8.40 o                         
   2  -3   1        923.75        968.55         9.59 o                         
   3  -3   1        463.72        458.27         4.66 o                         
   4  -3   1         10.77         14.95         2.25 o                         
   5  -3   1        142.69        147.08         3.94 o                         
   6  -3   1          1.34          2.70         2.85 o                         
   7  -3   1        266.92        246.21         7.01 o                         
   8  -3   1          1.72         11.07        12.18 o                         
   9  -3   1          4.45         11.40        15.08 o                         
  -8  -2   1          4.87         26.46         9.32 o                         
  -7  -2   1          0.28         -2.57         7.31 o                         
  -6  -2   1        385.97        375.00        13.62 o                         
  -5  -2   1          7.67          6.71         3.55 o                         
  -4  -2   1       6294.28       6208.61        66.18 o                         
  -3  -2   1       1627.87       1702.65         9.88 o                         
  -2  -2   1       1099.05       1129.02        17.10 o                         
  -1  -2   1         46.82         47.74         2.16 o                         
   0  -2   1        613.01        708.70         7.59 o                         
   1  -2   1       8635.70       9016.08        23.18 o                         
   2  -2   1        368.55        336.89         5.70 o                         
   3  -2   1        309.88        309.67         4.32 o                         
   4  -2   1        901.68        901.87         5.31 o                         
   5  -2   1         85.12         74.62         5.08 o                         
   6  -2   1       1240.05       1253.30        11.32 o                         
   7  -2   1         13.65         24.63         3.38 o                         
   8  -2   1          0.97        -11.87        14.65 o                         
   9  -2   1          0.01         15.98         7.29 o                         
  -9  -1   1          7.31         52.94         9.39 o                         
  -8  -1   1          2.32         -6.95         6.95 o                         
  -7  -1   1         16.52         32.44         7.62 o                         
  -6  -1   1        115.60        116.86         8.00 o                         
  -5  -1   1          5.32          7.60         2.98 o                         
  -4  -1   1         89.73         77.40         2.41 o                         
  -3  -1   1         52.12         47.43         1.80 o                         
  -2  -1   1      44190.06      42998.70       134.39 o                         
  -1  -1   1        485.75        514.11         4.34 o                         
   1  -1   1        615.46        626.89         5.74 o                         
   2  -1   1        707.57        607.93        14.40 o                         
   3  -1   1       1211.20       1096.85        17.21 o                         
   4  -1   1         23.92         20.26         2.58 o                         
   5  -1   1          1.44          1.20         2.74 o                         
   6  -1   1        196.35        178.52         5.23 o                         
   7  -1   1         12.01         30.10         9.37 o                         
   8  -1   1         13.00         13.25        13.73 o                         
   9  -1   1         19.44          0.22         8.05 o                         
  -9   0   1         28.41         25.65         8.30 o                         
  -8   0   1        119.24        148.57         7.60 o                         
  -7   0   1         48.29         43.39         7.13 o                         
  -6   0   1        138.53        141.50         4.93 o                         
  -5   0   1        460.15        469.42         6.92 o                         
  -4   0   1        350.22        349.71         4.51 o                         
  -3   0   1        527.85        533.88         4.61 o                         
  -2   0   1       2127.55       2027.81         9.47 o                         
  -1   0   1         33.97         42.22         3.37 o                         
   1   0   1          0.31         10.52         2.55 o                         
   2   0   1        153.37        198.64         3.68 o                         
   3   0   1       1532.90       1550.92         9.59 o                         
   4   0   1       1670.01       1709.24        11.13 o                         
   5   0   1         98.37         87.30         3.69 o                         
   6   0   1         31.27         32.78         3.75 o                         
   7   0   1          0.03          2.12         5.04 o                         
   8   0   1         13.18         24.30         9.57 o                         
   9   0   1        119.94        135.37        26.99 o                         
  -9   1   1          8.48          6.73        22.28 o                         
  -8   1   1         43.74         62.79        12.15 o                         
  -7   1   1          4.55          1.81         3.31 o                         
  -6   1   1         19.88         31.34         3.79 o                         
  -5   1   1          0.54          1.06         2.96 o                         
  -4   1   1        144.59        135.39         2.60 o                         
  -3   1   1       6799.18       6496.05        18.36 o                         
  -2   1   1       1842.56       1837.50         7.58 o                         
  -1   1   1       1844.21       1901.21         7.60 o                         
   0   1   1        248.10        155.69         3.80 o                         
   1   1   1       3689.18       3743.80         8.22 o                         
   2   1   1         30.47         47.52         1.62 o                         
   3   1   1        845.75        887.16         6.80 o                         
   4   1   1        984.47        959.17        10.76 o                         
   5   1   1          0.01          1.99         3.05 o                         
   6   1   1        156.98        145.95         6.68 o                         
   7   1   1         25.00         51.48        13.92 o                         
   8   1   1         33.68         11.88         8.64 o                         
  -9   2   1         44.52         86.23         6.32 o                         
  -8   2   1         91.88         68.09         4.53 o                         
  -7   2   1         45.65         54.11         4.21 o                         
  -6   2   1        112.34        108.57         4.28 o                         
  -5   2   1        546.81        548.16         5.41 o                         
  -4   2   1         29.55         23.55         2.86 o                         
  -3   2   1       3287.30       3302.27        12.38 o                         
  -2   2   1        205.33        210.71         4.03 o                         
  -1   2   1       2250.25       2182.54        28.97 o                         
   0   2   1       1423.59       1420.55         7.64 o                         
   1   2   1       1958.89       1931.72         8.18 o                         
   2   2   1         91.58        100.50         2.11 o                         
   3   2   1        226.83        224.53         3.71 o                         
   4   2   1          9.29          6.10         2.45 o                         
   5   2   1        131.34        141.06         6.27 o                         
   6   2   1        168.81        174.26        11.24 o                         
   7   2   1         14.12         16.36         7.94 o                         
   8   2   1         36.38         44.50         9.42 o                         
  -9   3   1         14.29        -12.40        12.40 o                         
  -8   3   1          0.68         11.48         4.34 o                         
  -7   3   1        144.93        154.57         6.65 o                         
  -6   3   1        223.02        221.49         6.79 o                         
  -5   3   1        156.58        140.72         3.03 o                         
  -4   3   1        227.61        208.56         3.46 o                         
  -3   3   1        635.44        681.08         5.20 o                         
  -2   3   1         30.00         46.19         2.02 o                         
  -1   3   1       2966.07       2908.61        18.16 o                         
   0   3   1       2340.55       2304.62         9.15 o                         
   1   3   1        204.82        205.16         3.45 o                         
   2   3   1          0.12         -0.56         4.15 o                         
   3   3   1         73.96         79.76        10.58 o                         
   4   3   1         19.22         18.72         5.93 o                         
   5   3   1        429.63        443.39        14.31 o                         
   6   3   1         21.14         11.79         7.27 o                         
   8   3   1         28.26         76.35        11.44 o                         
  -9   4   1         35.74         43.72         9.50 o                         
  -8   4   1          3.32         -9.93        10.26 o                         
  -7   4   1        297.30        307.46        12.28 o                         
  -6   4   1        349.65        335.70         7.51 o                         
  -5   4   1        125.51        117.33         7.05 o                         
  -4   4   1         39.72         37.30         4.42 o                         
  -3   4   1        962.42        988.48        13.91 o                         
  -2   4   1       1131.93       1191.54        14.34 o                         
  -1   4   1        126.92        116.73         6.05 o                         
   0   4   1          3.14          1.31         2.33 o                         
   1   4   1         80.95         92.46         3.83 o                         
   2   4   1          6.29          8.44         2.94 o                         
   3   4   1        330.21        328.26        10.74 o                         
   4   4   1         39.14         44.17         7.05 o                         
   5   4   1          0.01          3.17         6.15 o                         
   6   4   1         20.74         -2.83         8.06 o                         
   7   4   1         15.60          8.69         8.87 o                         
  -9   5   1          2.02         -5.37         8.07 o                         
  -8   5   1         61.60         62.11         8.94 o                         
  -7   5   1        259.07        244.05        12.03 o                         
  -6   5   1          1.27         -0.30         3.62 o                         
  -5   5   1        105.93        113.87         6.39 o                         
  -4   5   1        655.09        650.35        10.81 o                         
  -3   5   1        378.04        387.96         7.92 o                         
  -2   5   1          0.69          3.01         2.72 o                         
  -1   5   1       4171.57       4368.25        43.04 o                         
   0   5   1        678.22        730.83         8.65 o                         
   1   5   1        335.57        386.69         7.31 o                         
   2   5   1         41.82         32.10         5.45 o                         
   3   5   1        526.51        537.49        14.18 o                         
   4   5   1         51.55         89.52         7.81 o                         
   5   5   1          3.02          0.33         5.80 o                         
  -9   6   1         18.91         11.43         7.73 o                         
  -8   6   1         25.55         40.53         8.32 o                         
  -7   6   1        126.21         93.85         9.08 o                         
  -6   6   1        105.34         96.97        13.89 o                         
  -5   6   1         25.43         13.21         7.10 o                         
  -4   6   1         51.91         48.93        10.34 o                         
  -3   6   1        115.43        110.59        10.20 o                         
  -2   6   1        122.75        140.57         5.85 o                         
  -1   6   1        274.73        272.32         5.83 o                         
   0   6   1         22.61         16.55         3.06 o                         
   1   6   1        354.30        374.33         7.82 o                         
   2   6   1         68.73         63.37         6.72 o                         
   3   6   1         70.03         64.61         6.97 o                         
   4   6   1         34.58         45.82         7.47 o                         
   5   6   1          5.14         33.72         7.04 o                         
   6   6   1         41.69         -8.68         8.68 o                         
  -9   7   1        131.10        155.52        11.70 o                         
  -8   7   1        101.68        105.16         9.93 o                         
  -7   7   1         16.30          6.61         5.89 o                         
  -6   7   1         14.38         31.85         6.42 o                         
  -5   7   1        293.30        274.75         9.50 o                         
  -4   7   1        873.31        816.56        11.73 o                         
  -3   7   1         12.36          7.50         2.27 o                         
  -2   7   1          0.15         10.72         5.23 o                         
  -1   7   1        137.06        146.90         4.43 o                         
   0   7   1        292.69        305.15        12.09 o                         
   1   7   1        132.18        122.78        18.39 o                         
   2   7   1        129.73         98.96         7.46 o                         
   3   7   1          7.83         -5.31         5.31 o                         
   4   7   1          6.43          7.73         6.97 o                         
   5   7   1          0.47         80.32         7.85 o                         
  -9   8   1         19.64         46.45         7.28 o                         
  -8   8   1         64.72         71.85         9.31 o                         
  -7   8   1         40.31         40.47         6.79 o                         
  -6   8   1          0.09         15.17        28.40 o                         
  -5   8   1          2.81         -6.46         6.46 o                         
  -4   8   1         62.93         77.81        11.18 o                         
  -3   8   1          1.02         -4.19         4.19 o                         
  -2   8   1         52.61         47.64         3.28 o                         
  -1   8   1         58.85         34.49         3.47 o                         
   0   8   1         86.80        101.29         8.48 o                         
   1   8   1         52.71         41.87         4.81 o                         
   2   8   1          0.01         23.28         6.06 o                         
   3   8   1          1.85         -6.13         6.13 o                         
   4   8   1         22.38         -8.13         8.13 o                         
  -8   9   1         17.84         17.04         7.55 o                         
  -7   9   1          0.72         -6.69         6.69 o                         
  -6   9   1          7.55         11.26         9.54 o                         
  -5   9   1          3.32         -7.41         7.41 o                         
  -4   9   1        170.98        200.31        11.33 o                         
  -3   9   1        218.30        201.77        11.45 o                         
  -2   9   1         72.96         78.84         5.47 o                         
  -1   9   1         26.70         34.36         9.26 o                         
   0   9   1          3.84         -2.51         4.47 o                         
   1   9   1          0.65         13.89         4.52 o                         
   2   9   1         25.08         32.05         5.34 o                         
   3   9   1         12.53        105.98         8.40 o                         
  -7  10   1         23.34         46.94        24.88 o                         
  -6  10   1         18.26         68.53        29.60 o                         
  -5  10   1         25.13         24.93         8.79 o                         
  -4  10   1         35.46         49.48         9.48 o                         
  -3  10   1         21.05          8.32         8.88 o                         
  -2  10   1         52.80         61.93         9.95 o                         
  -1  10   1         50.06         55.76         5.61 o                         
   0  10   1          0.01         -9.84         9.84 o                         
   1  10   1          0.03         50.53        38.31 o                         
  -6  11   1          0.10          7.54         8.65 o                         
  -5  11   1          4.54         -1.95         9.27 o                         
  -4  11   1          4.70         15.04         9.29 o                         
  -3  11   1          0.26         -6.99         8.11 o                         
  -2  11   1          2.70         -6.50        10.88 o                         
  -1  11   1          0.09        -15.78        17.62 o                         
   0  11   1          3.16         19.49         8.88 o                         
   1 -12   2         11.94         51.76         6.19 o                         
   2 -12   2          0.07         16.13         5.86 o                         
   3 -12   2          3.31         -3.38         9.50 o                         
   4 -12   2          0.31          9.34         9.74 o                         
   5 -12   2         24.63         16.89         8.29 o                         
  -1 -11   2          9.54         -1.90         5.74 o                         
   0 -11   2          0.70         46.05         6.58 o                         
   1 -11   2        119.56        115.58         9.06 o                         
   2 -11   2        109.31         95.60         8.02 o                         
   3 -11   2         58.77         72.93         9.66 o                         
   4 -11   2          8.16          2.44         9.11 o                         
   5 -11   2         53.39         77.17        22.22 o                         
   6 -11   2         45.20         54.78        26.42 o                         
   7 -11   2          1.32         46.07         8.19 o                         
  -3 -10   2          0.31         15.31         5.60 o                         
  -2 -10   2         53.40         79.85        13.98 o                         
  -1 -10   2          7.33         -0.73         5.89 o                         
   0 -10   2        349.54        342.70        13.33 o                         
   1 -10   2          0.00         19.14         5.57 o                         
   2 -10   2         50.45         69.14         7.65 o                         
   3 -10   2         99.70        119.71         8.51 o                         
   4 -10   2        122.29        118.98         5.26 o                         
   5 -10   2          1.69         -7.82        11.60 o                         
   6 -10   2          6.46         22.27         8.73 o                         
   7 -10   2          0.94          6.87         6.14 o                         
   8 -10   2          4.78         -7.20         7.20 o                         
  -3  -9   2         11.71          9.11         9.99 o                         
  -2  -9   2          2.04          2.79         7.28 o                         
  -1  -9   2          6.25         27.17         4.02 o                         
   0  -9   2         38.79         39.95         6.20 o                         
   1  -9   2        114.90        102.80         8.19 o                         
   2  -9   2       1761.33       1739.90        24.36 o                         
   3  -9   2         17.58          8.61         4.74 o                         
   4  -9   2          0.57          4.34         5.46 o                         
   5  -9   2         87.50         79.94        12.99 o                         
   6  -9   2          0.33         21.78         6.44 o                         
   7  -9   2          0.19         -5.69         5.69 o                         
   8  -9   2         14.05         -2.11         6.84 o                         
  -4  -8   2         33.72         -4.66         8.58 o                         
  -3  -8   2         38.13         45.83        16.87 o                         
  -2  -8   2          1.38         -3.64         3.64 o                         
  -1  -8   2          0.75         11.28         7.27 o                         
   0  -8   2        125.21        108.34         9.53 o                         
   1  -8   2        508.37        527.50        13.59 o                         
   2  -8   2        869.16        866.56        16.12 o                         
   3  -8   2          4.35         -4.32         4.32 o                         
   4  -8   2       1578.55       1503.23        12.81 o                         
   5  -8   2        394.22        399.75         9.46 o                         
   6  -8   2          9.44         16.48         7.11 o                         
   7  -8   2         23.86         21.57         6.68 o                         
   8  -8   2         20.43          0.36         7.54 o                         
   9  -8   2          9.53         30.23         8.30 o                         
  -6  -7   2         47.23         52.44        11.16 o                         
  -5  -7   2         24.43          2.20         7.74 o                         
  -3  -7   2          0.72         28.18        18.06 o                         
  -2  -7   2        298.11        291.97         7.92 o                         
  -1  -7   2         50.48         64.10        11.01 o                         
   0  -7   2        131.52        133.61         4.77 o                         
   1  -7   2         37.33         24.50         7.48 o                         
   2  -7   2        101.10         89.40         6.10 o                         
   3  -7   2        147.94        133.90         7.21 o                         
   4  -7   2         27.29         25.94         3.18 o                         
   5  -7   2        104.43         99.80         7.12 o                         
   6  -7   2        181.20        196.57        10.96 o                         
   7  -7   2         79.06         79.22         9.82 o                         
   8  -7   2        277.24        265.64        14.11 o                         
   9  -7   2          9.72          7.25         7.24 o                         
  -6  -6   2         27.43         38.26         9.97 o                         
  -5  -6   2         12.89          5.62         7.65 o                         
  -4  -6   2          2.08         -6.07         6.12 o                         
  -3  -6   2        160.61        159.17         6.47 o                         
  -2  -6   2         93.33         71.14        11.39 o                         
  -1  -6   2        198.30        219.71         6.34 o                         
   0  -6   2         85.36         81.60         7.21 o                         
   1  -6   2         22.27         26.13         2.60 o                         
   2  -6   2          8.64         10.21         3.89 o                         
   3  -6   2        617.75        567.90        10.95 o                         
   4  -6   2        411.04        405.44         7.40 o                         
   5  -6   2        135.79        144.26         4.26 o                         
   6  -6   2          4.39         10.01         8.06 o                         
   7  -6   2        165.17        153.72        10.64 o                         
   8  -6   2         13.55         10.88         6.47 o                         
   9  -6   2          1.12         26.82        17.92 o                         
  -7  -5   2         13.61         10.47         8.02 o                         
  -6  -5   2          1.04         22.73         9.16 o                         
  -4  -5   2         80.93         65.73         5.41 o                         
  -3  -5   2        894.63        839.75        11.54 o                         
  -2  -5   2        375.09        413.22         7.64 o                         
  -1  -5   2         55.99         65.78         8.02 o                         
   0  -5   2         16.18         24.95         5.72 o                         
   1  -5   2        905.35        901.52        10.30 o                         
   2  -5   2        191.12        203.37         3.10 o                         
   3  -5   2        350.29        347.29         8.08 o                         
   4  -5   2         79.72         78.34         5.25 o                         
   5  -5   2         64.61         65.17        10.20 o                         
   6  -5   2        158.08        137.42         9.49 o                         
   7  -5   2         35.16         33.07         6.92 o                         
   8  -5   2         16.06         17.73         4.70 o                         
   9  -5   2          1.55         12.05         6.76 o                         
  -8  -4   2         79.22        125.65        12.59 o                         
  -6  -4   2         23.66         28.64         8.74 o                         
  -5  -4   2         16.17          8.07         7.61 o                         
  -4  -4   2         60.32         53.48         4.20 o                         
  -3  -4   2        182.41        171.43         4.31 o                         
  -2  -4   2         11.02         21.34         2.61 o                         
  -1  -4   2        361.66        354.92         5.89 o                         
   0  -4   2       2830.77       2996.97        13.56 o                         
   1  -4   2         11.89         24.21         3.66 o                         
   2  -4   2         49.75         30.52         3.75 o                         
   3  -4   2        367.13        376.79         7.90 o                         
   4  -4   2         12.85         17.05         3.89 o                         
   5  -4   2         97.18        116.53         4.88 o                         
   6  -4   2         17.42         13.00         3.97 o                         
   7  -4   2        253.86        251.22        13.08 o                         
   8  -4   2          7.23          7.71         8.44 o                         
   9  -4   2          2.96         14.95        14.07 o                         
  -8  -3   2         65.88         69.16        10.23 o                         
  -7  -3   2         13.76         19.93         8.07 o                         
  -6  -3   2        505.95        453.33        15.66 o                         
  -5  -3   2        258.98        270.90         8.34 o                         
  -4  -3   2        284.34        282.71         6.67 o                         
  -3  -3   2        649.15        711.00         6.16 o                         
  -2  -3   2          1.88          0.63         2.88 o                         
  -1  -3   2       1217.74       1177.06         7.05 o                         
   0  -3   2        506.86        412.55         4.93 o                         
   1  -3   2        179.62        171.93         5.31 o                         
   2  -3   2        807.53        820.23         9.58 o                         
   3  -3   2        226.74        261.13         8.25 o                         
   4  -3   2        411.36        394.04         4.23 o                         
   5  -3   2        392.39        406.70         7.72 o                         
   6  -3   2         67.22         60.40         4.61 o                         
   7  -3   2        135.21        130.06        10.54 o                         
   8  -3   2          0.13         10.30        19.55 o                         
   9  -3   2          7.13         -6.38         6.38 o                         
  -8  -2   2          4.84         -8.36         8.36 o                         
  -7  -2   2          0.04         24.05         7.55 o                         
  -6  -2   2          0.27          1.94         3.84 o                         
  -5  -2   2         30.50         24.07         3.73 o                         
  -4  -2   2       2250.88       2182.01        12.11 o                         
  -3  -2   2        208.48        199.85         3.07 o                         
  -2  -2   2        240.59        286.62         3.50 o                         
  -1  -2   2       4498.03       4647.41        10.51 o                         
   0  -2   2        883.10        971.58         6.32 o                         
   1  -2   2         44.46         88.86         3.65 o                         
   2  -2   2       1102.39       1185.94        11.23 o                         
   3  -2   2          7.56          2.95         1.88 o                         
   4  -2   2        273.11        297.07         4.75 o                         
   5  -2   2        241.22        230.06         9.05 o                         
   6  -2   2        122.10        140.21         7.65 o                         
   7  -2   2          6.94         25.91         4.36 o                         
   8  -2   2          0.25         -6.93         6.93 o                         
   9  -2   2         45.23         52.06         9.16 o                         
  -9  -1   2         53.84         31.83         9.55 o                         
  -8  -1   2         30.76         63.37         9.93 o                         
  -7  -1   2         69.91         77.30        12.23 o                         
  -6  -1   2        224.64        208.40         7.03 o                         
  -5  -1   2        232.32        247.83        10.34 o                         
  -4  -1   2        185.60        196.97         4.71 o                         
  -3  -1   2       1313.69       1379.83         7.86 o                         
  -2  -1   2         43.55         71.98         2.19 o                         
  -1  -1   2         41.81         42.26         3.03 o                         
   0  -1   2       2612.09       2851.59        11.64 o                         
   1  -1   2        495.95        527.03         6.70 o                         
   2  -1   2       2233.41       2105.99        13.14 o                         
   3  -1   2        586.98        548.45         6.57 o                         
   4  -1   2        788.11        815.77         9.11 o                         
   5  -1   2          1.98          7.24         2.71 o                         
   6  -1   2         13.15         14.02         4.28 o                         
   7  -1   2         52.21         40.11         4.52 o                         
   8  -1   2         72.02         93.38        15.51 o                         
  -9   0   2         43.53         82.49         9.75 o                         
  -8   0   2         34.95         43.59        10.32 o                         
  -7   0   2         46.97         41.97         5.19 o                         
  -6   0   2          1.44          1.38         4.99 o                         
  -5   0   2        827.96        790.90        12.70 o                         
  -4   0   2       1142.18       1106.60         7.45 o                         
  -3   0   2       1368.53       1376.04        11.89 o                         
  -2   0   2       2484.15       2376.12         6.48 o                         
  -1   0   2        987.30        979.92         8.55 o                         
   0   0   2         83.76         86.21         3.71 o                         
   1   0   2        156.59        173.37         4.21 o                         
   2   0   2       9938.62       9624.55        27.65 o                         
   3   0   2        524.32        503.21         5.20 o                         
   4   0   2         14.14         10.43         4.59 o                         
   5   0   2         12.94          7.23         3.89 o                         
   6   0   2         80.39         86.69         5.94 o                         
   7   0   2         28.20         53.80         8.95 o                         
   8   0   2         44.60         16.66         4.79 o                         
  -9   1   2         49.25         53.07        16.96 o                         
  -8   1   2          4.93         11.09         5.07 o                         
  -7   1   2         20.74         30.25         4.62 o                         
  -6   1   2        677.93        662.65        15.45 o                         
  -5   1   2       1496.37       1444.45         8.75 o                         
  -4   1   2          0.03         -1.21         1.74 o                         
  -3   1   2          0.33          3.16         1.60 o                         
  -2   1   2        712.62        660.08        17.99 o                         
  -1   1   2       6059.10       5943.06        30.45 o                         
   0   1   2         17.04         17.93         1.25 o                         
   1   1   2       1401.76       1394.54         5.72 o                         
   2   1   2        160.58        150.07         3.22 o                         
   3   1   2          6.43         13.70         1.43 o                         
   4   1   2        795.34        758.72         8.43 o                         
   5   1   2          1.85          2.79         4.11 o                         
   6   1   2        159.80        160.61        23.98 o                         
   7   1   2         56.57         45.91         5.41 o                         
   8   1   2         12.02         43.37         6.32 o                         
  -9   2   2          4.08         -7.84         7.84 o                         
  -8   2   2          6.46         30.37         7.67 o                         
  -7   2   2        402.09        377.95        11.00 o                         
  -6   2   2        671.56        660.49        11.23 o                         
  -5   2   2         13.12         11.24         2.64 o                         
  -4   2   2          0.74          2.40         1.96 o                         
  -3   2   2        900.98        939.01         9.49 o                         
  -2   2   2         44.39         31.52         3.23 o                         
  -1   2   2       1312.83       1360.04         5.53 o                         
   0   2   2        503.19        534.65         4.35 o                         
   1   2   2        272.38        262.13         3.55 o                         
   2   2   2         97.29         98.33         2.91 o                         
   3   2   2       1198.01       1136.16        13.08 o                         
   4   2   2        251.64        219.91         6.67 o                         
   5   2   2        264.93        275.02        13.35 o                         
   6   2   2         28.32         30.53        21.48 o                         
   7   2   2          0.94         -1.34         8.19 o                         
   8   2   2         31.20         74.99        11.22 o                         
  -9   3   2         23.65         56.51        17.19 o                         
  -8   3   2         31.65         27.04         6.37 o                         
  -7   3   2        578.14        578.37        11.75 o                         
  -6   3   2        213.88        217.11         6.16 o                         
  -5   3   2        323.69        360.03         5.50 o                         
  -4   3   2        803.33        780.36         6.59 o                         
  -3   3   2        749.42        765.48         6.50 o                         
  -2   3   2        324.48        291.88         6.19 o                         
  -1   3   2        814.77        830.48         5.64 o                         
   0   3   2        598.10        605.24         8.44 o                         
   1   3   2        129.40        129.72         2.67 o                         
   2   3   2        340.83        338.49         8.31 o                         
   3   3   2        335.38        318.79         5.41 o                         
   4   3   2        134.56        146.15        12.79 o                         
   5   3   2          0.09         -3.41         6.21 o                         
   6   3   2          8.44          2.22         5.88 o                         
   7   3   2          8.66          0.34         8.95 o                         
  -9   4   2         70.20         55.90         9.10 o                         
  -8   4   2          9.79         29.39         7.48 o                         
  -7   4   2          9.37          4.71         6.77 o                         
  -6   4   2         48.24         53.42         3.31 o                         
  -5   4   2         39.56         49.81         3.78 o                         
  -4   4   2        555.48        547.10         8.78 o                         
  -3   4   2       1506.22       1648.58         8.85 o                         
  -2   4   2       1256.39       1406.46         8.27 o                         
  -1   4   2        508.39        552.55         9.27 o                         
   0   4   2         97.59        113.77         2.84 o                         
   1   4   2        108.64        128.48         3.97 o                         
   2   4   2         33.66         31.23         3.85 o                         
   3   4   2        130.65        129.76         8.24 o                         
   4   4   2         41.35         30.93         6.74 o                         
   5   4   2          0.67         -6.45         6.45 o                         
   6   4   2         25.40         54.24         7.53 o                         
   7   4   2         18.14         16.85         9.38 o                         
  -9   5   2         80.99        114.08        11.04 o                         
  -8   5   2         43.74         51.60         8.69 o                         
  -7   5   2         32.09         35.27         7.39 o                         
  -6   5   2          0.21          8.17         4.08 o                         
  -5   5   2         25.06         17.08         4.45 o                         
  -4   5   2        302.64        321.44        10.50 o                         
  -3   5   2       1119.99       1125.25        14.23 o                         
  -2   5   2         12.55         15.52         5.28 o                         
  -1   5   2         61.58         84.02         4.25 o                         
   0   5   2        256.49        257.31         4.08 o                         
   1   5   2          0.83         -0.89         5.75 o                         
   2   5   2        393.22        374.92        11.62 o                         
   3   5   2        170.72        166.51         9.50 o                         
   4   5   2          2.04         -4.82         4.82 o                         
   5   5   2         28.12         12.49         6.30 o                         
   6   5   2         51.41         95.37         8.02 o                         
  -9   6   2          0.20         13.28         7.56 o                         
  -8   6   2          1.12         -5.64         5.64 o                         
  -7   6   2        210.04        263.74        12.75 o                         
  -6   6   2         58.71         61.13         7.76 o                         
  -5   6   2         30.81         33.57         4.17 o                         
  -4   6   2          4.38          8.33         4.85 o                         
  -3   6   2        151.50        150.98         4.19 o                         
  -2   6   2        268.69        272.59         4.74 o                         
  -1   6   2        114.67        109.35        12.18 o                         
   0   6   2          5.09          7.09         5.84 o                         
   1   6   2          0.40          2.26         4.56 o                         
   2   6   2        170.72        172.95         6.85 o                         
   3   6   2        145.14        139.13         8.63 o                         
   4   6   2         62.24         65.75         6.81 o                         
  -9   7   2         18.11          3.32         7.76 o                         
  -8   7   2         16.91         -0.69         6.53 o                         
  -7   7   2         55.23         73.84         8.33 o                         
  -6   7   2        103.44         93.79         5.62 o                         
  -5   7   2          5.61         10.88         7.13 o                         
  -4   7   2         60.78         57.71        10.03 o                         
  -3   7   2          0.00        -17.02        22.04 o                         
  -2   7   2          9.69         27.25        12.75 o                         
  -1   7   2         73.28         72.11         6.54 o                         
   0   7   2         38.34         21.31         4.47 o                         
   1   7   2          0.15         -7.20         7.20 o                         
   2   7   2         15.96          9.27         4.60 o                         
   3   7   2         18.02         48.67         6.81 o                         
   4   7   2        109.54        141.23         8.82 o                         
   5   7   2         59.14         13.62         7.68 o                         
  -8   8   2         54.26         76.28         8.18 o                         
  -7   8   2          0.46         22.35        10.89 o                         
  -6   8   2         61.38         73.73        15.93 o                         
  -5   8   2        191.68        184.89        13.74 o                         
  -4   8   2        404.11        437.99        25.93 o                         
  -3   8   2          0.54         10.10         7.26 o                         
  -2   8   2        193.14        173.71         4.81 o                         
  -1   8   2          7.96         27.27         6.12 o                         
   0   8   2          1.67          5.14         3.26 o                         
   1   8   2         26.40         40.84        12.95 o                         
   2   8   2         51.10         48.12         7.08 o                         
   4   8   2          0.79         71.34         8.56 o                         
  -8   9   2         14.56         44.66         8.17 o                         
  -7   9   2         10.14         15.55         5.89 o                         
  -6   9   2         44.51         39.33        14.63 o                         
  -5   9   2         64.52         69.96         8.52 o                         
  -4   9   2          0.27         -2.98         8.34 o                         
  -3   9   2         75.05         66.24         9.29 o                         
  -2   9   2          1.23         -6.81         7.99 o                         
  -1   9   2         10.88          1.77         4.99 o                         
   0   9   2         10.57         27.23         7.30 o                         
   1   9   2         11.55         28.55         4.80 o                         
   2   9   2         40.07        116.37         7.41 o                         
  -7  10   2          2.50         20.87        21.61 o                         
  -6  10   2          0.00         -7.18         7.18 o                         
  -5  10   2          0.91         17.94         9.72 o                         
  -4  10   2          0.03         -8.71         8.71 o                         
  -3  10   2          7.37         14.04         9.50 o                         
  -2  10   2          2.29         -4.12         8.29 o                         
  -1  10   2          2.28         -9.88         9.88 o                         
   0  10   2         12.50         57.84        22.70 o                         
   1  10   2        153.68        129.33        23.58 o                         
  -6  11   2         20.03         -4.54         9.79 o                         
  -5  11   2         19.03         38.61        10.48 o                         
  -4  11   2          0.41         -7.62         8.76 o                         
  -3  11   2          1.27          3.62        10.56 o                         
  -2  11   2          2.46         12.98        10.32 o                         
  -1  11   2          0.04         -9.40         9.40 o                         
   0 -12   3         28.14         57.93         7.09 o                         
   1 -12   3         11.97         22.36         5.57 o                         
   2 -12   3         21.44         -0.58         5.45 o                         
   3 -12   3         28.54         47.31         6.85 o                         
   4 -12   3         96.49         88.03        11.32 o                         
   5 -12   3          0.54          0.78        14.85 o                         
  -2 -11   3        108.24        138.67        10.60 o                         
  -1 -11   3         17.78         16.72         5.79 o                         
   0 -11   3          7.44         -5.83         5.83 o                         
   1 -11   3          7.32          5.14         5.55 o                         
   2 -11   3          3.66         32.59         7.16 o                         
   3 -11   3          0.01          0.79         5.50 o                         
   4 -11   3         30.48         44.30         9.13 o                         
   5 -11   3          0.00         -2.56         4.76 o                         
   6 -11   3          7.81         61.92         6.97 o                         
   7 -11   3         49.67          6.23         8.26 o                         
  -3 -10   3          7.04         -0.36         7.54 o                         
  -2 -10   3         18.79         -1.16         6.08 o                         
  -1 -10   3          0.01         15.87         6.52 o                         
   0 -10   3        445.81        507.91        15.60 o                         
   1 -10   3        275.69        266.57        11.55 o                         
   2 -10   3          0.68         -1.38         5.35 o                         
   3 -10   3        139.36        128.59         8.34 o                         
   4 -10   3          1.62         -5.36         5.36 o                         
   5 -10   3         18.65         28.22        18.38 o                         
   6 -10   3          0.46         -4.18         6.28 o                         
   7 -10   3         46.89         27.01         6.63 o                         
  -4  -9   3          0.17          8.53         7.13 o                         
  -3  -9   3          8.74         -6.32        15.97 o                         
  -2  -9   3          0.95         -5.48         5.48 o                         
  -1  -9   3        149.08        140.03         9.14 o                         
   0  -9   3        283.50        291.33        11.45 o                         
   1  -9   3        112.44        103.70         8.10 o                         
   2  -9   3        428.63        451.72        13.19 o                         
   3  -9   3        642.48        643.62        15.21 o                         
   4  -9   3          1.62         -1.24         6.34 o                         
   5  -9   3         11.07         13.05         5.59 o                         
   6  -9   3         48.49         36.78         7.35 o                         
   7  -9   3         19.13         24.26         6.07 o                         
   8  -9   3          0.65         42.98         8.25 o                         
  -5  -8   3          2.17         -6.15         8.73 o                         
  -4  -8   3          0.19          2.71         6.79 o                         
  -3  -8   3          2.02          3.01         9.04 o                         
  -2  -8   3         31.43         32.19         4.16 o                         
  -1  -8   3         62.28         71.63         5.35 o                         
   0  -8   3         28.05         49.86         6.21 o                         
   1  -8   3         75.84         73.64         7.03 o                         
   2  -8   3          7.98          6.75         4.83 o                         
   3  -8   3          9.17         -1.63         5.36 o                         
   4  -8   3         11.63          1.65         5.02 o                         
   5  -8   3        104.91        102.05         9.03 o                         
   6  -8   3        860.30        890.76        21.25 o                         
   7  -8   3         29.92         18.63         5.91 o                         
   8  -8   3         42.01         53.28         8.31 o                         
  -6  -7   3         39.30        116.82        12.87 o                         
  -5  -7   3          0.05         -7.96         8.66 o                         
  -4  -7   3          0.02         -1.26         6.46 o                         
  -3  -7   3          1.77         -8.94         8.94 o                         
  -2  -7   3        791.34        773.31        11.62 o                         
  -1  -7   3        290.53        305.51         7.09 o                         
   0  -7   3          0.38         -2.67         2.67 o                         
   1  -7   3        105.52        124.96         7.28 o                         
   2  -7   3        656.86        645.59        13.29 o                         
   3  -7   3        712.63        722.45        13.67 o                         
   4  -7   3         10.92          5.36         4.58 o                         
   5  -7   3         41.70         38.94         4.41 o                         
   6  -7   3         76.93         80.90         8.80 o                         
   7  -7   3          3.03         -6.71         6.71 o                         
   8  -7   3        254.20        267.75        13.47 o                         
   9  -7   3         32.35         71.00         7.05 o                         
  -7  -6   3          0.01         -9.63         9.63 o                         
  -6  -6   3         12.11         22.66         9.03 o                         
  -5  -6   3         78.37         95.04        10.05 o                         
  -4  -6   3        107.21         95.61         6.14 o                         
  -3  -6   3        597.48        575.66        15.11 o                         
  -2  -6   3          1.51        -16.95        17.94 o                         
  -1  -6   3        227.28        216.43         5.72 o                         
   0  -6   3        138.35        127.36         5.48 o                         
   1  -6   3       1366.03       1387.31        31.65 o                         
   2  -6   3         60.58         65.11         5.62 o                         
   3  -6   3          0.09          4.19         4.37 o                         
   4  -6   3         13.35         17.18         4.53 o                         
   5  -6   3          4.93          7.38         3.78 o                         
   6  -6   3         42.84         42.31         8.82 o                         
   7  -6   3         40.53         41.95         7.86 o                         
   8  -6   3          5.41         -7.47         7.47 o                         
   9  -6   3         74.61        105.38        20.10 o                         
  -7  -5   3          3.01         30.80        10.72 o                         
  -6  -5   3         32.76         11.88         8.48 o                         
  -5  -5   3          0.06         26.85         8.46 o                         
  -4  -5   3          7.42          0.35         4.42 o                         
  -3  -5   3         59.53         61.83         3.70 o                         
  -2  -5   3        109.53         96.87         4.77 o                         
  -1  -5   3        638.87        662.64        11.96 o                         
   0  -5   3         33.26         48.36         5.38 o                         
   1  -5   3        655.73        676.05         6.19 o                         
   2  -5   3         48.77         41.08         4.64 o                         
   3  -5   3         72.27         75.05         5.10 o                         
   4  -5   3         22.61         13.98         4.04 o                         
   5  -5   3         86.36         86.02         6.36 o                         
   6  -5   3        107.17        128.84         5.85 o                         
   7  -5   3        102.76        101.65        15.80 o                         
   8  -5   3          0.02          2.70         6.31 o                         
   9  -5   3         45.51         32.81         5.43 o                         
  -8  -4   3         43.13          6.46         8.51 o                         
  -7  -4   3          3.34         37.11         8.69 o                         
  -6  -4   3         18.21         23.08         7.98 o                         
  -5  -4   3        493.61        529.37        15.85 o                         
  -4  -4   3          2.50          3.09         3.10 o                         
  -3  -4   3         75.46         64.62         3.43 o                         
  -2  -4   3        238.94        212.32         4.36 o                         
  -1  -4   3        287.16        245.77         5.07 o                         
   0  -4   3        679.18        668.47         6.64 o                         
   1  -4   3        518.55        527.19         9.11 o                         
   2  -4   3        632.71        671.49        10.11 o                         
   3  -4   3       1144.98       1200.65        14.00 o                         
   4  -4   3         12.37         31.14         1.97 o                         
   5  -4   3         42.80         53.04         4.48 o                         
   6  -4   3          5.36         -3.79         3.85 o                         
   7  -4   3         17.49         14.23         6.22 o                         
   8  -4   3          2.98         13.37         5.90 o                         
   9  -4   3          8.33         35.01        23.72 o                         
  -8  -3   3          0.35          8.10         8.76 o                         
  -7  -3   3          0.09         -3.43         7.13 o                         
  -6  -3   3        347.72        339.10        13.60 o                         
  -5  -3   3         64.46         67.75         9.25 o                         
  -4  -3   3        210.67        216.02         4.20 o                         
  -3  -3   3       2260.45       2300.81         9.53 o                         
  -2  -3   3          0.03          1.78         1.96 o                         
  -1  -3   3         57.50         64.63         2.25 o                         
   0  -3   3       1626.86       1523.44         8.17 o                         
   1  -3   3         28.93         36.88         4.02 o                         
   2  -3   3       3045.98       3074.87        19.49 o                         
   3  -3   3        234.51        251.74         4.00 o                         
   4  -3   3          2.97          5.74         2.24 o                         
   5  -3   3         45.06         46.38         6.64 o                         
   6  -3   3         10.99         12.56         6.35 o                         
   7  -3   3         47.79         46.38         7.39 o                         
   8  -3   3         33.84         35.51         6.49 o                         
   9  -3   3         65.35        111.33        10.62 o                         
  -8  -2   3         43.72         56.18         9.95 o                         
  -7  -2   3        125.28        147.69         7.03 o                         
  -6  -2   3        103.18        106.77         9.54 o                         
  -5  -2   3         19.37         28.44         3.38 o                         
  -4  -2   3        630.72        665.60        12.92 o                         
  -3  -2   3       1087.89       1069.21         6.16 o                         
  -2  -2   3       2724.77       2778.45         9.71 o                         
  -1  -2   3         64.93         60.38         1.72 o                         
   0  -2   3        324.67        348.66         4.29 o                         
   1  -2   3       3013.35       2994.43        11.13 o                         
   2  -2   3       1345.91       1264.20         7.33 o                         
   3  -2   3        155.54        127.15         4.46 o                         
   4  -2   3        126.99        108.18         3.39 o                         
   5  -2   3          0.10          0.26         3.08 o                         
   6  -2   3         53.12         47.88         3.64 o                         
   7  -2   3        101.13         83.94         5.63 o                         
   8  -2   3         78.72         97.67        14.91 o                         
   9  -2   3         13.87         -7.69         7.69 o                         
  -9  -1   3         83.31        132.92        12.35 o                         
  -8  -1   3         34.54         31.22         7.33 o                         
  -7  -1   3         22.13         22.35         6.73 o                         
  -6  -1   3         24.17         29.93         4.84 o                         
  -5  -1   3        639.12        620.10        14.73 o                         
  -4  -1   3       2361.64       2385.51        13.50 o                         
  -3  -1   3          4.93          4.04         1.80 o                         
  -2  -1   3       2587.92       2685.81        15.16 o                         
  -1  -1   3       1491.91       1557.49         8.78 o                         
   0  -1   3      22305.06      21719.42       110.57 o                         
   1  -1   3         29.28         41.87         3.67 o                         
   2  -1   3         22.49         26.69         3.00 o                         
   3  -1   3        120.14        125.01         5.27 o                         
   4  -1   3         44.28         37.54         3.25 o                         
   5  -1   3        224.56        223.40         5.05 o                         
   6  -1   3        198.88        189.82         5.52 o                         
   7  -1   3         22.87         36.07         5.42 o                         
   8  -1   3         42.72         20.35         6.94 o                         
  -9   0   3          0.54          9.04        26.23 o                         
  -8   0   3          4.20         10.89        13.11 o                         
  -7   0   3         62.70         75.57         7.10 o                         
  -6   0   3        425.41        415.35        17.87 o                         
  -5   0   3         25.09         27.66         4.30 o                         
  -4   0   3          0.03          0.78         2.41 o                         
  -3   0   3         85.56         60.40         5.44 o                         
  -2   0   3        161.34        171.93         3.14 o                         
  -1   0   3         12.09          9.24         2.09 o                         
   0   0   3       7729.81       7889.26        20.62 o                         
   1   0   3        985.32       1028.56         8.01 o                         
   2   0   3          6.05         10.38         3.20 o                         
   3   0   3        205.21        215.74         4.77 o                         
   4   0   3         97.52         94.06         3.40 o                         
   5   0   3        442.47        422.16         6.67 o                         
   6   0   3        238.12        261.29        13.73 o                         
   7   0   3          4.54        -17.09        17.09 o                         
   8   0   3          9.07         42.89        15.01 o                         
  -9   1   3          1.87         -6.73         6.73 o                         
  -8   1   3        159.03        144.32         7.25 o                         
  -7   1   3         45.30         33.60         5.11 o                         
  -6   1   3        718.23        730.23        11.28 o                         
  -5   1   3        246.74        230.05         5.38 o                         
  -4   1   3          2.34         11.07         2.37 o                         
  -3   1   3         25.97         25.37         2.18 o                         
  -2   1   3        584.08        590.05         7.61 o                         
  -1   1   3       4882.29       4999.97        21.79 o                         
   0   1   3        284.68        289.62         4.57 o                         
   1   1   3       1320.44       1241.83        10.55 o                         
   2   1   3        381.97        348.62         3.83 o                         
   3   1   3       1188.93       1162.85         5.56 o                         
   4   1   3         25.75         21.57         3.71 o                         
   5   1   3         17.59         13.27         4.16 o                         
   6   1   3          4.13          7.53         4.15 o                         
   7   1   3         33.72         21.46         5.47 o                         
   8   1   3         77.06        119.05        28.43 o                         
  -9   2   3         76.46         72.39         9.23 o                         
  -8   2   3         48.11         57.94         7.96 o                         
  -7   2   3        104.30        111.39         9.30 o                         
  -6   2   3        466.75        459.88         6.81 o                         
  -5   2   3        299.65        291.74         8.57 o                         
  -4   2   3        166.56        146.33         3.60 o                         
  -3   2   3       4121.83       4175.56        52.05 o                         
  -2   2   3         31.70         38.05         6.72 o                         
  -1   2   3        593.96        626.19         5.28 o                         
   0   2   3         24.09         30.28         2.35 o                         
   1   2   3        179.47        176.55         2.45 o                         
   2   2   3         16.25         21.00         3.66 o                         
   3   2   3          3.89          3.84         2.69 o                         
   4   2   3         45.46         55.54         4.64 o                         
   5   2   3        139.08        154.12         6.94 o                         
   6   2   3          0.84          2.95        17.91 o                         
   7   2   3          7.35         47.12        31.28 o                         
  -9   3   3         11.39         12.30         8.56 o                         
  -8   3   3          2.93          0.06         7.16 o                         
  -7   3   3          8.46         15.06        10.97 o                         
  -6   3   3          0.58          1.63         2.92 o                         
  -5   3   3        159.35        157.11         4.10 o                         
  -4   3   3       1226.65       1396.27        10.40 o                         
  -3   3   3         50.34         66.39         6.42 o                         
  -2   3   3        524.54        530.41         7.59 o                         
  -1   3   3       1106.67       1137.96        13.13 o                         
   0   3   3        133.24        142.49         4.38 o                         
   1   3   3        221.56        221.28         3.00 o                         
   2   3   3        861.04        853.27         5.78 o                         
   3   3   3        180.48        190.41        16.08 o                         
   4   3   3         73.82         79.89         5.51 o                         
   5   3   3          1.39          9.26         5.49 o                         
   6   3   3         46.58         68.26         7.88 o                         
   7   3   3        213.85        184.23        12.12 o                         
  -9   4   3         32.29         45.41         8.67 o                         
  -8   4   3          0.43         -6.89         6.89 o                         
  -7   4   3          8.42         15.59         7.30 o                         
  -6   4   3        260.82        283.38         9.16 o                         
  -5   4   3        514.76        494.53         9.19 o                         
  -4   4   3        582.13        565.95         8.73 o                         
  -3   4   3        112.66        127.97         7.36 o                         
  -2   4   3         11.81         14.71         2.17 o                         
  -1   4   3         18.48         24.50         4.93 o                         
   0   4   3        208.15        170.43         5.09 o                         
   1   4   3        223.19        237.00         3.74 o                         
   2   4   3         47.19         47.63         5.17 o                         
   3   4   3          3.29          2.63         5.28 o                         
   4   4   3         21.52         40.13         7.42 o                         
   5   4   3         14.36         36.31         7.34 o                         
   6   4   3         34.49         49.95         7.23 o                         
  -9   5   3          9.44         -8.63         8.63 o                         
  -8   5   3          0.11         11.01         7.88 o                         
  -7   5   3        100.40        107.06        10.39 o                         
  -6   5   3          1.04         -7.37        14.33 o                         
  -5   5   3         11.75         16.36         5.01 o                         
  -4   5   3         94.29        106.72         6.59 o                         
  -3   5   3         60.12         76.32         7.00 o                         
  -2   5   3        428.79        470.99        11.26 o                         
  -1   5   3         50.73         53.07         7.79 o                         
   0   5   3          0.71         -3.25         3.25 o                         
   1   5   3        818.57        802.42         7.97 o                         
   2   5   3         40.40         43.04        13.04 o                         
   3   5   3         29.56         28.23         5.48 o                         
   4   5   3          4.76         12.10         5.27 o                         
   5   5   3         96.99        150.79         9.93 o                         
   6   5   3         23.03         47.28         8.67 o                         
  -9   6   3         11.67         12.72         6.66 o                         
  -8   6   3          0.04         29.26         8.92 o                         
  -7   6   3        124.74        114.90         6.22 o                         
  -6   6   3        194.90        188.50         7.01 o                         
  -5   6   3          4.92          6.44         8.46 o                         
  -4   6   3         37.20         37.10         8.60 o                         
  -3   6   3        529.98        497.94         9.55 o                         
  -2   6   3         70.43         69.85         3.89 o                         
  -1   6   3         12.97          5.95         2.83 o                         
   0   6   3         47.35         32.52         7.20 o                         
   1   6   3          8.32          2.61         3.85 o                         
   2   6   3        231.77        228.01        12.72 o                         
   3   6   3         50.78         31.99         5.89 o                         
   5   6   3          3.93         23.48         6.70 o                         
  -9   7   3          0.61         27.07         9.07 o                         
  -8   7   3         94.53        108.24        10.72 o                         
  -7   7   3        126.40        119.06         6.66 o                         
  -6   7   3         35.14         45.52         6.88 o                         
  -5   7   3          0.27         10.90         4.35 o                         
  -4   7   3        495.83        539.63        10.03 o                         
  -3   7   3         30.94         28.60         7.00 o                         
  -2   7   3         46.77         49.61         4.09 o                         
  -1   7   3         22.66         35.83         8.53 o                         
   0   7   3         40.69         55.00        15.49 o                         
   1   7   3         68.33         76.37         6.49 o                         
   2   7   3         68.29         87.04        14.31 o                         
   3   7   3         10.75         16.37         6.30 o                         
  -8   8   3          6.62         -7.70         7.70 o                         
  -7   8   3          1.02         -9.27         9.27 o                         
  -6   8   3         14.03         20.90        15.48 o                         
  -5   8   3        328.06        306.64        11.73 o                         
  -4   8   3         91.54         81.94         8.75 o                         
  -3   8   3         55.21         55.04         8.73 o                         
  -2   8   3        134.85        141.21         5.93 o                         
  -1   8   3         62.32         55.62         4.17 o                         
   0   8   3        116.80         85.99         7.26 o                         
   1   8   3         14.36        -12.42        12.95 o                         
   2   8   3         12.70         12.91         5.59 o                         
   3   8   3          1.05         69.67         7.87 o                         
  -7   9   3          0.23         -5.89        16.15 o                         
  -6   9   3          1.53          9.80         4.95 o                         
  -5   9   3         90.30         73.44         9.32 o                         
  -4   9   3          0.38          9.24         8.25 o                         
  -3   9   3        121.16         81.94         9.82 o                         
  -2   9   3         24.12         35.99        15.95 o                         
  -1   9   3        447.89        439.77         9.99 o                         
   0   9   3        110.79        123.49        27.31 o                         
   1   9   3         48.93         83.93        34.08 o                         
  -7  10   3         59.20         46.99        11.73 o                         
  -6  10   3          3.29          7.59         8.68 o                         
  -5  10   3          7.09         -4.99         8.96 o                         
  -4  10   3          0.05         16.75         8.41 o                         
  -3  10   3         16.72         -4.30        10.28 o                         
  -2  10   3          2.28          0.16         8.33 o                         
  -1  10   3         85.01        103.80         5.92 o                         
   0  10   3          2.22         -5.90        34.52 o                         
  -5  11   3          1.04        -10.57        10.57 o                         
  -4  11   3          2.68         14.35        10.40 o                         
  -3  11   3          0.00         -3.89         8.90 o                         
  -2  11   3         26.41          4.78        10.34 o                         
   0 -12   4         10.04         -6.46         6.46 o                         
   1 -12   4          4.21         20.67         5.68 o                         
   2 -12   4          0.97         25.31         6.79 o                         
   3 -12   4          0.64         -5.48         5.48 o                         
   4 -12   4          1.50         -5.87         5.87 o                         
   5 -12   4         16.60         38.67        20.74 o                         
  -2 -11   4        114.37         98.46         8.63 o                         
  -1 -11   4         95.24         90.12         9.67 o                         
   0 -11   4          6.88         30.00         7.19 o                         
   1 -11   4        203.80        197.57        10.75 o                         
   2 -11   4         13.82          6.93         6.35 o                         
   3 -11   4          0.63         -5.00         5.00 o                         
   4 -11   4         10.16         25.24         5.50 o                         
   5 -11   4        119.76        209.08        76.61 o                         
   6 -11   4         20.60         -7.53         7.53 o                         
   7 -11   4          0.31         23.59         7.13 o                         
  -3 -10   4          0.29          6.13         7.77 o                         
  -2 -10   4          4.35         18.55         6.17 o                         
  -1 -10   4         21.37         28.97         5.82 o                         
   0 -10   4        321.47        296.84        12.35 o                         
   1 -10   4        240.85        238.24        11.56 o                         
   2 -10   4        275.31        249.93        11.30 o                         
   3 -10   4          1.46          0.93         5.43 o                         
   4 -10   4          3.38          5.78         6.87 o                         
   5 -10   4         11.09          7.24         3.55 o                         
   6 -10   4          1.19         -6.27         6.27 o                         
   7 -10   4          0.70         29.81         8.39 o                         
  -4  -9   4          2.08          5.06        27.80 o                         
  -3  -9   4          6.73         -1.70         5.99 o                         
  -2  -9   4          4.52          2.12         4.17 o                         
  -1  -9   4        196.43        217.00        10.92 o                         
   0  -9   4        133.59        145.24         9.38 o                         
   1  -9   4         19.01         23.39         6.59 o                         
   2  -9   4         67.90         67.10         7.23 o                         
   3  -9   4        147.74        136.19         9.04 o                         
   4  -9   4       2336.68       2293.78        27.61 o                         
   5  -9   4         51.71         55.08         5.36 o                         
   6  -9   4         15.58         34.32         7.69 o                         
   7  -9   4          6.57         53.06         6.61 o                         
   8  -9   4         36.94         17.38         7.07 o                         
  -5  -8   4         12.33         64.04        11.00 o                         
  -4  -8   4        111.04        119.33        19.05 o                         
  -3  -8   4         29.44         29.05        13.22 o                         
  -2  -8   4        205.87        165.07         6.80 o                         
  -1  -8   4         79.40         71.02         5.40 o                         
   0  -8   4        364.57        373.04        12.23 o                         
   1  -8   4         74.64         87.26         6.88 o                         
   2  -8   4         76.14         77.43         7.05 o                         
   3  -8   4        118.22        117.98         7.81 o                         
   4  -8   4          2.47         14.74         5.91 o                         
   5  -8   4        140.30        143.70         8.68 o                         
   6  -8   4        448.54        449.74        21.49 o                         
   7  -8   4        125.73        159.22        11.85 o                         
   8  -8   4          9.93          7.20         7.19 o                         
  -6  -7   4         18.41          0.49         8.03 o                         
  -5  -7   4         94.48         85.34        12.89 o                         
  -4  -7   4          0.04          1.13         7.19 o                         
  -3  -7   4         95.67         93.47         6.48 o                         
  -2  -7   4          2.25          2.10         4.91 o                         
  -1  -7   4         65.52         63.72         4.53 o                         
   0  -7   4        220.83        205.68         5.50 o                         
   1  -7   4         51.41         62.18         6.08 o                         
   2  -7   4          0.60          4.48         4.88 o                         
   3  -7   4        122.10        128.14         7.40 o                         
   4  -7   4          4.95         12.91         4.94 o                         
   5  -7   4         59.72         73.46         6.52 o                         
   6  -7   4         34.96         37.97         8.63 o                         
   7  -7   4        368.28        384.91        14.85 o                         
   8  -7   4          2.95         33.16         7.21 o                         
  -7  -6   4          3.18         57.60        12.34 o                         
  -6  -6   4          2.04         12.35         7.71 o                         
  -5  -6   4         49.96         60.53         5.57 o                         
  -4  -6   4         28.31         42.70         9.67 o                         
  -3  -6   4         46.18         54.76         3.85 o                         
  -2  -6   4        121.64        117.64         5.34 o                         
  -1  -6   4        351.64        364.25         7.13 o                         
   0  -6   4         48.61         40.50         9.76 o                         
   1  -6   4        607.34        590.22         7.12 o                         
   2  -6   4         33.97         37.74         4.86 o                         
   3  -6   4        202.73        191.64         7.60 o                         
   4  -6   4          3.14          4.63         4.46 o                         
   5  -6   4        122.57        103.83         6.83 o                         
   6  -6   4         33.67         48.28        17.53 o                         
   7  -6   4        104.91        103.82         6.06 o                         
   8  -6   4         36.51         43.15         8.03 o                         
   9  -6   4         65.77         75.79        33.82 o                         
  -7  -5   4        144.27        112.09        11.64 o                         
  -6  -5   4         18.99         61.81        10.04 o                         
  -5  -5   4         46.74         48.95         4.85 o                         
  -4  -5   4          1.01          5.19         3.22 o                         
  -3  -5   4        135.23        141.02         4.56 o                         
  -2  -5   4        790.79        769.98        20.36 o                         
  -1  -5   4         45.99         38.46         4.54 o                         
   0  -5   4       1221.36       1283.39         9.92 o                         
   1  -5   4       1014.89       1064.10         7.69 o                         
   2  -5   4         20.76         14.84         4.34 o                         
   3  -5   4       1653.78       1739.17        18.43 o                         
   4  -5   4         24.46         33.50         4.92 o                         
   5  -5   4          0.01         -3.62         3.62 o                         
   6  -5   4        151.53        148.15         6.29 o                         
   7  -5   4          0.01         -6.19         6.19 o                         
   8  -5   4          4.48         -6.33         6.33 o                         
   9  -5   4          1.88         44.18        18.62 o                         
  -8  -4   4        138.91        161.26        13.21 o                         
  -7  -4   4          4.42         -7.65         7.65 o                         
  -6  -4   4         57.19         76.30         9.28 o                         
  -5  -4   4        106.12         87.61        11.54 o                         
  -4  -4   4         62.35         59.81         3.29 o                         
  -3  -4   4         60.36         59.29         3.73 o                         
  -2  -4   4        764.74        730.27         6.30 o                         
  -1  -4   4        156.72        152.01         2.57 o                         
   0  -4   4       1136.69       1136.19         9.51 o                         
   1  -4   4         52.11         50.15         4.69 o                         
   2  -4   4         71.52         85.50         5.21 o                         
   3  -4   4        317.87        378.97         9.01 o                         
   4  -4   4         16.73         18.21         5.01 o                         
   5  -4   4         66.65         78.99         4.93 o                         
   6  -4   4         47.43         63.57         6.46 o                         
   7  -4   4        210.04        211.90        10.43 o                         
   8  -4   4         53.59         61.66         6.96 o                         
   9  -4   4         21.84         -7.55         7.55 o                         
  -8  -3   4        123.26        113.45        11.37 o                         
  -7  -3   4         19.13         31.43         8.89 o                         
  -6  -3   4        209.43        173.32         7.00 o                         
  -5  -3   4          5.23         -0.59         3.19 o                         
  -4  -3   4        227.85        222.42         4.30 o                         
  -3  -3   4        862.26        829.27         6.79 o                         
  -2  -3   4        276.39        287.52         3.98 o                         
  -1  -3   4        109.40        104.28         2.15 o                         
   0  -3   4        145.94        130.06         7.59 o                         
   1  -3   4       1230.29       1234.46         8.74 o                         
   2  -3   4        475.10        466.92         8.93 o                         
   3  -3   4         11.96         16.91         2.14 o                         
   4  -3   4        112.14        122.68        15.50 o                         
   5  -3   4        782.22        800.32        10.83 o                         
   6  -3   4        273.29        287.00        11.98 o                         
   7  -3   4          6.82         -3.36         4.36 o                         
   8  -3   4          6.57         -4.62         6.55 o                         
   9  -3   4          0.66         37.34         7.15 o                         
  -9  -2   4         23.85         45.33         9.93 o                         
  -8  -2   4          3.54         -7.43         7.43 o                         
  -7  -2   4         45.64         33.52         5.26 o                         
  -6  -2   4        349.50        325.97         8.69 o                         
  -5  -2   4         59.04         66.51         4.01 o                         
  -4  -2   4        227.03        227.27         5.58 o                         
  -3  -2   4       1313.54       1319.20         8.01 o                         
  -2  -2   4        204.39        182.02         3.51 o                         
  -1  -2   4        657.29        619.64         5.22 o                         
   0  -2   4       3630.60       3779.02        19.12 o                         
   1  -2   4       3164.93       3198.71        24.42 o                         
   2  -2   4         52.82         54.10         1.78 o                         
   3  -2   4         58.04         62.05         3.17 o                         
   4  -2   4         46.92         43.67         3.96 o                         
   5  -2   4          1.03          5.30         3.57 o                         
   6  -2   4        383.11        372.53         8.26 o                         
   7  -2   4        210.97        212.06        20.41 o                         
   8  -2   4          3.50         16.57         5.20 o                         
  -9  -1   4          5.20         -7.43         7.43 o                         
  -8  -1   4          2.55          7.69        14.41 o                         
  -7  -1   4          0.21          3.70         4.65 o                         
  -6  -1   4         78.89         71.18         6.15 o                         
  -5  -1   4         28.08         28.38         5.31 o                         
  -4  -1   4         23.17         25.85         2.88 o                         
  -3  -1   4        855.49        869.07         8.15 o                         
  -2  -1   4        725.02        749.71        10.56 o                         
  -1  -1   4          4.64          4.85         1.96 o                         
   0  -1   4       6375.23       6651.32        17.56 o                         
   1  -1   4        106.51        113.29         4.92 o                         
   2  -1   4         35.28         32.57         3.28 o                         
   3  -1   4        503.05        498.57         9.49 o                         
   4  -1   4        978.66        941.72        13.21 o                         
   5  -1   4        227.82        216.59         5.78 o                         
   6  -1   4          2.55        -10.89        24.33 o                         
   7  -1   4          5.90         -3.62         6.92 o                         
   8  -1   4         13.48         -0.58         6.17 o                         
  -9   0   4          8.23         17.48        18.31 o                         
  -8   0   4        153.86        198.80        28.12 o                         
  -7   0   4        153.32        162.58         7.14 o                         
  -6   0   4        477.09        453.45         9.42 o                         
  -5   0   4         67.63         68.73         4.86 o                         
  -4   0   4         20.49         18.17         2.71 o                         
  -3   0   4        206.96        171.77         5.57 o                         
  -2   0   4         81.84         88.11         2.26 o                         
  -1   0   4       6221.30       6308.20        12.22 o                         
   0   0   4         47.12         56.29         2.52 o                         
   1   0   4        802.07        902.35         9.08 o                         
   2   0   4         82.18         99.25         5.91 o                         
   3   0   4        737.54        719.71         6.43 o                         
   4   0   4          0.75         -1.74         8.32 o                         
   5   0   4         19.28         33.42         4.50 o                         
   6   0   4          9.43         15.58         5.80 o                         
   7   0   4         19.66        -10.42        15.31 o                         
   8   0   4         10.27         26.19        19.16 o                         
  -9   1   4          6.93         -2.17         6.92 o                         
  -8   1   4        101.62         82.05         9.19 o                         
  -7   1   4        197.82        197.49        10.78 o                         
  -6   1   4         16.14         17.85         4.14 o                         
  -5   1   4        702.16        676.67        13.24 o                         
  -4   1   4        645.82        621.29         6.46 o                         
  -3   1   4       1684.36       1721.39        17.34 o                         
  -2   1   4        496.66        451.03         5.09 o                         
  -1   1   4        221.09        255.61         4.05 o                         
   0   1   4          0.78          0.64         1.71 o                         
   1   1   4        688.80        691.80         7.56 o                         
   2   1   4        285.37        244.51         3.57 o                         
   3   1   4       3769.56       3857.81        45.72 o                         
   4   1   4        277.47        270.19        15.59 o                         
   5   1   4          1.90         10.16         4.40 o                         
   6   1   4          2.13         -4.27         4.27 o                         
   7   1   4         11.25         45.46         6.92 o                         
   8   1   4         39.54         24.57         9.04 o                         
  -9   2   4         19.87         52.48         8.74 o                         
  -8   2   4         58.82         56.77         8.72 o                         
  -7   2   4         92.28         64.09         8.72 o                         
  -6   2   4          8.20         10.58         4.16 o                         
  -5   2   4          0.03          1.65         2.68 o                         
  -4   2   4        330.84        284.96         9.95 o                         
  -3   2   4          4.87          4.02         3.05 o                         
  -2   2   4        260.32        290.49         5.39 o                         
  -1   2   4        378.77        429.80         4.81 o                         
   0   2   4        550.81        499.55         4.02 o                         
   1   2   4        177.21        168.14         3.10 o                         
   2   2   4        845.80        860.48         7.26 o                         
   3   2   4          1.94          0.43         3.27 o                         
   4   2   4        118.08         95.73        11.24 o                         
   5   2   4        779.94        807.30        13.30 o                         
   6   2   4        129.36        107.86         6.04 o                         
   7   2   4         34.93         74.52         8.00 o                         
  -9   3   4          9.35          5.42         8.26 o                         
  -8   3   4         13.21         14.52         6.81 o                         
  -7   3   4        228.00        227.45        12.26 o                         
  -6   3   4        708.70        732.91        17.44 o                         
  -5   3   4        803.16        784.60        10.87 o                         
  -4   3   4        459.11        472.12         8.16 o                         
  -3   3   4         26.74         40.11         3.83 o                         
  -2   3   4        373.79        366.21         7.60 o                         
  -1   3   4        240.89        234.83         4.03 o                         
   0   3   4          8.61         12.17         1.17 o                         
   1   3   4         22.20         25.33         2.96 o                         
   2   3   4        115.79        103.75         5.05 o                         
   3   3   4          0.55          0.08         3.48 o                         
   4   3   4        112.05         89.00         5.60 o                         
   5   3   4          0.65          8.71        12.13 o                         
   6   3   4         12.93         18.50         6.70 o                         
   7   3   4         13.24         13.18         8.23 o                         
  -9   4   4          7.28         10.46         8.01 o                         
  -8   4   4          5.43          2.76         7.57 o                         
  -7   4   4         12.93          7.93         4.92 o                         
  -6   4   4          7.18          0.85         7.76 o                         
  -5   4   4          5.63          5.96         3.94 o                         
  -4   4   4        550.10        605.21         9.42 o                         
  -3   4   4        934.87        996.81        10.98 o                         
  -2   4   4        118.34        116.11         4.31 o                         
  -1   4   4       2153.31       2256.80        27.47 o                         
   0   4   4         14.17         15.00         4.58 o                         
   1   4   4         71.44         67.70         3.07 o                         
   2   4   4         19.19         15.08         3.02 o                         
   3   4   4        440.51        448.74        13.86 o                         
   4   4   4         78.43         76.77         7.56 o                         
   5   4   4         73.79         44.89         7.64 o                         
   6   4   4          0.38         -7.39         7.39 o                         
  -9   5   4         12.09         42.27         8.40 o                         
  -8   5   4          5.39         -3.78         8.01 o                         
  -7   5   4         47.32         42.90         5.46 o                         
  -6   5   4          5.86         11.73        11.85 o                         
  -5   5   4        197.16        184.77        15.24 o                         
  -4   5   4          3.71          4.52         5.78 o                         
  -3   5   4        133.60        141.49        13.58 o                         
  -2   5   4         34.79         23.65         7.15 o                         
  -1   5   4         41.90         37.11         6.30 o                         
   0   5   4         46.06         36.88         3.55 o                         
   1   5   4         91.60        108.74         5.37 o                         
   2   5   4        139.26        157.74         6.07 o                         
   3   5   4         52.88         66.69         6.44 o                         
   4   5   4          7.95         22.23         6.25 o                         
   5   5   4          0.10         -2.33         6.62 o                         
  -9   6   4         90.41         90.13        10.62 o                         
  -8   6   4         48.19         36.90         8.67 o                         
  -7   6   4          0.40          2.57         9.66 o                         
  -6   6   4          2.94          4.92         6.07 o                         
  -5   6   4         12.31         13.76         4.61 o                         
  -4   6   4         65.99         68.45         5.00 o                         
  -3   6   4          3.86          5.83         5.52 o                         
  -2   6   4         46.64         62.19         7.79 o                         
  -1   6   4          1.90         -5.04         6.38 o                         
   0   6   4         10.22          9.83         4.01 o                         
   1   6   4        114.35        106.97         5.65 o                         
   2   6   4         18.26          9.64         5.30 o                         
   3   6   4          0.01          3.85         5.53 o                         
   4   6   4         37.90         99.89         7.33 o                         
   5   6   4          3.98         49.58         7.63 o                         
  -9   7   4          0.23         -7.21         7.21 o                         
  -8   7   4          3.39         18.13         7.17 o                         
  -7   7   4        102.49        101.78        14.71 o                         
  -6   7   4          1.07          4.86         6.06 o                         
  -5   7   4          0.27         -5.86         5.86 o                         
  -4   7   4        742.80        697.22        11.46 o                         
  -3   7   4        208.86        196.84        10.70 o                         
  -2   7   4         87.47         89.40         8.89 o                         
  -1   7   4          1.34          8.68        17.25 o                         
   0   7   4        193.49        218.60        16.77 o                         
   1   7   4        103.92        102.55         5.91 o                         
   2   7   4         34.67          3.09         5.60 o                         
  -8   8   4         18.16         50.70         9.21 o                         
  -7   8   4          1.27          2.93        14.78 o                         
  -6   8   4          0.16         -2.51        10.49 o                         
  -5   8   4         78.56         86.82         9.96 o                         
  -4   8   4         16.72         14.76         8.08 o                         
  -3   8   4        151.23        141.54        10.79 o                         
  -2   8   4        167.22        172.20         6.60 o                         
  -1   8   4        144.11        128.59        14.29 o                         
   0   8   4         18.05          9.86         7.22 o                         
   1   8   4         13.17         25.47         4.94 o                         
   2   8   4         14.61         83.43         6.88 o                         
   3   8   4          3.89         21.73         8.19 o                         
  -7   9   4         55.02         94.72        23.33 o                         
  -6   9   4          4.17         -1.98         8.07 o                         
  -5   9   4         73.15         88.63        10.86 o                         
  -4   9   4         27.45         13.53         8.50 o                         
  -3   9   4         93.94        102.94        10.81 o                         
  -2   9   4          1.49         66.11        36.16 o                         
  -1   9   4          1.83         20.38        21.47 o                         
   0   9   4          0.02          3.55         4.70 o                         
   1   9   4          3.36         -9.75         9.75 o                         
  -5  10   4          0.99         23.59         7.51 o                         
  -4  10   4         36.16         27.99        10.28 o                         
  -3  10   4        108.21        129.89        11.85 o                         
  -2  10   4         44.58         50.45        10.16 o                         
  -1  10   4         34.48         10.60         8.72 o                         
   0  10   4         22.04          1.98         8.50 o                         
   0 -12   5          1.40         23.45         7.55 o                         
   1 -12   5         11.69         15.33         6.80 o                         
   3 -12   5         20.67         31.31         6.42 o                         
   4 -12   5         48.22         84.16         8.77 o                         
   5 -12   5          3.60          4.90        11.29 o                         
  -2 -11   5        149.84        189.61        11.04 o                         
  -1 -11   5         84.64         77.84         8.68 o                         
   0 -11   5        122.21        122.82         9.44 o                         
   1 -11   5          8.38         -1.78         6.08 o                         
   2 -11   5         28.37         37.57         7.52 o                         
   3 -11   5          2.54         12.44         5.89 o                         
   4 -11   5         14.20         -0.56         6.43 o                         
   5 -11   5         61.54         37.23         6.61 o                         
   6 -11   5          0.27         32.38         6.53 o                         
  -3 -10   5         28.23         14.79         6.38 o                         
  -2 -10   5         42.20         62.71         7.67 o                         
  -1 -10   5         25.02         31.01         7.25 o                         
   0 -10   5         57.33         68.13         8.30 o                         
   1 -10   5         39.29         49.01         7.50 o                         
   2 -10   5        704.60        742.15        17.77 o                         
   3 -10   5         39.84         34.09         6.70 o                         
   4 -10   5         99.79         70.89         8.18 o                         
   5 -10   5          3.46          0.48         6.46 o                         
   6 -10   5          9.23         54.02        15.91 o                         
   7 -10   5         30.20         16.45         6.67 o                         
  -4  -9   5         50.33         39.05        20.15 o                         
  -3  -9   5         28.60         59.27        25.19 o                         
  -2  -9   5        142.83        125.86         9.12 o                         
  -1  -9   5          3.46          5.55         5.95 o                         
   0  -9   5         42.97         35.02         6.62 o                         
   1  -9   5          3.56          5.38         5.19 o                         
   2  -9   5          4.19          2.00         5.97 o                         
   3  -9   5        102.88         94.94         7.99 o                         
   4  -9   5        117.89        138.55         8.92 o                         
   5  -9   5         14.71         15.17         6.30 o                         
   6  -9   5          1.45         20.58         4.57 o                         
   7  -9   5          1.23         -6.87         6.87 o                         
   8  -9   5         50.88         43.13         7.94 o                         
  -5  -8   5          0.27          4.52         5.79 o                         
  -4  -8   5         36.90         38.15        20.89 o                         
  -3  -8   5          5.85         21.81         4.97 o                         
  -2  -8   5         47.62         74.27         5.72 o                         
  -1  -8   5          2.36          1.52         6.10 o                         
   0  -8   5          2.03         -0.35         5.74 o                         
   1  -8   5         52.46         42.25         5.91 o                         
   3  -8   5        159.75        156.73         8.42 o                         
   4  -8   5        306.47        306.91        11.04 o                         
   5  -8   5        141.76        121.14         8.18 o                         
   6  -8   5          5.57         11.13         5.16 o                         
   7  -8   5         53.91         40.84         5.51 o                         
   8  -8   5         84.78         75.94         9.60 o                         
  -6  -7   5         38.80        106.32        11.63 o                         
  -5  -7   5         14.75         30.61        17.00 o                         
  -4  -7   5        127.36        107.84         6.34 o                         
  -3  -7   5         92.75        100.93         5.96 o                         
  -2  -7   5        241.60        248.76        10.84 o                         
  -1  -7   5        734.18        700.16        10.05 o                         
   0  -7   5        127.87        136.82         7.95 o                         
   1  -7   5        339.19        307.59        10.41 o                         
   2  -7   5         80.94         65.23         6.44 o                         
   3  -7   5        179.70        184.37         8.34 o                         
   4  -7   5         30.44         33.62         5.99 o                         
   5  -7   5         91.51         84.83         7.01 o                         
   6  -7   5         55.66         59.96         5.44 o                         
   7  -7   5          5.36          2.12         4.28 o                         
   8  -7   5          1.81         -7.01         7.01 o                         
  -7  -6   5         44.21         50.96         9.75 o                         
  -6  -6   5          1.23          5.05         8.01 o                         
  -5  -6   5          0.18         20.35         8.02 o                         
  -4  -6   5         37.99         41.91         9.14 o                         
  -3  -6   5        270.51        261.31         5.94 o                         
  -2  -6   5        274.97        239.75         6.70 o                         
  -1  -6   5        605.52        605.30        13.30 o                         
   0  -6   5         80.63         79.88         3.65 o                         
   1  -6   5       1677.84       1791.57        20.56 o                         
   2  -6   5        137.67        156.68         7.32 o                         
   3  -6   5         15.07          9.53         4.83 o                         
   4  -6   5        470.49        462.58        11.69 o                         
   5  -6   5         26.10         24.87         6.00 o                         
   6  -6   5         38.05         42.60         4.90 o                         
   7  -6   5         43.93         64.00        20.32 o                         
   8  -6   5          8.53         15.14         8.77 o                         
  -7  -5   5          2.65         40.20        10.37 o                         
  -6  -5   5          0.16          3.58         8.23 o                         
  -5  -5   5         10.15          1.14         3.41 o                         
  -4  -5   5          1.06          0.88         3.88 o                         
  -3  -5   5         79.96         97.90         4.41 o                         
  -2  -5   5        154.79        134.91         3.70 o                         
  -1  -5   5        294.58        282.76         3.58 o                         
   0  -5   5          0.64          2.45         2.67 o                         
   1  -5   5       1807.34       1974.87        19.70 o                         
   2  -5   5         59.48         65.67         5.56 o                         
   3  -5   5         23.90         22.32         5.15 o                         
   4  -5   5         39.81         47.62         5.64 o                         
   5  -5   5         19.40         20.25         5.79 o                         
   6  -5   5         70.76         65.85         5.59 o                         
   7  -5   5        190.64        199.48         7.74 o                         
   8  -5   5         76.75         97.87        15.10 o                         
  -7  -4   5          2.95         26.78         9.68 o                         
  -6  -4   5          2.30          5.34        12.45 o                         
  -5  -4   5         89.65         90.80         7.05 o                         
  -4  -4   5        234.20        237.34         6.53 o                         
  -3  -4   5        129.89        153.32         4.44 o                         
  -2  -4   5         10.22         11.14         2.33 o                         
  -1  -4   5         76.45         67.75         2.43 o                         
   0  -4   5       3182.29       3042.30        15.99 o                         
   1  -4   5       1983.46       2007.94        12.62 o                         
   2  -4   5          0.10          2.24         4.26 o                         
   3  -4   5       3125.03       3256.75        25.84 o                         
   4  -4   5         16.39         17.60         5.40 o                         
   5  -4   5        252.60        241.14         9.73 o                         
   6  -4   5         52.40         51.10         4.96 o                         
   7  -4   5        111.47        103.07         6.12 o                         
   8  -4   5          0.00         -5.95         5.95 o                         
  -8  -3   5         45.98         40.80         9.63 o                         
  -7  -3   5          4.89         -8.81         8.81 o                         
  -6  -3   5          2.95         -4.00         4.00 o                         
  -5  -3   5         32.86         37.30         2.98 o                         
  -4  -3   5         20.12         33.62         3.47 o                         
  -3  -3   5         44.04         43.94         2.69 o                         
  -2  -3   5         66.29         53.41         2.14 o                         
  -1  -3   5        645.97        651.78         5.21 o                         
   0  -3   5        572.55        607.66         7.41 o                         
   1  -3   5         22.16         33.85         4.79 o                         
   2  -3   5        193.58        200.11         2.92 o                         
   3  -3   5          3.01          3.13         6.25 o                         
   4  -3   5          0.31         14.51         6.85 o                         
   5  -3   5        564.24        545.89         9.55 o                         
   6  -3   5        221.39        212.51         7.14 o                         
   7  -3   5         30.84         17.95        14.02 o                         
   8  -3   5          3.70          6.62         9.89 o                         
  -8  -2   5          1.46          6.07         9.31 o                         
  -7  -2   5          2.26          5.48         7.91 o                         
  -6  -2   5          5.69          0.67         3.15 o                         
  -5  -2   5        421.31        443.92        23.39 o                         
  -4  -2   5         34.97         32.33         3.87 o                         
  -3  -2   5          1.15          0.60         1.97 o                         
  -2  -2   5         14.13         16.99         2.51 o                         
  -1  -2   5          8.12          2.07         2.11 o                         
   0  -2   5       1149.46       1136.98        11.75 o                         
   1  -2   5        833.52        832.47        11.19 o                         
   2  -2   5          0.20          1.93         2.81 o                         
   3  -2   5         44.04         42.04         5.92 o                         
   4  -2   5        260.77        278.33         6.19 o                         
   5  -2   5        120.89        112.11         4.22 o                         
   6  -2   5          0.17          6.04         7.52 o                         
   7  -2   5         21.15         29.93         6.82 o                         
   8  -2   5          7.78         14.53        19.76 o                         
  -9  -1   5         91.93        128.50         7.76 o                         
  -8  -1   5        155.74        191.47         8.28 o                         
  -7  -1   5         66.74         69.89        15.06 o                         
  -6  -1   5         43.72         47.95         5.13 o                         
  -5  -1   5          0.48          4.17         4.05 o                         
  -4  -1   5        142.21        134.40         3.34 o                         
  -3  -1   5       1548.03       1543.88        16.20 o                         
  -2  -1   5          4.85          5.50         2.39 o                         
  -1  -1   5       2308.16       2371.40         8.67 o                         
   0  -1   5       2624.89       2876.27        18.24 o                         
   1  -1   5          0.78          4.96         2.40 o                         
   2  -1   5        118.09         96.84         4.62 o                         
   3  -1   5        217.58        250.75         7.24 o                         
   4  -1   5        356.60        350.68         6.58 o                         
   5  -1   5          4.60          6.14         5.04 o                         
   6  -1   5          9.26         24.25         4.21 o                         
   7  -1   5         10.23         -6.27         6.27 o                         
   8  -1   5          6.27          3.55         6.59 o                         
  -9   0   5          9.84         -7.01         7.01 o                         
  -8   0   5         28.03         27.36         7.61 o                         
  -7   0   5         27.53         30.89         7.37 o                         
  -6   0   5        194.77        184.58        10.30 o                         
  -5   0   5        187.13        180.80         9.26 o                         
  -4   0   5         30.98         23.04         9.27 o                         
  -3   0   5          8.43          4.91         1.25 o                         
  -2   0   5         54.34         63.12         2.58 o                         
  -1   0   5        921.84        894.54         5.45 o                         
   0   0   5       3550.61       3537.64        10.72 o                         
   1   0   5       4857.95       5029.28        23.50 o                         
   2   0   5       1690.22       1672.08        12.05 o                         
   3   0   5        560.93        552.21        17.24 o                         
   4   0   5        103.53        111.40         6.92 o                         
   5   0   5         35.24         36.95        23.13 o                         
   6   0   5         80.52         69.07        10.74 o                         
   7   0   5         12.50         32.84         6.40 o                         
   8   0   5         20.04         72.13         8.37 o                         
  -9   1   5        135.11        161.11        12.50 o                         
  -8   1   5         13.49         16.38         7.04 o                         
  -7   1   5          5.10         -0.68         7.50 o                         
  -6   1   5        691.86        639.78        10.54 o                         
  -5   1   5        173.87        166.47         4.38 o                         
  -4   1   5        170.90        160.26         3.90 o                         
  -3   1   5         38.79         43.03         2.47 o                         
  -2   1   5        180.90        207.01         2.63 o                         
  -1   1   5         98.06        138.32         3.40 o                         
   0   1   5       1484.47       1490.88         5.62 o                         
   1   1   5        128.88        109.20         3.00 o                         
   2   1   5        208.36        196.41         6.17 o                         
   3   1   5        725.81        715.99         7.60 o                         
   4   1   5        398.04        372.72         8.29 o                         
   5   1   5        258.53        258.46         8.13 o                         
   6   1   5          3.64         -5.52         5.52 o                         
   7   1   5          0.08         25.66        13.64 o                         
  -9   2   5         15.42         -5.12         6.42 o                         
  -8   2   5         67.84         82.73         9.49 o                         
  -7   2   5        923.95        918.77        20.77 o                         
  -6   2   5        229.65        230.09         7.33 o                         
  -5   2   5          1.05          1.41         3.17 o                         
  -4   2   5        326.07        326.12         5.89 o                         
  -3   2   5        706.66        704.57         5.70 o                         
  -2   2   5        540.23        540.64        13.43 o                         
  -1   2   5         11.22         16.92         2.26 o                         
   0   2   5       1030.09       1072.28         7.05 o                         
   1   2   5        683.42        721.95         6.74 o                         
   2   2   5        136.38        118.28         5.19 o                         
   3   2   5         12.33         10.39         2.58 o                         
   4   2   5         86.74         65.28         4.99 o                         
   5   2   5          0.46         -3.91         3.91 o                         
   6   2   5          2.74          4.51         4.63 o                         
   7   2   5          0.62         42.88        52.29 o                         
  -9   3   5          1.81         34.38         9.17 o                         
  -8   3   5          0.22          1.14         7.71 o                         
  -7   3   5          6.90         -4.00         5.08 o                         
  -6   3   5         11.67          5.58         4.35 o                         
  -5   3   5         78.57         80.39         6.98 o                         
  -4   3   5         28.66         27.22         3.51 o                         
  -3   3   5        571.13        542.19         8.36 o                         
  -2   3   5         36.92         38.45         3.14 o                         
  -1   3   5         18.98         22.28         1.52 o                         
   0   3   5          1.38          0.72         1.98 o                         
   1   3   5        134.90        110.53         5.00 o                         
   2   3   5        119.60        115.37         3.43 o                         
   3   3   5        653.94        628.48        10.54 o                         
   4   3   5         60.48         60.08         4.84 o                         
   5   3   5          7.08         -3.95         3.95 o                         
   6   3   5         17.91         60.76        21.74 o                         
  -9   4   5         12.07          2.21         7.02 o                         
  -8   4   5         16.91          8.54         7.80 o                         
  -7   4   5        159.63        155.10         9.63 o                         
  -6   4   5         17.74         21.14        10.68 o                         
  -5   4   5         10.83          9.20         7.01 o                         
  -4   4   5          1.44          8.06         3.95 o                         
  -3   4   5        840.63        852.15        10.59 o                         
  -2   4   5        546.87        532.90         7.87 o                         
  -1   4   5         11.96          8.00         3.79 o                         
   0   4   5         11.13         19.35         4.99 o                         
   1   4   5         90.01        111.10         4.09 o                         
   2   4   5        133.08        126.18         5.08 o                         
   3   4   5         54.42         59.95         7.96 o                         
   4   4   5          4.04         -5.89         5.89 o                         
   5   4   5         40.17         21.49         7.06 o                         
   6   4   5         36.61         59.99         8.91 o                         
  -9   5   5          0.35         -7.39         7.39 o                         
  -8   5   5          2.72         25.98         8.37 o                         
  -7   5   5          1.56          4.54         9.30 o                         
  -6   5   5          2.36         -0.80         4.51 o                         
  -5   5   5          1.14          6.48         6.52 o                         
  -4   5   5          0.87          1.76         3.91 o                         
  -3   5   5        196.89        177.67         5.82 o                         
  -2   5   5        187.72        182.57         9.35 o                         
  -1   5   5        159.62        158.73        13.09 o                         
   0   5   5        448.42        445.09        13.06 o                         
   1   5   5          0.04          1.31         6.97 o                         
   2   5   5        376.14        367.33        12.57 o                         
   3   5   5         41.22         53.14         7.61 o                         
   4   5   5          0.94         -6.44         6.44 o                         
  -9   6   5         55.40         52.19        10.08 o                         
  -8   6   5          8.46         32.48         9.23 o                         
  -7   6   5         28.52         16.30         5.05 o                         
  -6   6   5         60.63         64.27        16.56 o                         
  -5   6   5         67.28         58.71         5.15 o                         
  -4   6   5        277.00        238.31         7.58 o                         
  -3   6   5         68.49         70.99         7.70 o                         
  -2   6   5        119.72        105.33         8.64 o                         
  -1   6   5        150.39        145.50         9.59 o                         
   0   6   5        389.72        420.89         9.01 o                         
   1   6   5         35.56         39.29         4.81 o                         
   2   6   5        160.53        195.76        10.43 o                         
   3   6   5         33.99         62.06         6.82 o                         
   4   6   5        120.58        148.92         9.62 o                         
  -8   7   5         11.41         -4.24         7.72 o                         
  -7   7   5        127.95         94.45         6.52 o                         
  -6   7   5          0.52         -4.50         4.50 o                         
  -5   7   5         93.97         69.79        18.31 o                         
  -4   7   5         20.41         19.69         7.71 o                         
  -3   7   5          3.39          0.84         7.38 o                         
  -2   7   5         63.18         49.13         9.11 o                         
  -1   7   5        127.96        126.81         6.07 o                         
   0   7   5          2.41         -3.13        17.62 o                         
   1   7   5         46.88         53.05        14.26 o                         
   2   7   5         20.83         -5.87         5.87 o                         
  -8   8   5          2.25         -5.41         5.41 o                         
  -7   8   5         27.36         22.00         9.78 o                         
  -6   8   5         13.99         -6.06        15.72 o                         
  -5   8   5         56.41         32.53         7.79 o                         
  -4   8   5         84.89         87.56        10.10 o                         
  -3   8   5          1.47          0.14         7.56 o                         
  -2   8   5         51.82         44.45         8.90 o                         
  -1   8   5         22.09         26.98         5.76 o                         
   0   8   5          3.71         18.00         8.97 o                         
   1   8   5          0.29         24.34         4.76 o                         
   2   8   5         14.18         40.03         7.22 o                         
  -7   9   5          5.27          3.00         7.80 o                         
  -6   9   5         17.39         33.16        10.01 o                         
  -5   9   5        111.36        112.62        11.65 o                         
  -4   9   5         24.06         55.31        10.32 o                         
  -3   9   5         57.94         40.34         9.61 o                         
  -2   9   5         60.99         90.91        27.52 o                         
  -1   9   5          7.82         30.39         6.31 o                         
   0   9   5          8.44         43.50        11.06 o                         
  -5  10   5         22.59         30.55         8.83 o                         
  -4  10   5          0.03         15.26         9.12 o                         
  -3  10   5          2.22         -8.85        10.19 o                         
  -2  10   5          0.88         -6.88         8.59 o                         
   0 -12   6          0.99         -7.42         7.42 o                         
   1 -12   6          0.05         -2.91         5.27 o                         
   2 -12   6          3.51         40.60         8.40 o                         
   3 -12   6         19.90         33.95         6.40 o                         
   4 -12   6          0.20         -5.48         5.48 o                         
   5 -12   6          4.49          8.60         8.98 o                         
  -2 -11   6         10.78         -2.42         7.33 o                         
  -1 -11   6         25.93         45.06         7.54 o                         
   0 -11   6        138.72        195.26        11.90 o                         
   1 -11   6         65.55        108.32         9.98 o                         
   2 -11   6          0.97         -4.82         5.70 o                         
   3 -11   6          2.17         -6.12         6.12 o                         
   4 -11   6         59.42         46.14         8.61 o                         
   5 -11   6         35.28         43.33         8.42 o                         
   6 -11   6          4.21         -7.71         7.71 o                         
  -3 -10   6          0.38          8.92         5.95 o                         
  -2 -10   6         14.13          8.26         7.09 o                         
  -1 -10   6          3.79         -3.77         5.95 o                         
   0 -10   6          0.01         -0.63         6.65 o                         
   1 -10   6        110.35        101.69         8.49 o                         
   2 -10   6         23.31          7.10         6.57 o                         
   3 -10   6         25.93         13.99         7.19 o                         
   4 -10   6          7.32         10.27         6.82 o                         
   5 -10   6         72.96         64.79         8.42 o                         
   6 -10   6         27.36         13.09         7.14 o                         
   7 -10   6          4.63         -8.37         8.37 o                         
  -5  -9   6         31.13         33.60        23.07 o                         
  -4  -9   6         12.06         81.67        52.98 o                         
  -3  -9   6          7.08         13.67         4.87 o                         
  -2  -9   6          6.26         14.40         6.60 o                         
  -1  -9   6         21.46         37.13         7.60 o                         
   0  -9   6         18.90         19.12         6.44 o                         
   1  -9   6        100.55         95.93         7.89 o                         
   2  -9   6         96.90         78.05         7.81 o                         
   3  -9   6          3.92          0.71         6.37 o                         
   4  -9   6         60.02        119.18         9.03 o                         
   5  -9   6          5.55          4.57         6.63 o                         
   6  -9   6        130.92        107.27        12.25 o                         
   7  -9   6         81.75         62.56         6.66 o                         
  -5  -8   6         64.34         54.92         9.62 o                         
  -4  -8   6         15.90         33.70        23.46 o                         
  -3  -8   6         81.12         96.46        15.48 o                         
  -2  -8   6        478.76        490.12        31.93 o                         
  -1  -8   6        163.26        168.76         9.78 o                         
   0  -8   6          8.17         20.81         6.10 o                         
   1  -8   6         22.61         28.37         6.41 o                         
   2  -8   6          4.16          3.59         5.77 o                         
   3  -8   6         92.97        123.23         8.29 o                         
   4  -8   6          9.93         28.73         6.57 o                         
   5  -8   6         63.69         65.59         7.93 o                         
   6  -8   6          4.37         -1.94         6.97 o                         
   7  -8   6          1.13          7.29         5.57 o                         
   8  -8   6          5.50          6.55         7.68 o                         
  -6  -7   6          0.44         -2.71         8.53 o                         
  -5  -7   6          4.80         -4.75         4.75 o                         
  -4  -7   6         14.10         12.42         4.70 o                         
  -3  -7   6        561.98        569.42        17.11 o                         
  -2  -7   6          8.26         10.59         3.85 o                         
  -1  -7   6         97.99         96.94         4.57 o                         
   0  -7   6          6.61          9.15         5.07 o                         
   1  -7   6         53.25         50.42         6.52 o                         
   2  -7   6          3.08         11.47         5.67 o                         
   3  -7   6        124.95        152.14         8.29 o                         
   4  -7   6        401.22        371.86        11.55 o                         
   5  -7   6        180.79        179.28         9.24 o                         
   6  -7   6         17.88         -4.67         6.45 o                         
   7  -7   6        305.92        327.71         9.79 o                         
   8  -7   6         81.05         92.06        10.81 o                         
  -7  -6   6          5.77         35.40        10.83 o                         
  -6  -6   6          2.74         40.29         8.83 o                         
  -5  -6   6          7.35         13.22         4.47 o                         
  -4  -6   6         80.34         87.47         4.64 o                         
  -3  -6   6        980.21        947.08         9.27 o                         
  -2  -6   6        190.74        178.60         4.98 o                         
  -1  -6   6        658.42        689.08         9.08 o                         
   0  -6   6          0.08         -3.81         3.81 o                         
   1  -6   6        597.69        614.62        12.88 o                         
   2  -6   6        191.44        163.29         7.94 o                         
   3  -6   6         83.16         56.33         6.09 o                         
   4  -6   6         14.02          7.00         5.64 o                         
   5  -6   6         64.31         92.96         7.69 o                         
   6  -6   6        345.94        353.10         9.16 o                         
   7  -6   6        198.77        181.98         7.79 o                         
   8  -6   6          0.21         -8.86        14.91 o                         
  -6  -5   6         24.55         48.00         8.48 o                         
  -5  -5   6         96.06        103.63         4.40 o                         
  -4  -5   6         97.08         87.04         3.96 o                         
  -3  -5   6        135.84        136.00         5.68 o                         
  -2  -5   6        735.03        739.55         7.02 o                         
  -1  -5   6        922.63        910.90        11.56 o                         
   0  -5   6        362.97        321.77         6.62 o                         
   1  -5   6       1021.16       1048.11        10.56 o                         
   2  -5   6        104.96        119.54         7.02 o                         
   3  -5   6        349.97        343.38        10.11 o                         
   4  -5   6         11.00          2.89         5.45 o                         
   5  -5   6          3.67          7.89         6.10 o                         
   6  -5   6         18.14         27.26        13.66 o                         
   7  -5   6         77.52         79.70         7.60 o                         
   8  -5   6          0.61         14.73        11.02 o                         
  -8  -4   6          2.35         25.57         9.86 o                         
  -7  -4   6          8.38          3.13         9.03 o                         
  -6  -4   6         74.90         74.18         4.65 o                         
  -5  -4   6          9.71          5.74         3.43 o                         
  -4  -4   6          1.36          2.99         2.52 o                         
  -3  -4   6         14.89         21.75         2.81 o                         
  -2  -4   6        250.52        240.51         3.88 o                         
  -1  -4   6        275.06        278.27         5.84 o                         
   0  -4   6         20.55         18.33         3.31 o                         
   1  -4   6        291.44        253.74         5.48 o                         
   2  -4   6          9.59         13.60         2.98 o                         
   3  -4   6        351.06        424.52        11.00 o                         
   4  -4   6         20.91         20.03         6.11 o                         
   5  -4   6          0.17         -0.61         6.43 o                         
   6  -4   6         99.17         77.43        12.63 o                         
   7  -4   6         10.47          4.90         4.40 o                         
   8  -4   6         32.39         32.87         8.23 o                         
  -8  -3   6          1.54         -1.12         5.23 o                         
  -7  -3   6        112.17        156.09        14.93 o                         
  -6  -3   6         59.10         60.53        12.42 o                         
  -5  -3   6         33.29         43.26         3.41 o                         
  -4  -3   6        218.78        209.98         4.80 o                         
  -3  -3   6        387.55        375.57         5.79 o                         
  -2  -3   6         13.42          7.13         2.15 o                         
  -1  -3   6        136.17        112.55         5.30 o                         
   0  -3   6         49.08         45.16         3.16 o                         
   1  -3   6          0.01          1.18         2.81 o                         
   2  -3   6        353.35        329.10         5.57 o                         
   3  -3   6        282.67        219.21         4.71 o                         
   4  -3   6        315.51        321.69        10.79 o                         
   5  -3   6          8.81          4.00         7.71 o                         
   6  -3   6          1.94         -0.44         4.37 o                         
   7  -3   6         39.07         32.77         8.57 o                         
   8  -3   6         34.17         69.41        21.03 o                         
  -9  -2   6         70.54        111.00        15.38 o                         
  -8  -2   6         37.76         49.24        10.12 o                         
  -7  -2   6          1.36         15.40         8.93 o                         
  -6  -2   6          0.02          1.40         5.59 o                         
  -5  -2   6        450.05        475.03        20.16 o                         
  -4  -2   6        254.09        255.23         4.70 o                         
  -3  -2   6        842.25        809.61         8.56 o                         
  -2  -2   6       1306.72       1298.47         9.15 o                         
  -1  -2   6        157.30        176.41         5.41 o                         
   0  -2   6          0.02          4.69         3.65 o                         
   1  -2   6        252.33        259.74         7.68 o                         
   2  -2   6        216.41        216.01         7.65 o                         
   3  -2   6         80.69         63.84         3.55 o                         
   4  -2   6          0.99          2.87         5.52 o                         
   5  -2   6         39.31         41.16         4.53 o                         
   6  -2   6          0.83          8.07         7.90 o                         
   7  -2   6          6.97         28.25         5.19 o                         
   8  -2   6         67.31         76.33        41.20 o                         
  -9  -1   6          4.77         13.50         7.51 o                         
  -8  -1   6         17.01         19.57         7.43 o                         
  -7  -1   6          0.59          0.27         5.64 o                         
  -6  -1   6         83.61         81.84         7.79 o                         
  -5  -1   6          9.07          4.97         5.83 o                         
  -4  -1   6        262.83        266.65         5.28 o                         
  -3  -1   6        148.22        179.00         5.93 o                         
  -2  -1   6        508.92        480.63         5.57 o                         
  -1  -1   6        501.60        545.57         4.88 o                         
   0  -1   6       3588.76       3542.78        25.58 o                         
   1  -1   6        674.54        670.48         7.40 o                         
   2  -1   6       1413.64       1401.00        11.14 o                         
   3  -1   6        274.26        258.41         7.74 o                         
   4  -1   6          4.25          9.84         4.06 o                         
   5  -1   6         50.24         39.32         5.66 o                         
   6  -1   6         74.09         74.28         6.54 o                         
   7  -1   6         31.44          8.11         6.34 o                         
   8  -1   6          5.52         33.68        31.85 o                         
  -9   0   6         17.13         42.85         8.94 o                         
  -8   0   6        136.86        120.13        10.04 o                         
  -7   0   6          5.48         -4.26         7.40 o                         
  -6   0   6        908.07        875.62        19.10 o                         
  -5   0   6        139.42        163.59         8.88 o                         
  -4   0   6         40.71         47.14         9.34 o                         
  -3   0   6        743.36        724.14        14.77 o                         
  -2   0   6        599.47        557.20         3.76 o                         
  -1   0   6        393.58        336.85         5.26 o                         
   0   0   6        216.84        251.45         5.82 o                         
   1   0   6        263.39        297.95         7.19 o                         
   2   0   6         91.97         98.72         3.64 o                         
   3   0   6        395.09        357.30        12.25 o                         
   4   0   6         39.82         46.76         6.05 o                         
   5   0   6          1.21         14.52         4.37 o                         
   6   0   6         22.06          7.00         6.94 o                         
   7   0   6         17.09         74.89         8.72 o                         
  -9   1   6         41.14         35.61         8.44 o                         
  -8   1   6          0.96         -7.33         7.33 o                         
  -7   1   6        159.15        159.78        11.19 o                         
  -6   1   6         68.64         79.78         5.79 o                         
  -5   1   6         44.34         42.85         3.23 o                         
  -4   1   6        110.99        101.62         5.08 o                         
  -3   1   6          0.09          3.65         3.39 o                         
  -2   1   6         79.50         66.33         2.55 o                         
  -1   1   6       1257.62       1346.82         9.35 o                         
   0   1   6        188.58        190.35         2.47 o                         
   1   1   6        275.20        319.31         5.31 o                         
   2   1   6        125.91        131.56         3.33 o                         
   3   1   6          5.71         -3.32         6.03 o                         
   4   1   6        100.07        112.10        10.74 o                         
   5   1   6        108.58        134.27         8.33 o                         
   6   1   6          9.78         10.54        21.02 o                         
   7   1   6          4.35         61.43        23.98 o                         
  -9   2   6          0.01         14.92         8.78 o                         
  -8   2   6          7.68          1.18         7.00 o                         
  -7   2   6        134.00        117.68         6.65 o                         
  -6   2   6        169.92        170.55         7.31 o                         
  -5   2   6        142.01        126.18         5.88 o                         
  -4   2   6        134.55        142.80         6.46 o                         
  -3   2   6        567.66        550.77        14.43 o                         
  -2   2   6        156.39        147.33         4.13 o                         
  -1   2   6        687.05        691.67        15.88 o                         
   0   2   6         23.01         16.19         4.74 o                         
   1   2   6        276.60        256.94         7.12 o                         
   2   2   6        573.55        558.30         7.28 o                         
   3   2   6        208.13        210.00         6.65 o                         
   4   2   6         72.44         82.75         7.26 o                         
   5   2   6          6.66          0.42        19.20 o                         
   6   2   6         10.60         80.26        15.16 o                         
  -9   3   6         53.61         43.32         8.42 o                         
  -8   3   6         21.84         13.74         8.05 o                         
  -7   3   6          2.45          8.56        12.15 o                         
  -6   3   6          0.67          5.24        10.81 o                         
  -5   3   6        407.55        410.83        12.13 o                         
  -4   3   6       1018.93       1069.08        12.71 o                         
  -3   3   6        154.24        163.40         8.90 o                         
  -2   3   6          0.84          4.10         2.59 o                         
  -1   3   6        179.98        164.38         7.81 o                         
   0   3   6          2.42          2.58         3.77 o                         
   1   3   6        131.93        142.47         3.58 o                         
   2   3   6         15.44         13.26         3.92 o                         
   3   3   6          6.48          8.52         3.32 o                         
   4   3   6          6.36         20.05         4.18 o                         
   5   3   6          0.97         34.08         6.12 o                         
   6   3   6         20.37         87.80         5.64 o                         
  -9   4   6          3.10         14.55         7.91 o                         
  -8   4   6          0.01         13.13         8.02 o                         
  -7   4   6          5.34          3.57         4.92 o                         
  -6   4   6         18.62          4.05         4.80 o                         
  -5   4   6         36.21         25.81         4.62 o                         
  -4   4   6        452.56        447.08        14.22 o                         
  -3   4   6         63.83         46.14         4.32 o                         
  -2   4   6        509.55        513.52         6.96 o                         
  -1   4   6          1.68          0.21         3.99 o                         
   0   4   6        149.96        158.57        11.65 o                         
   1   4   6        338.64        312.55         6.62 o                         
   2   4   6         36.16         53.29         8.57 o                         
   3   4   6          4.81          5.90         6.26 o                         
   4   4   6          0.15         22.99        10.96 o                         
   5   4   6         31.15         53.15         7.74 o                         
  -9   5   6          0.95          0.39         8.12 o                         
  -8   5   6         14.71         -8.06         8.06 o                         
  -7   5   6        116.62        111.32        21.76 o                         
  -6   5   6         56.79         57.84         8.72 o                         
  -5   5   6         32.14         22.71         7.89 o                         
  -4   5   6        150.70        142.26         5.98 o                         
  -3   5   6        212.47        220.58        10.74 o                         
  -2   5   6        569.74        560.21        14.63 o                         
  -1   5   6        137.14        110.64         7.42 o                         
   0   5   6        107.23        113.67         7.79 o                         
   1   5   6        135.65        137.14         9.15 o                         
   2   5   6        196.55        154.01         8.83 o                         
   4   5   6         24.68         -6.25         6.25 o                         
  -9   6   6         12.57         -3.93         9.51 o                         
  -8   6   6         11.69         13.96         9.40 o                         
  -7   6   6          2.99          7.65        13.01 o                         
  -6   6   6         37.26         24.95         5.10 o                         
  -5   6   6          7.53         -0.84         4.46 o                         
  -4   6   6         94.16        115.83        10.19 o                         
  -3   6   6         14.71         13.73         7.41 o                         
  -2   6   6         36.50         28.01         7.81 o                         
  -1   6   6        210.34        232.59        11.15 o                         
   0   6   6          3.22         26.90        14.19 o                         
   1   6   6          0.17          9.26        12.30 o                         
   2   6   6        176.27        208.33        10.53 o                         
   3   6   6         31.00         46.07         6.52 o                         
   4   6   6          2.65         -7.76         7.76 o                         
  -8   7   6         19.69         -2.78        17.66 o                         
  -7   7   6         34.31         35.00         8.62 o                         
  -6   7   6         26.82         32.11         5.52 o                         
  -5   7   6          1.35         -5.32         7.13 o                         
  -4   7   6        350.86        318.94        13.75 o                         
  -3   7   6          1.66          3.22         7.35 o                         
  -2   7   6          9.14         20.30         8.61 o                         
  -1   7   6         20.67         16.51         4.24 o                         
   0   7   6         19.47         12.49         7.54 o                         
   1   7   6        207.22        164.95         9.18 o                         
   2   7   6          7.91         -6.04         6.04 o                         
   3   7   6          2.60         30.95         7.16 o                         
  -7   8   6          7.38         12.10         5.53 o                         
  -6   8   6         10.59          7.33         8.09 o                         
  -5   8   6        128.04        139.38        11.11 o                         
  -4   8   6         28.06         18.15         8.86 o                         
  -3   8   6          0.38          2.53         7.84 o                         
  -2   8   6          0.43         10.08         8.93 o                         
  -1   8   6          9.15         30.71        16.45 o                         
   0   8   6          1.54         27.28        23.42 o                         
   1   8   6         26.43         43.30         6.38 o                         
  -6   9   6          0.23         -5.31         9.11 o                         
  -5   9   6          3.23         12.38         9.89 o                         
  -4   9   6          4.16         -8.61         8.64 o                         
  -3   9   6          0.81          4.92         9.59 o                         
  -2   9   6          7.73        102.00        45.60 o                         
  -1   9   6         34.63         38.20        12.75 o                         
   0   9   6         13.32         -1.88         9.56 o                         
   0 -12   7          0.24         23.91         7.57 o                         
   1 -12   7         34.24         40.31         7.83 o                         
   2 -12   7         15.61         -7.03         7.03 o                         
   3 -12   7         31.70         67.50         8.39 o                         
   4 -12   7          0.05         -4.30         7.12 o                         
  -2 -11   7          1.38          4.74         6.81 o                         
  -1 -11   7          7.55         -6.94         6.94 o                         
   0 -11   7         51.69         20.55         7.24 o                         
   1 -11   7          0.82         -0.65         6.77 o                         
   2 -11   7          8.13         17.41         7.08 o                         
   3 -11   7          2.90          2.16         7.63 o                         
   5 -11   7          5.03         -6.79         7.22 o                         
   6 -11   7         32.33         58.34         7.55 o                         
  -3 -10   7          0.09         -4.29         5.04 o                         
  -2 -10   7          3.28          4.58         6.24 o                         
  -1 -10   7         41.84         48.39         7.81 o                         
   0 -10   7         77.29         79.89         8.39 o                         
   1 -10   7          0.02         14.63         7.04 o                         
   2 -10   7         20.36         11.91         7.16 o                         
   3 -10   7          2.66         -7.52         7.52 o                         
   4 -10   7        187.67        194.49        10.95 o                         
   5 -10   7          6.83         22.20         7.67 o                         
   6 -10   7         39.72         38.83         7.23 o                         
   7 -10   7          0.48         30.60         5.67 o                         
  -4  -9   7         27.59         25.01         5.07 o                         
  -3  -9   7         11.18         14.44         6.47 o                         
  -2  -9   7        106.38        106.16         8.61 o                         
  -1  -9   7          5.55          3.03         5.89 o                         
   0  -9   7         16.25          4.79         5.98 o                         
   1  -9   7          7.42         -3.74         6.46 o                         
   2  -9   7          0.04         -6.66         6.66 o                         
   3  -9   7          8.87          4.21         6.32 o                         
   4  -9   7        201.60        203.64        10.44 o                         
   5  -9   7         63.26         68.53         8.18 o                         
   6  -9   7          1.31         -3.90         7.48 o                         
   7  -9   7          3.65         35.17        11.03 o                         
  -5  -8   7         30.87         67.17        20.90 o                         
  -4  -8   7         13.50         20.93         9.75 o                         
  -3  -8   7         30.19         27.74         5.05 o                         
  -2  -8   7         93.67        102.48         8.42 o                         
  -1  -8   7          1.96          2.28         5.94 o                         
   0  -8   7         11.93          8.45         6.17 o                         
   1  -8   7          3.89         -5.47         6.17 o                         
   2  -8   7        367.70        365.62        12.05 o                         
   3  -8   7        363.85        353.44        12.10 o                         
   4  -8   7         29.57         11.89         6.17 o                         
   5  -8   7        266.61        269.27        11.72 o                         
   6  -8   7        169.94        169.97        10.84 o                         
   7  -8   7        131.08        154.54         7.51 o                         
  -6  -7   7         32.09         44.73        23.34 o                         
  -5  -7   7        226.29        265.72         9.09 o                         
  -4  -7   7         61.55         80.43         4.85 o                         
  -3  -7   7          0.76          3.98         7.32 o                         
  -2  -7   7        167.59        149.39         5.96 o                         
  -1  -7   7        225.13        245.85        10.23 o                         
   0  -7   7         27.19         32.32         6.10 o                         
   1  -7   7        203.82        188.90         8.99 o                         
   2  -7   7          0.01         -1.69         5.30 o                         
   3  -7   7         46.88         41.92         6.59 o                         
   4  -7   7         75.77         79.52         7.79 o                         
   5  -7   7        122.34        148.98         9.31 o                         
   6  -7   7          3.29         -3.75         7.07 o                         
   7  -7   7         53.07         49.73         9.10 o                         
   8  -7   7         14.11         35.56         5.80 o                         
  -7  -6   7         25.63         -2.83        10.21 o                         
  -6  -6   7         34.68         56.94        29.14 o                         
  -5  -6   7         80.01         72.15         7.85 o                         
  -4  -6   7         48.83         34.43         3.57 o                         
  -3  -6   7        149.46        151.00         5.97 o                         
  -2  -6   7         43.13         55.61         3.73 o                         
  -1  -6   7         37.81         50.95         4.14 o                         
   0  -6   7        254.17        237.42         6.63 o                         
   1  -6   7          6.20          4.70         5.01 o                         
   2  -6   7         97.75         99.39         7.43 o                         
   3  -6   7          0.35          5.78         5.78 o                         
   4  -6   7         65.86         74.91         7.24 o                         
   5  -6   7         20.40         31.05         6.92 o                         
   6  -6   7         63.81         57.52         7.79 o                         
   7  -6   7         14.73          1.00        17.09 o                         
   8  -6   7         36.92         34.22        25.99 o                         
  -7  -5   7          2.26         51.17        10.62 o                         
  -6  -5   7          5.01          6.20        10.21 o                         
  -5  -5   7         25.57         32.18         5.00 o                         
  -4  -5   7         73.22         81.19         9.04 o                         
  -3  -5   7         55.89         58.71         3.39 o                         
  -2  -5   7        228.73        246.89         5.22 o                         
  -1  -5   7        185.21        164.59         4.25 o                         
   0  -5   7        195.86        161.98        12.08 o                         
   1  -5   7        267.85        273.74         6.25 o                         
   2  -5   7         99.83        114.81         7.31 o                         
   3  -5   7        146.41        179.02         8.41 o                         
   4  -5   7         82.30         74.42         6.95 o                         
   5  -5   7         94.15         82.02         8.57 o                         
   6  -5   7        114.58        101.96         6.58 o                         
   7  -5   7         50.39         44.95         5.75 o                         
   8  -5   7         25.67         30.63         9.73 o                         
  -8  -4   7         65.55         28.38         9.85 o                         
  -7  -4   7          1.85         -4.90         4.90 o                         
  -6  -4   7          0.37          5.60         4.31 o                         
  -5  -4   7          1.62         -5.60         5.60 o                         
  -4  -4   7          0.64          2.94         3.03 o                         
  -3  -4   7        332.77        309.21         7.37 o                         
  -2  -4   7          2.62          3.71         2.21 o                         
  -1  -4   7          3.92          5.63         2.63 o                         
   0  -4   7         84.48         87.03         6.99 o                         
   1  -4   7        303.57        283.72        12.11 o                         
   2  -4   7       1300.56       1248.91        11.06 o                         
   3  -4   7         47.76         35.90         6.05 o                         
   4  -4   7          0.37          0.21         6.29 o                         
   5  -4   7         38.74         28.63         7.12 o                         
   6  -4   7         71.11         82.38        20.76 o                         
   7  -4   7          0.37         -7.35         8.35 o                         
  -8  -3   7          1.18         19.27         5.62 o                         
  -7  -3   7         51.27         62.84         5.94 o                         
  -6  -3   7         93.05         96.40         6.98 o                         
  -5  -3   7          3.78          4.40         4.26 o                         
  -4  -3   7         56.88         62.94         5.17 o                         
  -3  -3   7        497.87        521.79         8.16 o                         
  -2  -3   7        461.52        442.77         5.93 o                         
  -1  -3   7         48.95         44.59         3.55 o                         
   0  -3   7        167.38        152.14         6.45 o                         
   1  -3   7        575.96        608.66        11.40 o                         
   2  -3   7         34.38         44.50         3.55 o                         
   3  -3   7          9.25          5.03         2.51 o                         
   4  -3   7         71.66         66.34         7.40 o                         
   5  -3   7          0.94         10.90         6.44 o                         
   6  -3   7        226.31        241.56        11.92 o                         
   7  -3   7         27.27         46.85         9.45 o                         
   8  -3   7         12.82         46.72         6.19 o                         
  -8  -2   7          2.06          6.06         6.89 o                         
  -7  -2   7          4.79          0.43         5.90 o                         
  -6  -2   7          1.11          4.13         6.17 o                         
  -5  -2   7          8.46          0.80         6.52 o                         
  -4  -2   7         37.59         40.99         6.89 o                         
  -3  -2   7        110.06        125.84         4.55 o                         
  -2  -2   7         11.05         13.11         2.49 o                         
  -1  -2   7         82.00         86.43         5.77 o                         
   0  -2   7       4418.06       4301.89        20.07 o                         
   1  -2   7        160.38        167.80         6.98 o                         
   2  -2   7         63.92         61.37         6.14 o                         
   3  -2   7         13.39         12.40         4.69 o                         
   4  -2   7        260.87        253.89         6.70 o                         
   5  -2   7        321.85        348.60        12.79 o                         
   6  -2   7         56.85         76.06         9.00 o                         
   7  -2   7          1.80         14.54        16.87 o                         
  -9  -1   7          8.60          5.19         7.89 o                         
  -8  -1   7         72.53         63.80         8.68 o                         
  -7  -1   7         13.54          1.77         6.86 o                         
  -6  -1   7        255.10        268.86        12.27 o                         
  -5  -1   7         40.82         38.96         7.17 o                         
  -4  -1   7         29.77         30.97         5.59 o                         
  -3  -1   7        168.31        190.86         6.08 o                         
  -2  -1   7        389.68        444.56         4.86 o                         
  -1  -1   7       1323.30       1358.89        14.38 o                         
   0  -1   7        463.08        426.37         6.25 o                         
   1  -1   7          7.10          4.67         2.89 o                         
   2  -1   7         32.90         36.25         5.48 o                         
   3  -1   7         40.53         42.44         4.75 o                         
   4  -1   7         63.79         45.85         6.05 o                         
   5  -1   7        127.61        125.60         7.88 o                         
   6  -1   7          9.73         16.30         5.92 o                         
   7  -1   7         20.71         12.41         9.56 o                         
  -9   0   7          0.01          4.00         7.72 o                         
  -8   0   7          7.01         28.38         7.93 o                         
  -7   0   7         54.34         52.66         9.03 o                         
  -6   0   7         63.80         68.09         8.31 o                         
  -5   0   7        126.09        120.45         5.91 o                         
  -4   0   7          1.16          0.42         3.82 o                         
  -3   0   7          5.66          2.86         1.87 o                         
  -2   0   7        444.75        395.87         4.13 o                         
  -1   0   7       1578.54       1681.63        10.23 o                         
   0   0   7       1104.27       1236.75         9.26 o                         
   1   0   7        225.49        288.89        17.06 o                         
   2   0   7         74.52         71.22         5.50 o                         
   3   0   7        799.41        797.45        26.64 o                         
   4   0   7        233.89        224.46         9.47 o                         
   5   0   7         58.74         59.73         4.75 o                         
   6   0   7          0.57         16.54         6.03 o                         
   7   0   7         46.70         69.79         7.11 o                         
  -9   1   7         52.45         46.36         8.66 o                         
  -8   1   7         65.68         54.22         9.00 o                         
  -7   1   7        174.13        154.62        10.94 o                         
  -6   1   7         11.84         -2.90        11.21 o                         
  -5   1   7        239.51        234.06         9.31 o                         
  -4   1   7        139.92        116.25         5.63 o                         
  -3   1   7       1192.19       1209.48        20.60 o                         
  -2   1   7         86.40         94.99         2.81 o                         
  -1   1   7         88.36        103.26         3.11 o                         
   0   1   7        300.21        292.32         6.00 o                         
   1   1   7         88.58         60.11         6.55 o                         
   2   1   7        762.51        792.08        14.16 o                         
   3   1   7         66.19         41.86         6.32 o                         
   4   1   7          0.11          8.34        12.11 o                         
   5   1   7         37.46         40.92         4.15 o                         
   6   1   7         12.69         31.47         8.17 o                         
  -9   2   7         13.70         -1.31         8.40 o                         
  -8   2   7         23.72         19.75         8.30 o                         
  -7   2   7        130.53        118.43        12.16 o                         
  -6   2   7        158.24        167.58         7.50 o                         
  -5   2   7        107.49        114.52         6.96 o                         
  -4   2   7         73.34         93.71         5.44 o                         
  -3   2   7          0.24         -4.55         4.55 o                         
  -2   2   7          0.26         -0.30         7.12 o                         
  -1   2   7        178.25        173.87         9.60 o                         
   0   2   7         11.27          8.86         3.70 o                         
   1   2   7         18.94         12.09         3.81 o                         
   2   2   7         56.61         64.94         6.64 o                         
   3   2   7         56.76         62.45         4.49 o                         
   4   2   7         29.12         42.27         9.70 o                         
   5   2   7         14.72         10.80        32.57 o                         
   6   2   7         30.83        100.84        55.16 o                         
  -9   3   7          0.15         17.93         7.49 o                         
  -8   3   7          0.01          6.45         6.91 o                         
  -7   3   7          0.19         -1.78         5.04 o                         
  -6   3   7        594.24        594.87        31.48 o                         
  -5   3   7          2.42         13.37         4.86 o                         
  -4   3   7         29.09         23.40         4.24 o                         
  -3   3   7         11.39         17.61         7.28 o                         
  -2   3   7        175.55        161.34         5.65 o                         
  -1   3   7        848.14        800.89        11.31 o                         
   0   3   7         29.55         30.19         4.43 o                         
   1   3   7         61.09         57.48         3.82 o                         
   2   3   7          5.46         -1.91         4.43 o                         
   3   3   7        148.32        149.59         6.99 o                         
   4   3   7          4.60         30.55         9.28 o                         
   5   3   7         17.58         28.06         6.43 o                         
  -9   4   7         11.90         -0.78         7.80 o                         
  -8   4   7          3.14        -10.65        10.65 o                         
  -7   4   7         86.76         75.44         5.77 o                         
  -6   4   7         99.04        116.20         6.74 o                         
  -5   4   7          4.06          5.51         5.97 o                         
  -4   4   7        414.65        406.19        20.13 o                         
  -3   4   7          8.65          1.38         4.97 o                         
  -2   4   7         15.20         13.09         6.78 o                         
  -1   4   7        350.29        356.00         8.38 o                         
   0   4   7        123.67        125.86        12.85 o                         
   1   4   7         18.84         25.81         3.74 o                         
   2   4   7        146.44        135.58        18.73 o                         
   3   4   7         15.86         38.73         7.05 o                         
   4   4   7         11.23         32.60         6.56 o                         
   5   4   7         14.81         61.37         7.87 o                         
  -9   5   7          8.30         -7.78         7.78 o                         
  -8   5   7          5.98         -1.50         5.51 o                         
  -7   5   7         19.25         36.35         5.94 o                         
  -6   5   7          0.93          8.95         5.67 o                         
  -5   5   7         13.87         16.57         4.87 o                         
  -4   5   7        180.65        185.80         6.88 o                         
  -3   5   7        766.03        728.13        17.42 o                         
  -2   5   7          0.75         -0.87         7.13 o                         
  -1   5   7          1.45        -16.28        22.33 o                         
   0   5   7        252.44        237.91        11.98 o                         
   1   5   7         38.90         12.62         5.26 o                         
   2   5   7         15.01         -5.34         5.34 o                         
   3   5   7         30.13         -6.38         6.38 o                         
   4   5   7          0.16         -7.07         7.07 o                         
  -8   6   7         38.33         68.51         9.04 o                         
  -7   6   7         12.23         32.41         5.76 o                         
  -6   6   7          8.98          9.47        13.22 o                         
  -5   6   7         27.90         25.79         5.10 o                         
  -4   6   7         99.32         97.59         9.16 o                         
  -3   6   7         62.36         71.38         9.01 o                         
  -2   6   7         22.23         30.84         8.93 o                         
  -1   6   7        168.81        146.41        15.32 o                         
   0   6   7         33.08         61.66        21.88 o                         
   1   6   7         57.86         66.88         6.94 o                         
   2   6   7        216.58        247.32        11.18 o                         
   3   6   7          3.12         -6.82         6.82 o                         
  -8   7   7          4.43         35.74        31.99 o                         
  -7   7   7         20.39         39.91         5.57 o                         
  -6   7   7         41.12         58.01        10.20 o                         
  -5   7   7         44.41         38.78         8.18 o                         
  -4   7   7        115.66         86.12        10.64 o                         
  -3   7   7         21.26         44.90         8.34 o                         
  -2   7   7          0.79         -3.47         7.89 o                         
  -1   7   7         82.97         84.89        16.02 o                         
   0   7   7         17.86         -6.76         8.48 o                         
   2   7   7          9.41         20.50         7.39 o                         
  -7   8   7          0.37         -8.86         8.86 o                         
  -6   8   7          1.48         31.41        10.28 o                         
  -5   8   7          6.83          0.39         7.59 o                         
  -4   8   7          7.25         26.26         9.31 o                         
  -3   8   7         20.88          6.17         8.74 o                         
  -2   8   7         44.97         29.11         8.79 o                         
  -1   8   7         82.89        172.44        59.28 o                         
   0   8   7          4.80         39.08        24.09 o                         
  -5   9   7          6.99          9.59         9.22 o                         
  -4   9   7         30.69         49.81        10.74 o                         
  -3   9   7         10.80         -7.70         7.70 o                         
  -2   9   7         36.92        144.93        72.60 o                         
   0 -12   8          0.63         -6.89         6.89 o                         
   1 -12   8         14.22         24.50         7.53 o                         
   2 -12   8         13.74         24.88         8.46 o                         
   3 -12   8          7.22         -6.42         6.42 o                         
   4 -12   8         29.19         33.40         8.54 o                         
  -2 -11   8         41.35         65.49         8.73 o                         
  -1 -11   8          7.08         26.10         8.32 o                         
   0 -11   8          3.37         17.75         6.98 o                         
   1 -11   8          5.77         -3.48         6.84 o                         
   2 -11   8          0.49         -6.23         6.23 o                         
   3 -11   8         10.01         -8.46         8.46 o                         
   4 -11   8        123.05        116.47        10.76 o                         
   5 -11   8         21.76         32.54         8.26 o                         
  -3 -10   8          2.70          9.43         5.75 o                         
  -2 -10   8          0.53         -6.17         6.54 o                         
  -1 -10   8          3.29         -6.57         6.57 o                         
   0 -10   8         21.09          9.54         6.46 o                         
   1 -10   8         41.01         15.28         6.46 o                         
   2 -10   8         62.14         41.80         7.94 o                         
   3 -10   8         21.81         33.57         7.83 o                         
   4 -10   8         95.92        108.12         9.89 o                         
   5 -10   8          3.79         -7.43         7.43 o                         
   6 -10   8          2.88         33.23         7.96 o                         
  -4  -9   8         21.61         60.75         8.96 o                         
  -3  -9   8          0.19         31.18         5.46 o                         
  -2  -9   8         12.12         18.72         6.59 o                         
  -1  -9   8          5.08         12.10         6.81 o                         
   0  -9   8         94.21        119.68         9.07 o                         
   1  -9   8         22.30         26.58         7.31 o                         
   2  -9   8          1.81         -1.34         6.84 o                         
   3  -9   8        347.86        330.56        12.90 o                         
   4  -9   8        182.98        183.76        10.74 o                         
   5  -9   8          7.78         -5.18         6.78 o                         
   6  -9   8         13.43         34.04         8.81 o                         
   7  -9   8         51.84         75.84        15.09 o                         
  -5  -8   8          3.32         -1.72         6.14 o                         
  -4  -8   8         46.89         19.34        15.10 o                         
  -3  -8   8         42.65         15.55         4.55 o                         
  -2  -8   8         15.15         13.92         6.69 o                         
  -1  -8   8         24.72         34.90         6.84 o                         
   0  -8   8          8.80          8.47         5.83 o                         
   1  -8   8         26.07         22.99         6.86 o                         
   2  -8   8          3.15          8.91         6.76 o                         
   3  -8   8         35.16         62.80         7.57 o                         
   4  -8   8         84.75         71.52         8.03 o                         
   5  -8   8         51.04         31.39         7.93 o                         
   6  -8   8          9.76         13.34         7.34 o                         
   7  -8   8         28.14         47.29         6.01 o                         
  -6  -7   8          3.87         35.99         9.48 o                         
  -5  -7   8          5.84         -5.60        10.53 o                         
  -4  -7   8          3.04          8.56         3.97 o                         
  -3  -7   8          0.82          6.24         3.67 o                         
  -2  -7   8          0.74          3.43         3.52 o                         
  -1  -7   8         21.67         23.58         7.96 o                         
   0  -7   8         72.36         61.93         7.32 o                         
   1  -7   8        116.88         97.54         7.69 o                         
   2  -7   8         56.12         64.65         7.31 o                         
   3  -7   8         65.21         70.25         7.55 o                         
   4  -7   8        183.60        196.18        10.16 o                         
   5  -7   8         23.85         25.01         7.17 o                         
   6  -7   8        220.08        199.60        11.33 o                         
   7  -7   8         20.62         38.85         5.80 o                         
  -7  -6   8         19.02         29.67        10.18 o                         
  -6  -6   8          3.30         -5.85         5.85 o                         
  -5  -6   8          6.24          8.29         3.86 o                         
  -4  -6   8          0.11          3.40         3.01 o                         
  -3  -6   8         93.48        118.60         6.63 o                         
  -2  -6   8        425.69        425.66        13.73 o                         
  -1  -6   8        516.28        471.41         9.06 o                         
   0  -6   8        241.46        211.22         7.37 o                         
   1  -6   8         95.26        114.85         5.22 o                         
   2  -6   8        220.29        245.83         9.79 o                         
   3  -6   8        451.95        467.63        12.87 o                         
   4  -6   8        106.58         88.60         7.76 o                         
   5  -6   8         36.26         34.62         7.17 o                         
   6  -6   8         65.99         50.47         8.88 o                         
   7  -6   8         15.52         17.59         5.03 o                         
  -6  -5   8          0.21         -5.46         5.46 o                         
  -5  -5   8         52.18         68.01         6.40 o                         
  -4  -5   8         82.00         81.29         3.95 o                         
  -3  -5   8         95.60         83.02         4.25 o                         
  -2  -5   8         52.95         47.77         3.87 o                         
  -1  -5   8          0.90          3.03         2.83 o                         
   0  -5   8        932.92       1023.93        25.18 o                         
   1  -5   8        308.13        286.02        14.18 o                         
   2  -5   8         11.42          7.96         3.54 o                         
   3  -5   8        154.81        172.73         8.92 o                         
   4  -5   8          9.47          8.79         6.85 o                         
   5  -5   8         16.90          8.59         7.18 o                         
   6  -5   8         20.70          0.13         7.92 o                         
   7  -5   8         33.83         32.99         5.35 o                         
  -8  -4   8         11.05         10.60         8.51 o                         
  -7  -4   8          0.35          1.72         7.79 o                         
  -6  -4   8         73.01         69.12         6.27 o                         
  -5  -4   8          3.60         10.76         5.32 o                         
  -4  -4   8         16.83         15.54         4.44 o                         
  -3  -4   8        128.38        105.57         4.36 o                         
  -2  -4   8          9.03          9.47         2.58 o                         
  -1  -4   8          1.29          4.53         3.61 o                         
   0  -4   8         23.30         29.40         5.58 o                         
   1  -4   8        631.05        623.97        21.85 o                         
   2  -4   8          4.46          3.86         5.40 o                         
   3  -4   8         42.23         34.62         6.55 o                         
   4  -4   8         38.29         31.40         8.10 o                         
   5  -4   8        163.78        168.33        10.23 o                         
   6  -4   8        274.12        285.04        20.53 o                         
  -8  -3   8          7.68         26.51         7.35 o                         
  -7  -3   8         17.11         15.86         6.80 o                         
  -6  -3   8          0.51          0.41         4.37 o                         
  -5  -3   8        195.64        175.40        10.14 o                         
  -4  -3   8          0.33          4.74         8.26 o                         
  -3  -3   8         20.67         26.70         2.91 o                         
  -2  -3   8        114.36        136.12         6.71 o                         
  -1  -3   8        106.50        113.33         5.40 o                         
   0  -3   8        278.83        270.29         6.41 o                         
   1  -3   8        315.01        322.54         9.50 o                         
   2  -3   8        207.71        173.94         8.23 o                         
   3  -3   8        361.35        363.55        11.32 o                         
   4  -3   8          1.36         -4.22         6.28 o                         
   5  -3   8         51.70         58.95         8.12 o                         
   6  -3   8         48.32         60.80         9.45 o                         
   7  -3   8         45.92         67.73        10.43 o                         
  -8  -2   8         29.52         29.67         7.44 o                         
  -7  -2   8          5.80         -6.49         6.49 o                         
  -6  -2   8         59.91         47.33         7.88 o                         
  -5  -2   8         92.16        104.12         9.39 o                         
  -4  -2   8        132.38        124.89        12.94 o                         
  -3  -2   8        248.59        244.32         4.85 o                         
  -2  -2   8          6.15          7.75         3.51 o                         
  -1  -2   8        169.05        138.86         4.24 o                         
   0  -2   8        902.74        837.41        10.06 o                         
   1  -2   8        275.00        289.88         9.01 o                         
   2  -2   8          4.22          6.62         5.33 o                         
   3  -2   8         29.31         32.33         3.66 o                         
   4  -2   8        148.54        146.38         9.77 o                         
   5  -2   8          0.33         -6.84         7.81 o                         
   6  -2   8         69.18         66.68         9.59 o                         
   7  -2   8         10.95         -0.36         5.44 o                         
  -9  -1   8          0.23         26.45         8.70 o                         
  -8  -1   8         35.87         72.12         9.35 o                         
  -7  -1   8          4.24          9.52         6.68 o                         
  -6  -1   8         34.44         67.38         8.23 o                         
  -5  -1   8          2.47          1.11         6.40 o                         
  -4  -1   8        160.00        169.63         5.30 o                         
  -3  -1   8        231.15        234.11         4.62 o                         
  -2  -1   8        960.40        992.48         7.37 o                         
  -1  -1   8        233.83        270.64         6.08 o                         
   0  -1   8          9.89         22.58         3.08 o                         
   1  -1   8         74.52         92.92         4.35 o                         
   2  -1   8        409.05        412.40        11.22 o                         
   3  -1   8        670.26        611.87        11.71 o                         
   4  -1   8          0.24         -3.87         3.87 o                         
   5  -1   8         86.14         68.31         9.38 o                         
   6  -1   8         66.36         65.82         6.96 o                         
   7  -1   8          1.43          7.80         8.55 o                         
  -9   0   8         41.92         12.58         6.89 o                         
  -8   0   8          5.69          1.24         7.59 o                         
  -7   0   8         21.12         19.82         7.94 o                         
  -6   0   8        128.99         96.79         9.12 o                         
  -5   0   8        129.11        130.65        12.00 o                         
  -4   0   8        206.29        187.61         6.61 o                         
  -3   0   8        176.47        189.71         5.28 o                         
  -2   0   8         57.86         68.24         5.18 o                         
  -1   0   8          0.90         -1.56         2.34 o                         
   0   0   8        281.87        263.15         5.22 o                         
   1   0   8         96.40         85.32         3.84 o                         
   2   0   8         11.74         15.31         4.51 o                         
   3   0   8         25.09         33.12         5.49 o                         
   4   0   8          1.30         -2.95         4.82 o                         
   5   0   8         49.67         40.70        17.79 o                         
  -9   1   8          8.39         19.50         8.52 o                         
  -8   1   8          7.56         14.81         7.48 o                         
  -7   1   8         55.21         63.54         9.56 o                         
  -6   1   8          1.63          3.58         5.16 o                         
  -5   1   8         96.69         92.32         5.77 o                         
  -4   1   8         15.60         13.96         4.12 o                         
  -3   1   8         85.43         82.01         4.47 o                         
  -2   1   8         44.08         30.54         3.28 o                         
  -1   1   8         63.69         60.50         2.90 o                         
   0   1   8        101.38        102.27         7.92 o                         
   1   1   8        262.76        265.73         9.95 o                         
   2   1   8         15.87         32.85        11.71 o                         
   3   1   8         31.06         41.32         5.75 o                         
   4   1   8         87.55         71.60        23.53 o                         
   5   1   8         84.25         66.15         9.74 o                         
   6   1   8         20.39         55.54         8.00 o                         
  -9   2   8          0.57         -8.17         8.17 o                         
  -8   2   8        113.47        114.68        13.09 o                         
  -7   2   8         10.24          2.48         5.55 o                         
  -6   2   8          2.16          2.17         4.88 o                         
  -5   2   8        243.99        259.74         8.09 o                         
  -4   2   8        158.58        152.66         6.29 o                         
  -3   2   8        532.59        521.82        10.37 o                         
  -2   2   8        162.67        158.24         9.78 o                         
  -1   2   8       1230.44       1260.98        28.62 o                         
   0   2   8         67.36         64.83         5.06 o                         
   1   2   8        118.71        132.27         6.35 o                         
   2   2   8          1.18         10.80         3.05 o                         
   3   2   8         90.23         59.31         4.22 o                         
   4   2   8         10.22         24.32        16.76 o                         
   5   2   8          2.29         -6.20         6.20 o                         
  -9   3   8         15.42         -2.15         7.51 o                         
  -8   3   8         55.78         62.82         6.68 o                         
  -7   3   8         17.37         15.17         6.98 o                         
  -6   3   8        120.05        133.84         7.96 o                         
  -5   3   8         37.25         34.02        12.97 o                         
  -4   3   8         92.67         94.02        14.58 o                         
  -3   3   8        673.07        716.02        10.83 o                         
  -2   3   8         39.19         49.86        15.90 o                         
  -1   3   8          1.04         -4.13         4.42 o                         
   0   3   8         92.02         71.85         7.30 o                         
   1   3   8        465.01        452.06         7.52 o                         
   2   3   8         84.36         77.37         5.74 o                         
   3   3   8        131.20        122.58         6.86 o                         
   4   3   8          8.78          3.57         5.62 o                         
   5   3   8          0.35         -7.70         7.70 o                         
  -9   4   8          0.04         27.40         7.62 o                         
  -8   4   8         25.14         19.04        19.22 o                         
  -7   4   8          1.83         15.51        16.33 o                         
  -6   4   8          2.33         11.39         5.98 o                         
  -5   4   8        189.30        177.26         9.49 o                         
  -4   4   8         22.08         38.96         5.12 o                         
  -3   4   8         75.02         80.08         8.98 o                         
  -2   4   8       1474.76       1493.33        29.49 o                         
  -1   4   8         15.05         20.67         5.08 o                         
   0   4   8         11.95         27.44         5.17 o                         
   1   4   8         49.80         62.99         5.60 o                         
   2   4   8         41.49         46.40        23.41 o                         
   3   4   8          2.39         28.92         6.10 o                         
   4   4   8          0.14         33.62         7.41 o                         
  -8   5   8          1.62         18.59         5.67 o                         
  -7   5   8          0.05          0.90         5.05 o                         
  -6   5   8          6.28         19.43        14.49 o                         
  -5   5   8         41.55         56.18         7.14 o                         
  -4   5   8        169.40        159.02        10.75 o                         
  -3   5   8         16.34         25.18         7.32 o                         
  -2   5   8          3.17        -11.82        11.82 o                         
  -1   5   8         67.06         44.13         6.20 o                         
   0   5   8       1480.67       1450.29        20.86 o                         
   1   5   8          6.55         -4.00         5.74 o                         
   2   5   8        181.49        125.38         8.43 o                         
   3   5   8          1.35          2.80         6.31 o                         
  -8   6   8         34.48         13.02        24.20 o                         
  -7   6   8          0.03         -4.72         4.72 o                         
  -6   6   8         53.26         33.93        24.87 o                         
  -5   6   8          2.84          2.19         7.83 o                         
  -4   6   8          6.35         11.29         7.96 o                         
  -3   6   8          2.87         -2.59         8.36 o                         
  -2   6   8         30.71          8.27         9.55 o                         
  -1   6   8          1.89         35.76        19.76 o                         
   0   6   8         17.30         48.04        13.55 o                         
   1   6   8          4.76         20.48         6.04 o                         
   2   6   8         99.82         85.20         8.07 o                         
  -7   7   8          3.39         14.55         8.52 o                         
  -6   7   8         14.06         -2.24         8.54 o                         
  -5   7   8         36.30         24.35         9.08 o                         
  -4   7   8         80.87         73.73         9.53 o                         
  -2   7   8         11.06         21.34         9.41 o                         
  -1   7   8         76.89        100.78        18.58 o                         
   0   7   8         17.62         19.75        38.93 o                         
   1   7   8          1.26         -6.73         6.73 o                         
  -6   8   8         40.94         33.42         9.79 o                         
  -5   8   8         23.92         44.61         9.30 o                         
  -4   8   8         13.92         -7.00         9.77 o                         
  -3   8   8          5.56         -5.11         9.45 o                         
  -2   8   8          3.44         36.59        10.97 o                         
  -1   8   8          2.18         60.75        28.28 o                         
   0 -12   9          3.46         -0.07         5.85 o                         
   1 -12   9         19.45          5.89         6.86 o                         
   2 -12   9         10.10         28.35         7.39 o                         
   3 -12   9          7.50         18.59         8.45 o                         
  -2 -11   9         37.29         25.04         6.56 o                         
  -1 -11   9         21.15         -6.11         6.11 o                         
   0 -11   9          5.48         -1.84         6.85 o                         
   1 -11   9         21.07         31.11         7.50 o                         
   2 -11   9          9.83         10.78         7.35 o                         
   3 -11   9          0.83         -6.57         6.57 o                         
   4 -11   9          5.52         -7.39         7.39 o                         
   5 -11   9         66.08        102.18        10.78 o                         
  -3 -10   9          0.01         24.21         7.48 o                         
  -2 -10   9         13.10         25.70         7.69 o                         
  -1 -10   9          1.49         16.65         7.03 o                         
   0 -10   9          4.56         10.75         6.67 o                         
   1 -10   9        139.17        127.16        10.30 o                         
   2 -10   9         47.30         27.14         7.44 o                         
   3 -10   9          0.37         -7.09         7.09 o                         
   4 -10   9          7.34         43.50         8.59 o                         
   5 -10   9          0.36         30.49         8.01 o                         
   6 -10   9          6.94         30.15         8.69 o                         
  -4  -9   9          1.73         -5.71         5.71 o                         
  -3  -9   9          0.53         -6.13         6.13 o                         
  -2  -9   9         25.14         15.06         6.08 o                         
  -1  -9   9          0.38         -6.21         6.21 o                         
   0  -9   9         20.52         16.50         6.52 o                         
   1  -9   9          2.73         -7.28         7.28 o                         
   2  -9   9        110.98         85.22         8.32 o                         
   3  -9   9         82.35         99.82         8.95 o                         
   4  -9   9         25.57         53.76         8.26 o                         
   5  -9   9         51.13         11.84         9.00 o                         
   6  -9   9         22.07         63.41        10.47 o                         
  -5  -8   9         36.67         35.72        23.93 o                         
  -4  -8   9          9.01          1.60         5.66 o                         
  -3  -8   9         14.69         22.93         6.90 o                         
  -2  -8   9        118.94        135.30         9.32 o                         
  -1  -8   9        131.75        127.15         9.14 o                         
   0  -8   9        137.90        109.16         8.90 o                         
   1  -8   9         45.34         14.15         6.47 o                         
   2  -8   9         59.02         59.08         7.43 o                         
   3  -8   9         71.06        112.57         8.81 o                         
   4  -8   9        333.86        319.15        12.59 o                         
   5  -8   9          1.86         -7.20         7.20 o                         
   6  -8   9          1.48         21.20         8.41 o                         
   7  -8   9         92.17        103.27         7.71 o                         
  -5  -7   9          2.18         10.68         7.18 o                         
  -4  -7   9         55.21         73.85         8.19 o                         
  -3  -7   9        464.46        480.86        19.44 o                         
  -2  -7   9        109.82         71.92         5.75 o                         
  -1  -7   9          0.87         -4.56         4.56 o                         
   0  -7   9         67.30         68.88         8.95 o                         
   1  -7   9        241.26        282.29        11.07 o                         
   2  -7   9        237.50        227.36        10.47 o                         
   3  -7   9         44.02         29.95         7.41 o                         
   4  -7   9          9.39         16.86         7.48 o                         
   5  -7   9          0.03         -3.60         6.25 o                         
   6  -7   9         69.96         87.54        10.89 o                         
   7  -7   9          0.29         36.36         6.12 o                         
  -7  -6   9          6.84         42.99        11.55 o                         
  -6  -6   9          6.08         14.59         9.52 o                         
  -5  -6   9         33.36         46.51         6.73 o                         
  -4  -6   9          2.30         -0.12         3.64 o                         
  -3  -6   9          2.21          0.19         3.32 o                         
  -2  -6   9         29.55         38.10         4.69 o                         
  -1  -6   9          6.00          4.04         4.44 o                         
   0  -6   9         13.26         19.99         5.08 o                         
   1  -6   9        150.44        187.00         6.40 o                         
   2  -6   9         53.43         68.62        11.48 o                         
   3  -6   9        143.47        122.20         8.94 o                         
   4  -6   9          3.42         10.50         6.77 o                         
   5  -6   9          0.66         -4.40         7.20 o                         
   6  -6   9          0.54         -8.30         8.30 o                         
   7  -6   9         91.53        115.45        10.15 o                         
  -7  -5   9          0.02         -7.90         8.79 o                         
  -6  -5   9          0.60         13.00         5.87 o                         
  -5  -5   9         24.71         30.89         6.11 o                         
  -4  -5   9         48.70         48.51         3.96 o                         
  -3  -5   9         21.41         12.00         3.48 o                         
  -2  -5   9        138.76        146.34         7.04 o                         
  -1  -5   9        206.83        205.25         5.19 o                         
   0  -5   9         66.64         85.68        10.30 o                         
   1  -5   9        451.22        388.47         7.89 o                         
   2  -5   9        211.66        196.01         6.16 o                         
   3  -5   9        508.74        545.36        14.45 o                         
   4  -5   9        321.76        363.30        12.96 o                         
   5  -5   9        171.80        153.61        10.82 o                         
   6  -5   9          6.28         -7.92         7.92 o                         
   7  -5   9         12.77         -2.03         8.18 o                         
  -7  -4   9         62.01         76.15        11.90 o                         
  -6  -4   9         37.27         38.18         8.09 o                         
  -5  -4   9         21.89         15.97         5.43 o                         
  -4  -4   9         38.77         40.59         5.85 o                         
  -3  -4   9         67.89         81.28         6.24 o                         
  -2  -4   9          5.46          6.44         3.75 o                         
  -1  -4   9         14.44         19.36         3.68 o                         
   0  -4   9        585.41        507.39         7.11 o                         
   1  -4   9         86.33         89.08         9.25 o                         
   2  -4   9        281.80        227.84         6.24 o                         
   3  -4   9         49.15         45.25         7.46 o                         
   4  -4   9        769.08        732.49        17.13 o                         
   5  -4   9        191.37        224.89        12.14 o                         
   6  -4   9          1.98          0.46         8.83 o                         
   7  -4   9          3.00         -2.86         7.93 o                         
  -8  -3   9          9.41         -6.93         6.93 o                         
  -7  -3   9          7.48         -8.07         8.07 o                         
  -6  -3   9         19.12         13.92         6.64 o                         
  -5  -3   9         68.84         83.16        10.15 o                         
  -4  -3   9        184.66        169.63        11.02 o                         
  -3  -3   9          1.53         -3.29         3.47 o                         
  -2  -3   9         67.07         88.13         3.93 o                         
  -1  -3   9        276.30        274.61         5.49 o                         
   0  -3   9         23.56         10.47         3.66 o                         
   1  -3   9         99.81        105.85         6.95 o                         
   2  -3   9        138.73        148.48         8.32 o                         
   3  -3   9         30.32         35.47         7.27 o                         
   4  -3   9        632.56        627.34        16.08 o                         
   5  -3   9          8.56         17.88         7.61 o                         
   6  -3   9        124.10        138.59        11.51 o                         
   7  -3   9         10.99         43.33        10.83 o                         
  -8  -2   9         30.26         47.68         8.58 o                         
  -7  -2   9          2.71         11.72         7.14 o                         
  -6  -2   9         23.54         45.89         8.07 o                         
  -5  -2   9         70.40         65.54         8.14 o                         
  -4  -2   9        363.85        371.62        13.44 o                         
  -3  -2   9        148.69        152.64         6.47 o                         
  -2  -2   9         47.66         49.90         5.08 o                         
  -1  -2   9         16.82         24.83         4.12 o                         
   0  -2   9        369.34        380.61         7.83 o                         
   1  -2   9         74.34         75.36         6.53 o                         
   2  -2   9         12.70          3.95         5.82 o                         
   3  -2   9        349.70        310.94         7.24 o                         
   4  -2   9        119.83        105.85         9.08 o                         
   5  -2   9          1.63         -3.69         7.52 o                         
   6  -2   9         61.81         56.86         8.98 o                         
  -8  -1   9          0.57         -7.86         7.86 o                         
  -7  -1   9          2.29          0.09         7.37 o                         
  -6  -1   9        199.08        185.46        11.56 o                         
  -5  -1   9         71.20        120.33         7.75 o                         
  -4  -1   9         39.33         37.54         6.49 o                         
  -3  -1   9          5.70          7.46         5.31 o                         
  -2  -1   9          0.08          6.39         2.92 o                         
  -1  -1   9          1.56          0.84         2.53 o                         
   0  -1   9        238.16        246.06         6.88 o                         
   1  -1   9          4.92          5.67         4.23 o                         
   2  -1   9         51.56         46.49         6.52 o                         
   3  -1   9          0.29          2.24         3.40 o                         
   4  -1   9          2.97         20.24         4.14 o                         
   5  -1   9          2.66         13.67         8.51 o                         
   6  -1   9          3.51          8.80        11.62 o                         
  -8   0   9          9.10         25.69         7.56 o                         
  -7   0   9          0.01          9.32         7.93 o                         
  -6   0   9        172.23        209.68        12.13 o                         
  -5   0   9        253.90        254.90         8.36 o                         
  -4   0   9         13.14         14.46         8.88 o                         
  -3   0   9         33.41         31.65         3.85 o                         
  -2   0   9          4.73          3.85         4.26 o                         
  -1   0   9        395.43        412.06         5.48 o                         
   0   0   9        232.92        230.91         5.72 o                         
   1   0   9         37.54         43.98         3.89 o                         
   2   0   9         38.85         31.68        10.70 o                         
   3   0   9         73.35         74.86         6.22 o                         
   4   0   9         84.64         75.53         7.06 o                         
   5   0   9         20.58         18.73        14.31 o                         
  -8   1   9         51.47         15.89         7.05 o                         
  -7   1   9        325.87        305.47        14.24 o                         
  -6   1   9         99.46         90.88         6.71 o                         
  -5   1   9        187.70        206.95        19.75 o                         
  -4   1   9        108.44        104.07         6.05 o                         
  -3   1   9       1044.01       1009.32        19.28 o                         
  -2   1   9        300.59        288.39         9.70 o                         
  -1   1   9        227.42        232.88         4.91 o                         
   0   1   9          3.62         -1.16         2.99 o                         
   1   1   9          7.22          0.38         4.36 o                         
   2   1   9         74.26         92.04        16.83 o                         
   3   1   9          7.96         28.22         5.85 o                         
   4   1   9          2.39         30.44        28.02 o                         
   5   1   9          8.12         -7.14         7.14 o                         
  -8   2   9         66.52         78.68         7.39 o                         
  -7   2   9          5.77          6.22        10.39 o                         
  -6   2   9        430.33        438.04        14.13 o                         
  -5   2   9         53.34         54.55         6.02 o                         
  -4   2   9          9.38         11.21         6.82 o                         
  -3   2   9          9.36         15.74         3.65 o                         
  -2   2   9         45.32         62.31         5.89 o                         
  -1   2   9         85.85         92.80        12.48 o                         
   0   2   9         11.86          1.96         4.60 o                         
   1   2   9          2.29         16.74         8.09 o                         
   2   2   9          0.14         -0.73         6.95 o                         
   3   2   9         47.60         32.78        19.98 o                         
   4   2   9         17.14         -4.98         4.98 o                         
   5   2   9         26.13         -5.45         7.31 o                         
  -8   3   9          0.78         -5.16         5.40 o                         
  -7   3   9         33.45         38.55         7.36 o                         
  -6   3   9          0.12          7.50         9.25 o                         
  -5   3   9         16.15         12.51         5.20 o                         
  -4   3   9       2294.03       2282.09        20.49 o                         
  -3   3   9        315.47        302.34         6.83 o                         
  -2   3   9         13.83         23.80         6.85 o                         
  -1   3   9          5.94         12.42        15.25 o                         
   0   3   9          0.08          2.93        12.19 o                         
   1   3   9        178.14        177.66         7.35 o                         
   2   3   9         29.77         40.06        21.42 o                         
   3   3   9          6.21         -4.70         4.70 o                         
  -8   4   9          0.27         -5.69         5.69 o                         
  -7   4   9         34.40         30.44        15.77 o                         
  -6   4   9          0.28         -5.21         5.21 o                         
  -5   4   9          7.62          9.09         5.07 o                         
  -4   4   9         69.48         63.33         9.53 o                         
  -3   4   9        103.71        128.57        10.16 o                         
  -2   4   9       1807.54       1760.20        19.55 o                         
  -1   4   9          0.34          5.75         8.60 o                         
   0   4   9         44.95         65.33        28.47 o                         
   1   4   9         12.06         35.42        31.91 o                         
   2   4   9          0.35         16.17        10.59 o                         
   3   4   9          2.39         26.72         6.50 o                         
  -8   5   9          2.49         -0.67        25.76 o                         
  -7   5   9          3.46        -11.70        11.70 o                         
  -6   5   9          2.00        -14.06        14.06 o                         
  -5   5   9         29.21         43.40         8.47 o                         
  -4   5   9        103.70        112.22        10.27 o                         
  -3   5   9         58.30         46.54         9.39 o                         
  -2   5   9        122.18        137.36         7.56 o                         
  -1   5   9          0.87          9.34         7.51 o                         
   0   5   9         37.87         23.71         7.61 o                         
   1   5   9          3.56         -5.51         5.51 o                         
   2   5   9         77.89         50.14         6.33 o                         
  -7   6   9          7.88          3.93         5.75 o                         
  -6   6   9          0.17         -8.95         8.97 o                         
  -5   6   9         11.62         33.89         8.32 o                         
  -4   6   9         72.48         55.39         9.42 o                         
  -3   6   9         55.43         71.67         9.62 o                         
  -2   6   9         25.36         41.76         9.22 o                         
  -1   6   9         25.32         54.61        20.57 o                         
   0   6   9         17.98         66.50         6.71 o                         
   1   6   9          8.27         18.40         6.95 o                         
  -6   7   9          4.42         14.29        10.33 o                         
  -5   7   9         32.27         -2.05         9.62 o                         
  -4   7   9         21.33         27.10         8.96 o                         
  -3   7   9         22.59         19.32         8.00 o                         
  -2   7   9          0.17         -8.30         9.65 o                         
  -1   7   9          0.01         -2.93         6.37 o                         
  -4   8   9         30.76         99.94        13.34 o                         
  -3   8   9          0.02          1.77         9.39 o                         
   1 -12  10          8.10         17.67         6.58 o                         
   2 -12  10          0.89         -5.84         5.84 o                         
  -2 -11  10          4.38          9.33         7.42 o                         
  -1 -11  10         61.63         72.52         9.36 o                         
   0 -11  10         57.08         61.79         8.90 o                         
   1 -11  10          1.49         -7.27         7.27 o                         
   2 -11  10          1.05         -5.85         6.91 o                         
   3 -11  10          1.79          5.40         7.45 o                         
   4 -11  10         25.05         36.53         9.40 o                         
  -3 -10  10          0.19         -6.36         6.36 o                         
  -2 -10  10          6.95          2.62         6.34 o                         
  -1 -10  10          0.08         -6.24         6.24 o                         
   0 -10  10         71.09         68.69         8.31 o                         
   1 -10  10         20.70         19.53         8.07 o                         
   2 -10  10          1.13         13.74         8.54 o                         
   3 -10  10         11.71         10.68         7.92 o                         
   4 -10  10         98.62        117.05         9.51 o                         
   5 -10  10         27.13         70.44         8.43 o                         
  -4  -9  10         11.54          7.63         6.59 o                         
  -3  -9  10          0.67          3.26         6.14 o                         
  -2  -9  10        183.75        200.45        11.48 o                         
  -1  -9  10         29.07         28.66         7.02 o                         
   0  -9  10         25.75         22.30         6.96 o                         
   1  -9  10          2.80          5.98         7.08 o                         
   2  -9  10        137.78        125.90         9.40 o                         
   3  -9  10         20.52         21.95         7.52 o                         
   4  -9  10          4.82         12.61         7.27 o                         
   5  -9  10         41.03         32.91         8.62 o                         
   6  -9  10         27.40         33.69         9.80 o                         
  -5  -8  10         29.77        159.50         8.80 o                         
  -4  -8  10          0.25         14.28         4.85 o                         
  -3  -8  10         16.24          2.19         4.34 o                         
  -2  -8  10          2.45        -15.11        18.84 o                         
  -1  -8  10          0.01          3.39        11.13 o                         
   0  -8  10         37.48         38.20         7.24 o                         
   1  -8  10         40.60         54.45         7.87 o                         
   2  -8  10         26.53         22.46         6.44 o                         
   3  -8  10         12.88         26.47         7.62 o                         
   4  -8  10          3.20         17.25         7.38 o                         
   5  -8  10          1.48         -4.26         7.66 o                         
   6  -8  10         14.77         49.15         9.67 o                         
  -6  -7  10          5.26         -3.57         6.39 o                         
  -5  -7  10          2.66          9.79         6.55 o                         
  -4  -7  10         12.37         17.13         6.27 o                         
  -3  -7  10         31.13         36.73         5.47 o                         
  -2  -7  10         71.16         63.50         5.79 o                         
  -1  -7  10        169.72        163.01         7.35 o                         
   0  -7  10        110.66        136.44         6.57 o                         
   1  -7  10        450.66        450.58         9.55 o                         
   2  -7  10          6.56         -3.03         6.43 o                         
   3  -7  10         31.99         18.81         7.32 o                         
   4  -7  10         10.12         24.83         8.05 o                         
   5  -7  10         42.73         32.94         8.54 o                         
   6  -7  10         52.11         59.27         8.67 o                         
  -6  -6  10         16.50         19.50         6.53 o                         
  -5  -6  10         16.40         15.75        16.65 o                         
  -4  -6  10         70.70         61.82         5.18 o                         
  -3  -6  10        173.30        162.38         6.15 o                         
  -2  -6  10          5.37          6.18         7.29 o                         
  -1  -6  10        134.22        148.25         6.57 o                         
   0  -6  10        589.14        569.43         8.28 o                         
   1  -6  10        895.64        835.66        24.24 o                         
   2  -6  10        471.73        439.97         8.98 o                         
   3  -6  10        260.17        291.33        11.80 o                         
   4  -6  10          1.44          8.35         7.08 o                         
   5  -6  10         24.15         18.55         7.38 o                         
   6  -6  10         25.65          4.88         8.28 o                         
  -7  -5  10         15.82         18.74        10.91 o                         
  -6  -5  10         58.77         57.77         6.70 o                         
  -5  -5  10          2.08         -5.36         5.82 o                         
  -4  -5  10         14.41         22.22         5.75 o                         
  -3  -5  10         31.30         38.62         5.41 o                         
  -2  -5  10         58.96         46.34        13.58 o                         
  -1  -5  10         18.46         24.08         3.71 o                         
   0  -5  10       1047.70        976.74        11.53 o                         
   1  -5  10          1.72          6.72         4.26 o                         
   2  -5  10       1053.72       1035.38        29.20 o                         
   3  -5  10        184.19        161.85        10.01 o                         
   4  -5  10          1.52          2.75         6.77 o                         
   5  -5  10         12.77          6.92         7.46 o                         
   6  -5  10          1.45         -8.12         8.79 o                         
  -7  -4  10          3.34          1.29         9.00 o                         
  -6  -4  10         21.77          4.39        25.19 o                         
  -5  -4  10          5.47          2.39         5.82 o                         
  -4  -4  10         12.73          3.96         8.16 o                         
  -3  -4  10        267.63        271.63         7.84 o                         
  -2  -4  10          0.38          3.41         4.94 o                         
  -1  -4  10         30.36         38.03         4.21 o                         
   0  -4  10        461.84        422.64         8.68 o                         
   1  -4  10        329.87        349.57        19.70 o                         
   2  -4  10       1299.37       1330.47        20.91 o                         
   3  -4  10          1.85          1.14         6.59 o                         
   4  -4  10        111.03        117.14        10.05 o                         
   5  -4  10          0.14         15.17         8.54 o                         
   6  -4  10         40.17         69.19        10.70 o                         
  -8  -3  10         17.19          7.87         6.89 o                         
  -7  -3  10         24.66         26.70         5.58 o                         
  -6  -3  10         47.26         48.41        10.10 o                         
  -5  -3  10          0.21          3.66         9.00 o                         
  -4  -3  10         52.08         52.37         8.71 o                         
  -3  -3  10         53.04         48.55         5.18 o                         
  -2  -3  10          0.00          0.53         2.95 o                         
  -1  -3  10         25.26         22.78         4.12 o                         
   0  -3  10        200.35        185.85         6.37 o                         
   1  -3  10        236.68        230.42         9.38 o                         
   2  -3  10        502.01        445.42        13.05 o                         
   3  -3  10         24.82         29.36         7.68 o                         
   4  -3  10        194.77        185.64        10.33 o                         
   5  -3  10        109.84         97.53        10.07 o                         
   6  -3  10        142.81        166.95        12.18 o                         
  -8  -2  10          0.02         22.51         7.36 o                         
  -7  -2  10          6.93          8.78         6.91 o                         
  -6  -2  10        111.32         90.87         9.80 o                         
  -5  -2  10          0.15         -5.41         7.16 o                         
  -4  -2  10         13.22         32.95         9.19 o                         
  -3  -2  10          0.92          0.73         4.76 o                         
  -2  -2  10          0.98          6.33         3.52 o                         
  -1  -2  10        111.01        109.82         4.33 o                         
   0  -2  10        555.92        547.20         9.55 o                         
   1  -2  10         35.51         52.04         5.17 o                         
   2  -2  10          7.30          1.86         5.51 o                         
   3  -2  10         11.93         14.57         7.30 o                         
   4  -2  10         25.45         26.13         7.69 o                         
   5  -2  10        109.30        125.11        10.52 o                         
   6  -2  10          0.31         -9.28         9.28 o                         
  -8  -1  10         42.69         34.61         7.23 o                         
  -7  -1  10          2.65         -1.59         7.67 o                         
  -6  -1  10        197.11        219.37        12.12 o                         
  -5  -1  10         59.15         55.39         7.02 o                         
  -4  -1  10         62.13         68.67         8.06 o                         
  -3  -1  10         30.56         19.84         5.24 o                         
  -2  -1  10         69.30         69.91         7.62 o                         
  -1  -1  10        142.24        141.51         4.03 o                         
   0  -1  10          9.21          9.79         3.34 o                         
   1  -1  10          8.57         -0.34         4.59 o                         
   2  -1  10          8.78          4.99         6.21 o                         
   3  -1  10         76.80         71.46         4.91 o                         
   4  -1  10         18.36         12.44         7.45 o                         
   5  -1  10         10.59         21.55         8.99 o                         
   6  -1  10         24.29         16.32         7.35 o                         
  -8   0  10          0.48         15.98         7.10 o                         
  -7   0  10        108.14        109.40        10.91 o                         
  -6   0  10         47.85         28.85         7.78 o                         
  -5   0  10         75.15         81.98         6.78 o                         
  -4   0  10         99.55         96.17         6.97 o                         
  -3   0  10        256.07        259.98         8.27 o                         
  -2   0  10        178.48        185.52         5.73 o                         
  -1   0  10          8.21          7.82         5.09 o                         
   0   0  10          6.83         13.69         3.76 o                         
   1   0  10          5.64          9.88         4.56 o                         
   2   0  10          4.35          3.26         4.92 o                         
   3   0  10         33.13         35.97         4.44 o                         
   4   0  10         18.72         50.65        22.11 o                         
   5   0  10          3.56         17.20        17.89 o                         
  -8   1  10        179.11        214.82        13.27 o                         
  -7   1  10          0.29         22.58         8.86 o                         
  -6   1  10         42.97         48.83        10.82 o                         
  -5   1  10         36.24         17.62         5.09 o                         
  -4   1  10         19.04         28.78         5.32 o                         
  -3   1  10        111.15         88.67         6.67 o                         
  -2   1  10          1.31          5.45         5.71 o                         
  -1   1  10         21.27         19.17        11.27 o                         
   0   1  10         13.67         13.59         6.34 o                         
   1   1  10          6.50         -0.39         4.58 o                         
   2   1  10        166.28        168.93         9.31 o                         
   3   1  10        164.40        176.85        16.73 o                         
   4   1  10          7.85         34.52        17.55 o                         
   5   1  10          0.71         16.34         8.26 o                         
  -8   2  10          2.67        -17.16        17.16 o                         
  -7   2  10         29.02         14.74         6.35 o                         
  -6   2  10       1125.53       1181.15        17.11 o                         
  -5   2  10        141.73        139.91         7.62 o                         
  -4   2  10         78.33         99.87         9.94 o                         
  -3   2  10        127.10        115.89         6.10 o                         
  -2   2  10         59.24         55.88         7.58 o                         
  -1   2  10        514.83        543.53        13.79 o                         
   0   2  10          0.08         11.76         8.06 o                         
   1   2  10          7.74         -0.03         8.41 o                         
   2   2  10          0.02         -3.82         4.65 o                         
   3   2  10          0.10         -3.60        18.48 o                         
   4   2  10         24.47          6.19        25.35 o                         
  -8   3  10          0.46         -2.33         6.81 o                         
  -7   3  10          0.02         -3.86         8.62 o                         
  -6   3  10          3.13        -11.82        11.82 o                         
  -5   3  10         44.90         67.21        12.60 o                         
  -4   3  10        770.09        748.36        12.69 o                         
  -3   3  10          0.36         19.09         6.76 o                         
  -2   3  10         60.56         48.05         6.20 o                         
  -1   3  10         68.69         66.10         6.16 o                         
   0   3  10         29.40         20.71        13.06 o                         
   1   3  10          0.02          2.66        10.65 o                         
   2   3  10         28.11         23.06         5.02 o                         
   3   3  10          9.98          3.42        31.02 o                         
  -8   4  10         19.51         88.32        36.29 o                         
  -7   4  10        103.19        130.23         9.06 o                         
  -6   4  10         85.48         73.98         6.25 o                         
  -5   4  10         18.18         17.06         6.25 o                         
  -4   4  10         62.42         62.03         9.10 o                         
  -3   4  10         66.99         60.76         9.31 o                         
  -2   4  10          0.70         -9.34         9.34 o                         
  -1   4  10          3.48         15.00         5.33 o                         
   0   4  10        137.75        141.88         7.02 o                         
   1   4  10          0.52         52.30         7.37 o                         
   2   4  10         45.71        102.97         8.78 o                         
  -7   5  10         25.02         66.54        37.92 o                         
  -6   5  10          7.47         31.72        10.47 o                         
  -5   5  10         43.57         29.43         9.64 o                         
  -4   5  10         99.73        109.67        11.29 o                         
  -3   5  10          1.57         22.72         9.65 o                         
  -2   5  10          0.17          4.54         6.46 o                         
  -1   5  10          0.21         -7.52         7.52 o                         
   0   5  10          2.76         -2.53         4.37 o                         
   1   5  10         13.14         -6.54         6.54 o                         
  -6   6  10          0.06        -10.22        10.22 o                         
  -5   6  10        119.40        139.06        13.15 o                         
  -4   6  10         39.77         59.18         9.98 o                         
  -3   6  10          0.94         -3.82         8.27 o                         
  -2   6  10          3.88          2.15         8.28 o                         
  -1   6  10          1.89         28.28        12.81 o                         
   0   6  10          8.79        107.34         7.70 o                         
  -5   7  10          5.84         53.77        12.72 o                         
  -4   7  10          0.79         -9.15         9.15 o                         
  -3   7  10          1.10         -6.19         9.69 o                         
  -2   7  10          4.48         11.34         9.91 o                         
  -1 -11  11          1.72         18.61         7.15 o                         
   0 -11  11          3.85         19.48         6.86 o                         
   1 -11  11         26.55          5.42         7.48 o                         
   3 -11  11          6.49         11.83         8.37 o                         
  -3 -10  11          0.55          8.50         6.66 o                         
  -2 -10  11         50.08         34.19         7.94 o                         
  -1 -10  11          2.24         -5.10         5.10 o                         
   0 -10  11         50.41         45.27         7.81 o                         
   1 -10  11          0.22         -7.45         7.45 o                         
   2 -10  11          7.57         -4.12         7.34 o                         
   3 -10  11         95.32        104.28        10.09 o                         
   4 -10  11          6.85          5.12         8.56 o                         
   5 -10  11          8.51         36.75         7.90 o                         
  -4  -9  11          5.05         25.40         6.85 o                         
  -3  -9  11          1.22         11.38         6.43 o                         
  -2  -9  11          0.09          5.48         5.73 o                         
  -1  -9  11          0.10         -2.50         5.77 o                         
   0  -9  11          0.84          0.50         7.13 o                         
   1  -9  11          0.27          1.34         7.04 o                         
   2  -9  11          3.18         19.53         7.89 o                         
   3  -9  11          1.08          7.25         6.82 o                         
   4  -9  11         69.99         62.53         8.44 o                         
   5  -9  11          4.04         12.25         9.35 o                         
  -5  -8  11         11.41         29.79         9.47 o                         
  -4  -8  11         31.83         17.71         9.52 o                         
  -3  -8  11         65.56         40.58         5.88 o                         
  -2  -8  11        189.23        189.70         8.06 o                         
  -1  -8  11        164.18        175.97         7.82 o                         
   0  -8  11          8.62         24.78         5.49 o                         
   1  -8  11        111.96        111.39         9.21 o                         
   2  -8  11         53.75         58.71         8.38 o                         
   3  -8  11         68.23         54.53         8.86 o                         
   4  -8  11         15.37         24.39         8.59 o                         
   5  -8  11          0.48         -3.69         7.83 o                         
   6  -8  11         40.31         71.16        10.98 o                         
  -5  -7  11         49.20         48.21         6.70 o                         
  -4  -7  11        102.42        108.75         6.04 o                         
  -3  -7  11         45.45         79.84        18.06 o                         
  -2  -7  11        229.37        258.52         8.54 o                         
  -1  -7  11        246.89        231.25        11.19 o                         
   0  -7  11        245.82        206.07         7.57 o                         
   1  -7  11         53.94         65.53         5.51 o                         
   2  -7  11         11.73         14.09         7.16 o                         
   3  -7  11         56.20         52.10         8.17 o                         
   4  -7  11         14.49         35.54         8.63 o                         
   5  -7  11          0.60         -8.01         8.01 o                         
   6  -7  11          7.84         12.05         7.88 o                         
  -6  -6  11          4.76          5.14         7.69 o                         
  -5  -6  11          0.06          5.38         5.97 o                         
  -4  -6  11         15.93         18.94        11.83 o                         
  -3  -6  11          1.72         -7.26         7.26 o                         
  -2  -6  11       1147.97       1168.37        15.19 o                         
  -1  -6  11         24.70         20.10        11.79 o                         
   0  -6  11        318.40        355.69        14.39 o                         
   1  -6  11          0.76         -4.62         4.62 o                         
   2  -6  11         16.87         16.81         7.00 o                         
   3  -6  11         94.28        121.98        10.01 o                         
   4  -6  11          5.50          5.85         7.84 o                         
   5  -6  11          4.62          6.59         7.28 o                         
   6  -6  11         26.43         19.55         7.97 o                         
  -7  -5  11          4.66         17.76         7.18 o                         
  -6  -5  11          0.41         -6.76        10.32 o                         
  -5  -5  11          6.78          7.20         7.53 o                         
  -4  -5  11          0.70          6.16         5.87 o                         
  -3  -5  11        245.19        214.91         6.92 o                         
  -2  -5  11        450.22        408.32         9.30 o                         
  -1  -5  11         62.79         69.90         4.51 o                         
   0  -5  11       1068.82       1153.96        19.90 o                         
   1  -5  11        257.12        233.33         7.41 o                         
   2  -5  11          2.23         -2.57         5.98 o                         
   3  -5  11         81.56         66.46         8.50 o                         
   4  -5  11         10.94          9.33         6.20 o                         
   5  -5  11         10.76         25.68         9.84 o                         
   6  -5  11         30.34         36.52         9.24 o                         
  -7  -4  11          1.65          6.95        16.15 o                         
  -6  -4  11         49.96         50.34         8.10 o                         
  -5  -4  11         92.09        105.39        11.29 o                         
  -4  -4  11         23.14          9.71         7.86 o                         
  -3  -4  11         42.47         42.66         5.42 o                         
  -2  -4  11          7.76         23.61         4.90 o                         
  -1  -4  11        355.03        377.94        10.09 o                         
   0  -4  11        885.02        767.10        32.97 o                         
   1  -4  11        242.95        237.79         7.37 o                         
   2  -4  11        230.92        222.38        10.60 o                         
   3  -4  11        209.45        216.16        11.30 o                         
   4  -4  11         91.11         64.75         9.29 o                         
   5  -4  11          1.21          7.61         8.63 o                         
   6  -4  11         22.45         51.33        11.15 o                         
  -7  -3  11          1.50          9.46        10.63 o                         
  -6  -3  11         26.96         25.46         9.94 o                         
  -5  -3  11          0.44         -1.50         8.66 o                         
  -4  -3  11          0.45         11.76         8.94 o                         
  -3  -3  11         28.27         27.33         8.54 o                         
  -2  -3  11         19.08         16.08         3.78 o                         
  -1  -3  11         13.94          4.91         4.23 o                         
   0  -3  11        182.71        148.61        10.51 o                         
   1  -3  11          7.01          1.05         5.44 o                         
   2  -3  11         26.13         14.84         6.64 o                         
   3  -3  11         30.14         52.40         8.27 o                         
   4  -3  11          8.74          2.90         7.62 o                         
   5  -3  11          0.27         -7.62         7.62 o                         
   6  -3  11        112.50         81.48        11.09 o                         
  -8  -2  11         41.19         18.27         8.32 o                         
  -7  -2  11          5.28          4.50         7.61 o                         
  -6  -2  11        182.11        205.25        11.75 o                         
  -5  -2  11         23.47         48.75        10.53 o                         
  -4  -2  11          5.59         -0.48         7.88 o                         
  -3  -2  11         17.04         20.12         5.01 o                         
  -2  -2  11         66.64         68.01         5.74 o                         
  -1  -2  11        244.65        202.95        13.83 o                         
   0  -2  11         14.24          6.86         4.46 o                         
   1  -2  11          2.06         -3.28         4.62 o                         
   2  -2  11         18.51         19.24         7.04 o                         
   3  -2  11        109.91         85.46         8.89 o                         
   4  -2  11         32.61         41.89         8.78 o                         
   5  -2  11          0.21         16.24         9.46 o                         
  -8  -1  11          0.42         22.32         8.13 o                         
  -7  -1  11         15.32         28.89         8.73 o                         
  -6  -1  11         32.42         31.51         8.12 o                         
  -5  -1  11         19.25         13.78         6.83 o                         
  -4  -1  11         53.43         71.85        10.60 o                         
  -3  -1  11         96.81         96.03         6.61 o                         
  -2  -1  11         13.38         17.80         5.32 o                         
  -1  -1  11          0.15         -0.87         4.03 o                         
   0  -1  11         35.07         39.63         4.91 o                         
   1  -1  11          0.33          0.24        11.01 o                         
   2  -1  11          0.91         14.01         8.01 o                         
   3  -1  11         65.73         61.93         6.56 o                         
   4  -1  11         22.23          6.19         7.22 o                         
   5  -1  11          5.06         -8.90         8.96 o                         
  -8   0  11         14.65         -2.03         8.15 o                         
  -7   0  11         45.34         38.65         9.98 o                         
  -6   0  11         29.84         77.02         8.93 o                         
  -5   0  11        116.04        106.75         6.84 o                         
  -4   0  11          2.64         -0.50         5.61 o                         
  -3   0  11        130.77        106.17         5.63 o                         
  -2   0  11          0.39         -0.75         4.89 o                         
  -1   0  11         18.47         15.69         4.16 o                         
   0   0  11        130.16        106.56         5.34 o                         
   1   0  11        117.03         94.14        13.11 o                         
   2   0  11         74.31         95.63         6.49 o                         
   3   0  11          3.27          2.37         4.53 o                         
   4   0  11          0.09         28.35         7.55 o                         
  -8   1  11        163.93        152.22        12.35 o                         
  -7   1  11         71.19         51.64         8.77 o                         
  -6   1  11         19.15         11.47        20.16 o                         
  -5   1  11        153.66        151.26        26.16 o                         
  -4   1  11        101.68         91.84         6.89 o                         
  -3   1  11        214.38        227.58        11.17 o                         
  -2   1  11          3.78         -4.81         4.81 o                         
  -1   1  11         20.64         23.18        11.31 o                         
   0   1  11          0.02         -4.95         4.95 o                         
   1   1  11          1.17         17.23         5.81 o                         
   2   1  11         25.29         18.31         5.93 o                         
   3   1  11          7.93         29.01        11.00 o                         
   4   1  11          9.17         45.34         7.08 o                         
  -8   2  11          0.15         19.36        15.43 o                         
  -7   2  11         14.64         25.96        18.96 o                         
  -6   2  11         71.10         61.89        14.95 o                         
  -5   2  11          6.44          9.14         5.10 o                         
  -4   2  11         89.76         71.69         5.90 o                         
  -3   2  11         83.51         76.69        14.62 o                         
  -2   2  11          6.63          8.38         5.58 o                         
  -1   2  11         59.33         69.22        32.74 o                         
   0   2  11         80.47         80.89        10.55 o                         
   1   2  11         11.82         -2.69         9.63 o                         
   2   2  11         22.09         49.74        11.14 o                         
   3   2  11         88.07         65.55        17.51 o                         
  -7   3  11         54.20         89.49        13.56 o                         
  -6   3  11          5.93         23.44        19.07 o                         
  -5   3  11         10.60         -5.76        21.37 o                         
  -4   3  11          8.71         -2.18         8.88 o                         
  -3   3  11         57.42         74.95        13.04 o                         
  -2   3  11        244.32        258.95         9.12 o                         
  -1   3  11         12.36         29.14         8.45 o                         
   0   3  11         27.19         73.65         9.39 o                         
   1   3  11          6.61         12.24        17.50 o                         
   2   3  11         64.20         52.63         6.45 o                         
  -7   4  11         19.44         20.38         7.93 o                         
  -6   4  11          7.34         33.18        12.68 o                         
  -5   4  11         10.14         -3.08         7.54 o                         
  -4   4  11        105.77        124.35        11.64 o                         
  -3   4  11         31.79         34.73         9.59 o                         
  -2   4  11          0.01         -8.31         8.31 o                         
  -1   4  11          2.41          8.48         8.28 o                         
   0   4  11        103.64         87.32         8.25 o                         
   1   4  11          6.62         74.37        20.33 o                         
   2   4  11         29.47        114.13         8.71 o                         
  -6   5  11          0.01         -7.30        10.08 o                         
  -5   5  11          3.42         21.22         9.70 o                         
  -4   5  11         27.33         29.63         9.79 o                         
  -3   5  11          3.67          1.90         9.24 o                         
  -2   5  11          0.86         22.98         5.95 o                         
  -1   5  11         32.24         44.99         8.83 o                         
   0   5  11          6.39         16.94         5.08 o                         
  -5   6  11         16.39         11.66        10.17 o                         
  -4   6  11          0.47         16.18         8.33 o                         
  -3   6  11          6.02         54.16        11.45 o                         
  -2   6  11          3.83         46.92        10.99 o                         
   0 -11  12          0.25         18.95         6.62 o                         
   1 -11  12         19.30         26.44         9.75 o                         
   2 -11  12          8.88         -5.77         9.16 o                         
  -2 -10  12          0.12         24.97         7.58 o                         
  -1 -10  12          0.44         19.91         6.70 o                         
   0 -10  12          0.17         -7.54         7.54 o                         
   1 -10  12          0.01         -7.51         7.51 o                         
   2 -10  12         29.87         14.84         7.75 o                         
   3 -10  12          4.37          7.40         8.21 o                         
   4 -10  12         22.71         63.64        10.11 o                         
  -3  -9  12          9.32         -6.79         6.79 o                         
  -2  -9  12         51.25         61.84         7.30 o                         
  -1  -9  12         49.72         50.57         7.18 o                         
   0  -9  12         39.28         13.43         7.22 o                         
   1  -9  12         32.24         10.72         7.53 o                         
   2  -9  12          1.28          1.04         6.16 o                         
   3  -9  12          5.40         18.59         7.61 o                         
   4  -9  12         12.50         -7.86         7.86 o                         
  -4  -8  12         15.59         21.16        10.02 o                         
  -3  -8  12         55.72         92.88        14.68 o                         
  -2  -8  12         19.16         20.22         5.17 o                         
  -1  -8  12          0.05          1.58         5.13 o                         
   0  -8  12         13.14         11.59         4.87 o                         
   1  -8  12         15.35         45.30         9.23 o                         
   2  -8  12         20.94         46.99         8.62 o                         
   3  -8  12          6.64         12.34         7.55 o                         
   4  -8  12         39.93         37.25         9.15 o                         
   5  -8  12         19.15         24.56         9.26 o                         
  -5  -7  12          0.26          1.62         9.06 o                         
  -4  -7  12        236.31        233.91        14.34 o                         
  -3  -7  12         66.09         62.56         5.87 o                         
  -2  -7  12          0.03         -7.01         7.01 o                         
  -1  -7  12         97.65         75.54        11.70 o                         
   0  -7  12         17.77         22.57         5.72 o                         
   1  -7  12         63.90         91.09         6.26 o                         
   2  -7  12          0.47         13.38         6.85 o                         
   3  -7  12         75.36         52.76         8.29 o                         
   4  -7  12         31.42         46.02         9.26 o                         
   5  -7  12         29.83          8.38         9.11 o                         
  -6  -6  12          0.01          6.12         6.67 o                         
  -5  -6  12         68.06         92.81        13.03 o                         
  -4  -6  12        134.25        149.64         8.48 o                         
  -3  -6  12         43.34         26.47         8.43 o                         
  -2  -6  12        391.71        371.63         9.69 o                         
  -1  -6  12        189.90        208.43         7.87 o                         
   0  -6  12          8.52         34.82         4.49 o                         
   1  -6  12        240.71        216.20         7.69 o                         
   2  -6  12          2.61         -1.47         6.61 o                         
   3  -6  12          0.88         -5.26         7.82 o                         
   4  -6  12          4.55         18.16         7.37 o                         
   5  -6  12         36.38         45.14         9.71 o                         
  -6  -5  12         12.29          0.34         6.95 o                         
  -5  -5  12          0.11          2.54         5.78 o                         
  -4  -5  12         16.07          3.53         6.60 o                         
  -3  -5  12         49.20         75.21        13.37 o                         
  -2  -5  12         25.97         27.99         6.95 o                         
  -1  -5  12         47.12         35.62         4.16 o                         
   0  -5  12        294.99        252.14         8.85 o                         
   1  -5  12         92.21         99.44         9.71 o                         
   2  -5  12        298.06        250.07        11.70 o                         
   3  -5  12         46.95         56.83         8.82 o                         
   4  -5  12          0.19         -7.78         7.78 o                         
   5  -5  12          0.67          3.89         8.58 o                         
  -7  -4  12          0.16         -4.14         6.68 o                         
  -6  -4  12          1.53         10.70         7.40 o                         
  -5  -4  12         71.08         67.96        10.83 o                         
  -4  -4  12          4.12          1.56         7.91 o                         
  -3  -4  12          5.74          9.08         8.77 o                         
  -2  -4  12         19.99         33.92         6.76 o                         
  -1  -4  12         61.01         51.48         7.55 o                         
   0  -4  12        109.66         72.92        12.38 o                         
   1  -4  12          6.02          0.19         5.14 o                         
   2  -4  12          1.74         -6.42         6.59 o                         
   3  -4  12          1.20          4.88         7.34 o                         
   4  -4  12        442.48        428.56        16.08 o                         
   5  -4  12         40.56         16.40         9.25 o                         
  -7  -3  12          8.77          0.49         9.91 o                         
  -6  -3  12         16.62          3.06        10.17 o                         
  -5  -3  12         47.39         77.99        10.40 o                         
  -4  -3  12        141.73        173.84        12.12 o                         
  -3  -3  12         73.80        105.55         7.03 o                         
  -2  -3  12          3.49         11.87         5.29 o                         
  -1  -3  12         33.99         12.05         4.74 o                         
   0  -3  12         57.82         77.80         5.79 o                         
   1  -3  12          2.82         -4.99         4.99 o                         
   2  -3  12          0.57         -3.44         7.00 o                         
   3  -3  12          5.43         -0.30         6.63 o                         
   4  -3  12          0.35          6.07         8.19 o                         
   5  -3  12          6.58         -1.21         8.95 o                         
  -7  -2  12          1.02         -9.40         9.40 o                         
  -6  -2  12          5.10         48.25        12.07 o                         
  -5  -2  12         33.18         23.69         9.41 o                         
  -4  -2  12          3.82          6.74        10.08 o                         
  -3  -2  12         12.45         19.94        12.54 o                         
  -2  -2  12         17.36         10.35        12.00 o                         
  -1  -2  12         21.68         19.97         9.44 o                         
   0  -2  12          9.99         21.80         4.89 o                         
   1  -2  12          5.84         23.14         9.75 o                         
   2  -2  12          8.73          6.80         5.33 o                         
   3  -2  12         58.21         46.92         7.85 o                         
   4  -2  12          1.92         -5.02         7.84 o                         
   5  -2  12         21.04         21.43         9.77 o                         
  -7  -1  12          4.49         -6.92         6.92 o                         
  -6  -1  12         69.75         93.63        10.04 o                         
  -5  -1  12         83.67        112.48        11.94 o                         
  -4  -1  12         25.42          7.65         6.04 o                         
  -3  -1  12          6.91          2.35         5.25 o                         
  -2  -1  12         54.70         62.50        22.01 o                         
  -1  -1  12        186.73        190.29        12.92 o                         
   0  -1  12         13.20         15.69         9.37 o                         
   1  -1  12          4.60         -3.32         5.28 o                         
   2  -1  12          0.03         -4.78         5.43 o                         
   3  -1  12         14.79         46.69        18.90 o                         
   4  -1  12          3.99         11.58         8.55 o                         
  -7   0  12        121.86        148.70        12.28 o                         
  -6   0  12         16.53         -0.26         7.86 o                         
  -5   0  12         17.50         28.17         8.82 o                         
  -4   0  12          0.90         -0.90         6.60 o                         
  -3   0  12          0.16          3.59         4.18 o                         
  -2   0  12         51.04         40.51         4.84 o                         
  -1   0  12          1.67         -3.96         5.68 o                         
   0   0  12          3.87         -4.96         6.63 o                         
   1   0  12          3.25         10.13         5.45 o                         
   2   0  12         21.06         24.70         5.75 o                         
   3   0  12          4.33         18.98         6.70 o                         
   4   0  12         10.75          3.87         8.77 o                         
  -7   1  12         10.31         32.41         8.64 o                         
  -6   1  12        120.52        134.10         7.63 o                         
  -5   1  12          0.17        -10.55        10.55 o                         
  -4   1  12          0.09          4.42        10.19 o                         
  -3   1  12         86.72         91.10        14.84 o                         
  -2   1  12        133.55        132.03        14.16 o                         
  -1   1  12        108.60        109.17        11.00 o                         
   0   1  12         26.39         61.90        11.37 o                         
   1   1  12         40.40         37.19         5.95 o                         
   2   1  12         25.45         25.49         5.98 o                         
   3   1  12          1.19          4.26         9.67 o                         
  -7   2  12         21.10          0.80        24.75 o                         
  -6   2  12          2.58         14.85        15.67 o                         
  -5   2  12          3.77         -1.87        11.99 o                         
  -4   2  12        142.24        142.10        12.89 o                         
  -3   2  12        117.08        110.64         7.41 o                         
  -2   2  12         63.82         77.27        14.09 o                         
  -1   2  12         16.47         49.28        20.65 o                         
   0   2  12          2.41         -9.53         9.53 o                         
   1   2  12         56.87         69.37        12.46 o                         
   2   2  12          3.90         -5.66         5.66 o                         
  -7   3  12         16.55          0.55        15.88 o                         
  -6   3  12         14.71          2.01         9.17 o                         
  -5   3  12          8.98         -6.00         9.92 o                         
  -4   3  12          0.16         23.51        10.27 o                         
  -3   3  12          6.05         26.53        21.00 o                         
  -2   3  12         16.28         -9.77         9.77 o                         
  -1   3  12          1.72         -7.34         8.40 o                         
   0   3  12          0.06        113.67         9.81 o                         
   1   3  12          8.02         24.83         6.32 o                         
  -6   4  12          0.26          2.36         8.87 o                         
  -5   4  12          0.29         -8.02        10.20 o                         
  -4   4  12         22.39         10.02         9.19 o                         
  -3   4  12         71.50         92.61        12.23 o                         
  -2   4  12         11.42          7.24        22.88 o                         
  -1   4  12          0.71         53.28        19.06 o                         
  -5   5  12         32.66         29.63        12.33 o                         
  -4   5  12         11.68         46.82        11.97 o                         
  -3   5  12          0.43         15.73        10.12 o                         
  -2   5  12          1.15         14.00        20.51 o                         
  -1 -10  13         16.38         14.01         7.64 o                         
   0 -10  13          3.54          4.26         7.12 o                         
   1 -10  13          2.37          0.66         7.54 o                         
   2 -10  13         12.71         21.50         7.69 o                         
   3 -10  13         32.44         39.98         9.54 o                         
  -3  -9  13         13.43         14.62         5.96 o                         
  -2  -9  13          1.08          9.25        13.05 o                         
  -1  -9  13          1.06          5.99        10.47 o                         
   0  -9  13          0.51         -7.43         7.43 o                         
   1  -9  13          0.05          8.44         7.03 o                         
   2  -9  13          3.49          3.12         6.76 o                         
   3  -9  13         22.13         73.88        10.11 o                         
  -4  -8  13          6.17         11.55         9.59 o                         
  -3  -8  13         88.84        102.21         7.01 o                         
  -2  -8  13         33.90         21.00         6.84 o                         
  -1  -8  13         14.52         18.02         8.91 o                         
   0  -8  13          0.49         -7.46         7.46 o                         
   1  -8  13         72.45         89.17         6.71 o                         
   2  -8  13         67.80         86.62         9.32 o                         
   3  -8  13         35.06         17.31         8.26 o                         
   4  -8  13          0.02          3.04         8.94 o                         
  -5  -7  13          3.17          6.75        14.79 o                         
  -4  -7  13        158.33        152.27        12.18 o                         
  -3  -7  13        139.84        132.50        12.88 o                         
  -2  -7  13         28.03         19.26         6.87 o                         
  -1  -7  13         20.90         31.74         5.56 o                         
   0  -7  13          8.12          5.75        10.82 o                         
   1  -7  13          0.47          7.65         6.05 o                         
   2  -7  13          0.78          6.10         7.79 o                         
   3  -7  13          3.62          0.38         7.33 o                         
   4  -7  13          2.67         28.28         9.40 o                         
  -5  -6  13          0.07         -6.48         6.48 o                         
  -4  -6  13          0.96         -1.81        19.82 o                         
  -3  -6  13         23.92         -0.99         9.43 o                         
  -2  -6  13         50.55         25.69         5.32 o                         
  -1  -6  13         76.57         56.40        13.05 o                         
   0  -6  13        421.42        463.21         8.80 o                         
   1  -6  13        210.10        184.66         7.91 o                         
   2  -6  13         12.89          9.45         7.81 o                         
   3  -6  13          5.54          9.87         8.39 o                         
   4  -6  13          9.75         15.30         8.20 o                         
  -6  -5  13         14.89         19.72         6.92 o                         
  -5  -5  13         19.27         26.17        21.06 o                         
  -4  -5  13         54.99         45.67         6.92 o                         
  -3  -5  13        160.92        175.78        25.08 o                         
  -2  -5  13         29.36         30.93         9.12 o                         
  -1  -5  13          3.37         -4.20         4.20 o                         
   0  -5  13         26.39          8.39         4.14 o                         
   1  -5  13          0.51         -0.18         7.98 o                         
   2  -5  13        423.34        451.04        14.34 o                         
   3  -5  13         47.61         64.02         9.52 o                         
   4  -5  13          8.85         -2.31         8.42 o                         
  -6  -4  13         43.09         50.50        11.46 o                         
  -5  -4  13         30.05         23.68        10.55 o                         
  -4  -4  13         89.05         93.81        11.05 o                         
  -3  -4  13         22.30         25.29         9.42 o                         
  -2  -4  13         77.53        113.88         9.32 o                         
  -1  -4  13          4.29         -8.92         8.92 o                         
   0  -4  13          9.33         12.16         5.19 o                         
   1  -4  13         15.64         14.01         5.22 o                         
   2  -4  13          0.12          0.05         6.48 o                         
   3  -4  13         11.51         21.92         7.46 o                         
   4  -4  13          4.02         16.70         8.71 o                         
  -6  -3  13          0.01          3.31         9.99 o                         
  -5  -3  13          6.45         19.22        10.60 o                         
  -4  -3  13         28.15         18.57         5.31 o                         
  -3  -3  13          0.15          8.94         5.86 o                         
  -2  -3  13         10.73         35.15        24.24 o                         
  -1  -3  13          0.16         -3.91         8.50 o                         
   0  -3  13         67.74         72.39        17.75 o                         
   1  -3  13          7.07         33.24        18.86 o                         
   2  -3  13          0.47         -8.69        24.06 o                         
   3  -3  13         57.96         43.59         9.16 o                         
   4  -3  13         17.22         38.68         9.12 o                         
  -7  -2  13          2.26         23.69        11.85 o                         
  -6  -2  13         91.38         69.66        11.14 o                         
  -5  -2  13          0.43          8.34         8.94 o                         
  -4  -2  13         76.63         83.76        15.41 o                         
  -3  -2  13        116.94        137.00         7.61 o                         
  -2  -2  13          0.69         46.78        23.82 o                         
  -1  -2  13         99.12        118.45        12.18 o                         
   0  -2  13          1.18          7.12        10.19 o                         
   1  -2  13          8.43         -1.00         5.51 o                         
   2  -2  13          3.23          1.78         6.07 o                         
   3  -2  13          0.80          4.56         6.02 o                         
   4  -2  13          4.81         -1.38         7.94 o                         
  -7  -1  13         35.24         42.20        11.81 o                         
  -6  -1  13          5.00         50.49        11.04 o                         
  -5  -1  13         13.25        -10.40        10.68 o                         
  -4  -1  13         12.28         22.26        13.25 o                         
  -3  -1  13          0.34         13.75         8.53 o                         
  -2  -1  13         11.61         18.45        10.72 o                         
  -1  -1  13         10.39          6.09         9.76 o                         
   0  -1  13         43.99         47.10        10.46 o                         
   1  -1  13          5.42         16.67        11.41 o                         
   2  -1  13          0.01          8.85        21.34 o                         
   3  -1  13         41.81         38.91         7.57 o                         
  -7   0  13          6.52         -7.98         7.98 o                         
  -6   0  13         20.13         24.72        10.09 o                         
  -5   0  13         51.63         55.07        11.64 o                         
  -4   0  13         36.39         43.50         5.60 o                         
  -3   0  13         96.05         77.65         9.87 o                         
  -2   0  13          0.96         -8.51        23.92 o                         
  -1   0  13        126.48        123.62         7.85 o                         
   0   0  13         32.58         34.48        11.68 o                         
   1   0  13         76.93         93.15        44.82 o                         
   2   0  13         23.07         67.22        12.90 o                         
   3   0  13         34.19         35.24        11.57 o                         
  -7   1  13         12.09          5.93         8.52 o                         
  -6   1  13         18.82         -7.97        24.50 o                         
  -5   1  13         19.60         41.73        10.99 o                         
  -4   1  13         65.85         40.44         6.54 o                         
  -3   1  13          8.08          6.98         9.30 o                         
  -2   1  13          0.40          6.00         8.70 o                         
  -1   1  13         21.25         80.55        36.25 o                         
   0   1  13          1.28         26.11        11.13 o                         
   1   1  13          8.94        -11.54        11.54 o                         
   2   1  13          0.29         44.79        18.26 o                         
  -6   2  13         24.76         -5.35        16.48 o                         
  -5   2  13          0.08         -2.60         6.18 o                         
  -4   2  13          0.56         23.80        10.30 o                         
  -3   2  13          0.99         -5.81         5.81 o                         
  -2   2  13         10.60         18.79        23.28 o                         
  -1   2  13         79.00         95.98         7.34 o                         
   0   2  13         15.03         38.02         8.39 o                         
   1   2  13         10.65         56.87        51.07 o                         
  -6   3  13          4.43         19.86        10.50 o                         
  -5   3  13         49.10         36.75        10.91 o                         
  -4   3  13         39.10         36.35         9.91 o                         
  -3   3  13          1.03         28.26         6.35 o                         
  -2   3  13          5.26          7.53        33.20 o                         
  -1   3  13          0.53         32.79         9.97 o                         
   0   3  13         35.32        173.48        12.14 o                         
  -4   4  13          9.30         20.15        11.29 o                         
  -3   4  13         10.87        -11.05        11.05 o                         
  -2  -9  14          9.01         24.07        21.71 o                         
  -1  -9  14          7.26          5.37         5.81 o                         
   0  -9  14         26.89         62.69        29.27 o                         
   1  -9  14         21.35         36.90         8.57 o                         
   2  -9  14          0.82         -3.76         7.89 o                         
  -3  -8  14          8.18         24.54        11.04 o                         
  -2  -8  14          1.53         -6.97        20.24 o                         
  -1  -8  14          4.19          9.53        37.34 o                         
   0  -8  14          2.69          0.52         5.74 o                         
   1  -8  14          3.40         -7.76         9.80 o                         
   2  -8  14          0.76         21.16         8.55 o                         
   3  -8  14         19.74         25.47         8.31 o                         
  -4  -7  14         30.24         38.92        10.31 o                         
  -3  -7  14          2.75         14.35        10.50 o                         
  -2  -7  14        274.12        319.32        15.66 o                         
  -1  -7  14         78.99         76.39         9.11 o                         
   0  -7  14         20.52         11.46         5.65 o                         
   1  -7  14         16.50         28.67         7.32 o                         
   2  -7  14         19.55         44.18         9.17 o                         
   3  -7  14        137.05        143.38        11.52 o                         
  -5  -6  14         35.50         21.77         7.67 o                         
  -4  -6  14         26.20         29.34         8.05 o                         
  -3  -6  14         36.81         28.89         9.93 o                         
  -2  -6  14          1.36         12.33         8.85 o                         
  -1  -6  14          0.01         13.22        17.84 o                         
   0  -6  14        236.09        249.46        17.31 o                         
   1  -6  14         37.94         45.42        16.30 o                         
   2  -6  14          0.15         -6.75         6.75 o                         
   3  -6  14          4.00          4.93         7.78 o                         
  -5  -5  14         19.47         15.97        14.74 o                         
  -4  -5  14         55.01         34.26         7.58 o                         
  -3  -5  14          4.93          2.08         8.47 o                         
  -2  -5  14          0.00         -7.96         7.96 o                         
  -1  -5  14          1.99         -5.97         5.97 o                         
   0  -5  14          3.64          2.98         4.40 o                         
   1  -5  14         60.72         72.89         6.86 o                         
   2  -5  14          0.17          3.89        10.18 o                         
   3  -5  14          3.58         28.31         8.18 o                         
  -5  -4  14         20.65         40.08        12.24 o                         
  -4  -4  14         10.50         -4.43         9.29 o                         
  -3  -4  14         23.60         38.10         6.16 o                         
  -2  -4  14          2.00         43.50         8.30 o                         
  -1  -4  14          0.25         10.84         9.50 o                         
   0  -4  14         86.79         69.92        11.24 o                         
   1  -4  14         37.69         57.50        35.39 o                         
   2  -4  14         28.54         30.10        14.21 o                         
   3  -4  14          0.18          0.83         7.97 o                         
  -6  -3  14        116.54        125.86        14.60 o                         
  -5  -3  14         81.87         60.72        10.45 o                         
  -4  -3  14          6.75         31.60         6.13 o                         
  -3  -3  14         52.51         85.03        21.78 o                         
  -2  -3  14         30.87         98.88        10.33 o                         
  -1  -3  14         80.03        124.62        12.90 o                         
   0  -3  14         24.16         47.73        11.59 o                         
   1  -3  14          0.47         -1.78         6.90 o                         
   2  -3  14          5.15          5.45         5.78 o                         
   3  -3  14          5.03          3.71        11.86 o                         
  -6  -2  14          1.39          5.25        11.07 o                         
  -5  -2  14         15.51         24.87        11.29 o                         
  -4  -2  14          1.74          5.03         6.03 o                         
  -3  -2  14         81.57         83.08        31.72 o                         
  -2  -2  14          0.82         61.12         9.54 o                         
  -1  -2  14          0.02         13.03         9.29 o                         
   0  -2  14          9.07          0.42        10.38 o                         
   1  -2  14          9.80         13.09        10.09 o                         
   2  -2  14          2.09         22.23        26.77 o                         
   3  -2  14         21.62         -9.67        16.74 o                         
  -6  -1  14         30.74          9.19        12.43 o                         
  -5  -1  14         22.83         49.68        11.74 o                         
  -4  -1  14         10.12         25.50        22.53 o                         
  -3  -1  14        191.30        177.74        19.85 o                         
  -2  -1  14         38.58         31.73         8.86 o                         
  -1  -1  14         89.56         44.97        10.87 o                         
   0  -1  14          0.27          1.34        11.42 o                         
   1  -1  14         31.96         83.82        12.84 o                         
   2  -1  14         19.66         37.87         8.23 o                         
  -6   0  14          1.74          1.82        11.66 o                         
  -5   0  14          9.97          6.87         9.46 o                         
  -4   0  14          0.95        -13.05        13.05 o                         
  -3   0  14          5.57          1.27        10.90 o                         
  -2   0  14         18.25        145.03        11.29 o                         
  -1   0  14          0.00         24.64         5.88 o                         
   0   0  14         18.55         76.38        12.36 o                         
   1   0  14         51.28         -1.70        10.18 o                         
   2   0  14          0.02         63.86         6.31 o                         
  -6   1  14          2.03         22.63        26.88 o                         
  -5   1  14          1.28         27.82        11.92 o                         
  -4   1  14         29.42         10.31        10.90 o                         
  -3   1  14        110.19         92.44         7.88 o                         
  -2   1  14         13.78         -5.43         6.52 o                         
  -1   1  14         24.04        119.20        75.85 o                         
   1   1  14         50.09         82.40        12.55 o                         
  -5   2  14         19.78         -3.58        11.43 o                         
  -4   2  14          0.14         12.54        10.73 o                         
  -3   2  14         14.66         27.06        29.30 o                         
  -2   2  14         14.93         75.57        29.53 o                         
  -1   2  14         17.65         -7.88         7.88 o                         
   0   2  14         12.84        119.84        10.43 o                         
  -3   3  14        176.25        238.46        44.27 o                         
  -2  -8  15         10.67          2.89         9.62 o                         
  -1  -8  15          0.01         -1.49        19.51 o                         
   0  -8  15         11.84         24.56         6.00 o                         
   1  -8  15        105.36        128.20        10.39 o                         
  -3  -7  15          4.41         60.29        13.16 o                         
  -2  -7  15         26.72         62.07        11.78 o                         
  -1  -7  15          0.70         25.04        11.08 o                         
   0  -7  15          2.50         -8.57         8.57 o                         
   1  -7  15          9.99         45.80        23.17 o                         
   2  -7  15          0.13          4.96         7.09 o                         
  -4  -6  15          0.18         -5.37        10.84 o                         
  -3  -6  15         29.15         28.06         9.71 o                         
  -2  -6  15         28.20         36.17        10.20 o                         
  -1  -6  15          0.57         -3.14         8.44 o                         
   0  -6  15          1.90         31.18         6.00 o                         
   1  -6  15         74.43        111.74        13.70 o                         
   2  -6  15         76.21         62.52        12.73 o                         
  -4  -5  15         21.70         13.64        13.80 o                         
  -3  -5  15         17.50          7.35        10.27 o                         
  -2  -5  15          7.52          6.03         9.17 o                         
  -1  -5  15         30.10         47.84        20.86 o                         
   0  -5  15         82.84         67.69        12.13 o                         
   1  -5  15         25.34         29.93        11.00 o                         
   2  -5  15          5.33         29.65        37.98 o                         
  -5  -4  15         17.19         34.51        12.51 o                         
  -4  -4  15         31.09         31.85        10.90 o                         
  -3  -4  15          3.64         68.21         8.40 o                         
  -2  -4  15          7.87         63.68         8.07 o                         
  -1  -4  15         28.45         42.16        10.21 o                         
   0  -4  15         37.47         55.76        10.75 o                         
   1  -4  15         16.48         10.43         6.70 o                         
   2  -4  15          2.66         14.67         6.21 o                         
  -5  -3  15         16.34         43.43        12.79 o                         
  -4  -3  15          9.77         22.40        23.49 o                         
  -3  -3  15          2.54         43.94        22.11 o                         
  -2  -3  15          8.09         72.53        10.09 o                         
  -1  -3  15         10.21         24.58         9.90 o                         
   0  -3  15          1.17        -11.86        11.86 o                         
   1  -3  15          0.79         10.82        16.24 o                         
   2  -3  15         49.05         83.20        41.55 o                         
  -5  -2  15         71.61         44.38        12.03 o                         
  -4  -2  15          6.53         34.12         6.55 o                         
  -3  -2  15         14.63         34.82        11.25 o                         
  -2  -2  15         13.40         49.06         8.54 o                         
  -1  -2  15        111.61        106.35        13.53 o                         
   0  -2  15          1.01        -11.93        11.93 o                         
   1  -2  15          3.03         67.32        13.18 o                         
  -5  -1  15          0.36        -10.74        10.74 o                         
  -4  -1  15          7.73         37.18        12.13 o                         
  -3  -1  15          7.28          7.68         6.75 o                         
  -2  -1  15         10.23         -8.96         8.96 o                         
  -1  -1  15         41.45         68.94         9.70 o                         
   0  -1  15          0.01         49.87        13.29 o                         
  -5   0  15         25.19         48.77        11.17 o                         
  -4   0  15          1.92        -10.22        23.15 o                         
  -3   0  15         12.27         -7.88         7.88 o                         
  -2   0  15         30.93         -8.92         8.92 o                         
  -1   0  15         77.22        181.23        13.72 o                         
   0   0  15         10.56         18.60        12.86 o                         
  -4   1  15          0.43         19.62        11.87 o                         
  -3   1  15          2.84         14.23        12.11 o                         
  -2   1  15          0.80         13.42        17.44 o                         
  -1   1  15          0.48         45.10        10.01 o                         
  -2  -6  16          4.83         30.83         9.74 o                         
  -1  -6  16          8.88         17.40         9.34 o                         
   0  -6  16          3.92         26.99        11.84 o                         
  -3  -5  16          0.09         -2.44        10.74 o                         
  -2  -5  16         18.15         13.10        10.30 o                         
  -1  -5  16          5.96         28.11        34.28 o                         
   0  -5  16         12.22         -7.22        10.68 o                         
   1  -5  16         90.27         87.07         7.84 o                         
  -3  -4  16          1.71         74.56         8.35 o                         
  -2  -4  16          0.89         71.24         8.16 o                         
  -1  -4  16         10.63         21.42        12.25 o                         
   0  -4  16        101.03        108.46        12.94 o                         
  -3  -3  16         53.19         73.46         9.20 o                         
  -2  -3  16          1.84         34.54         9.19 o                         
  -1  -3  16          4.84        -12.54        12.54 o                         
   0  -3  16          8.37        -11.78        12.67 o                         
  -3  -2  16         12.36         37.59        10.01 o                         
  -1  -2  16          1.86         34.50         8.13 o                         
  -2  -1  16         37.29         -8.67         8.67 o                         
                                                                                
